# Supplementary material for: Cluster equilibrium scheduling method based on backpressure flow control in railway power supply systems
Source: PLoS One. 2020 Dec 9;15(12):e0243543. doi: 10.1371/journal.pone.0243543 (PMC7725313; doi:10.1371/journal.pone.0243543)
Supplement: S1 File — This is a railway EMU data file. (ZIP) [file pone.0243543.s001.zip]

Archive with 2 entries (2 files):
- s1120.zip
- s1121.zip
