# Supplementary material for: Cluster equilibrium scheduling method based on backpressure flow control in railway power supply systems
Source: PLoS One. 2020 Dec 9;15(12):e0243543. doi: 10.1371/journal.pone.0243543 (PMC7725313; doi:10.1371/journal.pone.0243543)
Supplement: S2 File — (XLS) [file pone.0243543.s002.xls]

## Sheet: Sheet1
parallelism	RR CPU	SRR CPU	RR memory	SRR memory	RR Backpressure	SRR Backpressure
1	0.83	0.74	0.55	0.47	0.83	0.74
2	0.75	0.63	0.6	0.43	0.65	0.63
4	0.52	0.43	0.32	0.31	0.5	0.43
6	0.43	0.52	0.34	0.26	0.4	0.33
8	0.27	0.29	0.35	0.21	0.33	0.3
10	0.6	0.4	0.2	0.15
