# Supplementary material for: Cluster equilibrium scheduling method based on backpressure flow control in railway power supply systems
Source: PLoS One. 2020 Dec 9;15(12):e0243543. doi: 10.1371/journal.pone.0243543 (PMC7725313; doi:10.1371/journal.pone.0243543)
Supplement: S3 File — (XLSX) [file pone.0243543.s003.xlsx]

## Sheet: Sheet1
	1min	2min	5min	7min	30min	60min
Slave1 RR	0.19	0.25	0.32	0.35	0.27	0.2
Slave2 RR	0.3	0.28	0.3	0.37	0.19	0.23
Slave3 RR	0.83	0.75	0.86	0.9	0.8	0.75
Slave1 SRR	0.35	0.39	0.42	0.4	0.37	0.33
Slave2 SRR	0.36	0.3	0.37	0.43	0.33	0.3
Slave3 SRR	0.73	0.65	0.75	0.77	0.7	0.73
