# Supplementary material for: Cluster equilibrium scheduling method based on backpressure flow control in railway power supply systems
Source: PLoS One. 2020 Dec 9;15(12):e0243543. doi: 10.1371/journal.pone.0243543 (PMC7725313; doi:10.1371/journal.pone.0243543)
Supplement: S4 File — (XLS) [file pone.0243543.s004.xls]

## Sheet: Sheet1
Delay	1E6 RR	1E6 SRR	3.4E6 RR	3.4E6 SRR	1.3E7 RR	1.3E7 SRR
0	725	780	1150	760	2500	900
0.1	650	600	1000	650	2600	850
0.2	700	580	800	600	2400	700
0.3	600	550	900	520	2000	650
0.4	620	500	700	470	2200	640
0.5	585	420	612	420	1800	650
1	500	430	605	408	1500	530
1.5	510	400	610	370	1600	500
2	480	350	570	350	1300	520
2.5	470	360	550	360	1450	480
3	450	330	500	320	1400	500
