# Supplementary material for: Cluster equilibrium scheduling method based on backpressure flow control in railway power supply systems
Source: PLoS One. 2020 Dec 9;15(12):e0243543. doi: 10.1371/journal.pone.0243543 (PMC7725313; doi:10.1371/journal.pone.0243543)
Supplement: S5 File — (XLS) [file pone.0243543.s005.xls]

## Sheet: Sheet1
时间	延时11	延时21	延时12	延时22	延时13	延时23
0.5	585	420	612	420	800	460
1	500	430	605	408	770	480
1.5	510	400	610	370	750	430
2	480	350	570	350	620	420
2.5	470	360	550	320	600	400
3	450	330	500	300	570	350
