# Supplementary material for: Cluster equilibrium scheduling method based on backpressure flow control in railway power supply systems
Source: PLoS One. 2020 Dec 9;15(12):e0243543. doi: 10.1371/journal.pone.0243543 (PMC7725313; doi:10.1371/journal.pone.0243543)
Supplement: S7 File — (ZIP) [file pone.0243543.s007.zip]

Archive with 1 entries (1 files):
- yc2.csv
