# Supplementary material for: Cluster equilibrium scheduling method based on backpressure flow control in railway power supply systems
Source: PLoS One. 2020 Dec 9;15(12):e0243543. doi: 10.1371/journal.pone.0243543 (PMC7725313; doi:10.1371/journal.pone.0243543)
Supplement: S10 File — (ZIP) [file pone.0243543.s010.zip › s50.csv]

2014-11-20 00:00:00.196	3	02003k3-Ic	13.86813
2014-11-20 00:00:00.196	3	02003k3-P	230.24176
2014-11-20 00:00:00.196	3	02003k3-Q	104.43956
2014-11-20 00:00:00.196	3	02003k3-COS蠁	0.93113
2014-11-20 00:00:00.196	1	0200146	1.67033
2014-11-20 00:00:00.196	1	0200152	50.63736
2014-11-20 00:00:00.796	5	020058	0.00000
2014-11-20 00:00:00.896	14	020141	7.19400
2014-11-20 00:00:00.896	14	020143	6.42400
2014-11-20 00:00:01.300	9	020091	10000.64100
2014-11-20 00:00:01.300	9	020092	10000.64100
2014-11-20 00:00:01.300	9	020093	5.95140
2014-11-20 00:00:01.325	9	020094	0.00000
2014-11-20 00:00:01.325	9	020095	0.00000
2014-11-20 00:00:01.325	9	020096	0.00000
2014-11-20 00:00:01.300	9	020097	0.00000
2014-11-20 00:00:01.325	9	020098	0.00000
2014-11-20 00:00:01.325	9	020099	0.00000
2014-11-20 00:00:01.325	9	0200910	0.00000
2014-11-20 00:00:01.325	9	0200911	0.00000
2014-11-20 00:00:01.325	9	0200912	0.00000
2014-11-20 00:00:01.350	9	0200913	0.00000
2014-11-20 00:00:01.350	9	0200914	0.00000
2014-11-20 00:00:01.350	9	0200915	0.00000
2014-11-20 00:00:01.350	9	0200916	0.00000
2014-11-20 00:00:01.350	9	0200917	0.00000
2014-11-20 00:00:01.350	9	0200918	0.00000
2014-11-20 00:00:01.350	9	0200919	0.00000
2014-11-20 00:00:01.350	9	0200920	0.00000
2014-11-20 00:00:00.325	13	0201397	0.00000
2014-11-20 00:00:00.325	13	0201398	0.00000
2014-11-20 00:00:00.325	13	0201399	0.00000
2014-11-20 00:00:00.325	13	02013100	237.90340
2014-11-20 00:00:00.325	13	02013101	237.59820
2014-11-20 00:00:00.325	13	02013102	238.51380
2014-11-20 00:00:00.325	13	02013103	0.41187
2014-11-20 00:00:00.825	13	02013104	0.41233
2014-11-20 00:00:00.825	13	02013105	267.69600
2014-11-20 00:00:00.825	13	02013106	0.00000
2014-11-20 00:00:00.825	13	02013107	0.00000
2014-11-20 00:00:00.825	13	02013108	76.91040
2014-11-20 00:00:00.825	13	02013109	0.00000
2014-11-20 00:00:00.825	13	02013110	0.00000
2014-11-20 00:00:00.825	13	02013111	0.00000
2014-11-20 00:00:00.850	13	02013112	242.02360
2014-11-20 00:00:00.850	13	02013113	242.02360
2014-11-20 00:00:00.850	13	02013114	242.63400
2014-11-20 00:00:00.850	13	02013115	0.41934
2014-11-20 00:00:00.850	13	02013116	0.41965
2014-11-20 00:00:07.497	8	0200819	4.53840
2014-11-20 00:00:07.497	8	0200821	0.64416
2014-11-20 00:00:03.759	31	02031142ZLP1JLBCDY	396.40000
2014-11-20 00:00:03.759	31	02031144ZLP2JLABDY	394.60000
2014-11-20 00:00:04.496	10	0201030	1.34688
2014-11-20 00:00:04.496	10	0201034	25.30560
2014-11-20 00:00:04.398	14	020141	5.63200
2014-11-20 00:00:04.398	14	020143	5.67600
2014-11-20 00:00:03.246	1	0200171	4.74725
2014-11-20 00:00:03.246	1	0200172	0.96166
2014-11-20 00:00:05.750	15	020151	10000.64100
2014-11-20 00:00:05.750	15	020152	10000.64100
2014-11-20 00:00:05.750	15	020153	5.95140
2014-11-20 00:00:06.250	15	0201534	38.76040
2014-11-20 00:00:10.168	1	0200171	3.95604
2014-11-20 00:00:10.168	1	0200172	0.97411
2014-11-20 00:00:04.437	2	020021	464.05660
2014-11-20 00:00:10.169	1	0200170	15.03297
2014-11-20 00:00:10.169	1	0200171	4.74725
2014-11-20 00:00:10.169	1	0200172	0.96068
2014-11-20 00:00:04.525	2	020022	470.00800
2014-11-20 00:00:06.250	15	0201535	0.45780
2014-11-20 00:00:04.525	2	020023	461.92020
2014-11-20 00:00:04.525	2	020024	238.05600
2014-11-20 00:00:01.200	17	020171	218.98100
2014-11-20 00:00:04.525	2	020025	237.59820
2014-11-20 00:00:01.200	17	020172	218.98100
2014-11-20 00:00:04.550	2	020026	238.20860
2014-11-20 00:00:01.200	17	020173	217.91280
2014-11-20 00:00:04.550	2	020027	412.02000
2014-11-20 00:00:01.200	17	020174	236.98780
2014-11-20 00:00:04.550	2	020028	412.17260
2014-11-20 00:00:01.200	17	020175	236.68260
2014-11-20 00:00:04.550	2	020029	412.47780
2014-11-20 00:00:01.200	17	020176	237.59820
2014-11-20 00:00:04.550	2	0200210	2.01737
2014-11-20 00:00:04.550	2	0200211	6.01122
2014-11-20 00:00:01.200	17	020177	410.18880
2014-11-20 00:00:04.550	2	0200212	49.89600
2014-11-20 00:00:01.225	17	020178	410.64660
2014-11-20 00:00:04.550	2	0200213	349.91180
2014-11-20 00:00:01.225	17	020179	410.95180
2014-11-20 00:00:04.575	2	0200214	354.03200
2014-11-20 00:00:01.225	17	0201710	7.00953
2014-11-20 00:00:04.575	2	0200215	350.98000
2014-11-20 00:00:01.225	17	0201711	9.00371
2014-11-20 00:00:04.575	2	0200216	109.26160
2014-11-20 00:00:01.225	17	0201712	49.89600
2014-11-20 00:00:04.575	2	0200217	0.00000
2014-11-20 00:00:01.700	17	0201718	0.00000
2014-11-20 00:00:04.575	2	0200218	0.00000
2014-11-20 00:00:01.700	17	0201720	0.00000
2014-11-20 00:00:04.575	2	0200219	0.00000
2014-11-20 00:00:01.700	17	0201722	93.69640
2014-11-20 00:00:04.575	2	0200220	0.00000
2014-11-20 00:00:02.200	17	0201723	18.61720
2014-11-20 00:00:02.200	17	0201724	0.00000
2014-11-20 00:00:02.200	17	0201725	0.00000
2014-11-20 00:00:02.200	17	0201726	0.00000
2014-11-20 00:00:02.200	17	0201727	13.27620
2014-11-20 00:00:07.825	13	020131	367.00300
2014-11-20 00:00:07.825	13	020132	330.98940
2014-11-20 00:00:07.825	13	020133	343.04480
2014-11-20 00:00:07.850	13	020134	237.59820
2014-11-20 00:00:07.850	13	020135	237.14040
2014-11-20 00:00:07.850	13	020136	237.90340
2014-11-20 00:00:07.825	13	020137	411.25700
2014-11-20 00:00:07.850	13	020138	411.40960
2014-11-20 00:00:07.850	13	020139	411.86740
2014-11-20 00:00:07.850	13	0201310	1.01479
2014-11-20 00:00:07.850	13	0201311	1.00014
2014-11-20 00:00:07.850	13	0201312	49.89600
2014-11-20 00:00:07.875	13	0201316	60.58220
2014-11-20 00:00:07.875	13	0201317	76.45260
2014-11-20 00:00:07.875	13	0201318	0.00000
2014-11-20 00:00:07.875	13	0201319	0.00000
2014-11-20 00:00:07.875	13	0201320	0.45780
2014-11-20 00:00:08.325	13	0201321	0.30520
2014-11-20 00:00:08.325	13	0201322	0.00000
2014-11-20 00:00:08.325	13	0201323	23.95820
2014-11-20 00:00:10.445	3	02003dy2-Ia	29.53846
2014-11-20 00:00:10.445	3	02003dy2-Ic	27.42857
2014-11-20 00:00:10.445	3	02003dy2-P	550.68132
2014-11-20 00:00:11.071	1	0200166	0.81319
2014-11-20 00:00:11.071	1	0200171	3.95604
2014-11-20 00:00:11.071	1	0200172	0.97387
2014-11-20 00:00:11.097	30	0203012DYJX2Ic	0.87912
2014-11-20 00:00:11.647	3	02003k3-Ia	12.61538
2014-11-20 00:00:11.647	3	02003k3-Ic	12.79121
2014-11-20 00:00:11.647	3	02003k3-P	208.87912
2014-11-20 00:00:11.647	3	02003k3-Q	90.98901
2014-11-20 00:00:11.666	10	0201035	2.10880
2014-11-20 00:00:07.375	11	0201112	49.89600
2014-11-20 00:00:07.375	11	0201113	5.34100
2014-11-20 00:00:07.375	11	0201114	9.76640
2014-11-20 00:00:07.375	11	0201115	0.00000
2014-11-20 00:00:07.375	11	0201116	0.61040
2014-11-20 00:00:07.375	11	0201117	6.71440
2014-11-20 00:00:07.400	11	0201118	0.00000
2014-11-20 00:00:07.400	11	0201119	0.00000
2014-11-20 00:00:07.400	11	0201120	0.00000
2014-11-20 00:00:07.400	11	0201121	0.00000
2014-11-20 00:00:07.400	11	0201122	0.45780
2014-11-20 00:00:07.400	11	0201123	1.06820
2014-11-20 00:00:07.400	11	0201124	0.00000
2014-11-20 00:00:07.400	11	0201125	7.47740
2014-11-20 00:00:07.875	11	0201126	0.00000
2014-11-20 00:00:07.875	11	0201127	0.00000
2014-11-20 00:00:07.875	11	0201128	0.00000
2014-11-20 00:00:07.875	11	0201129	0.00000
2014-11-20 00:00:07.875	11	0201130	0.00000
2014-11-20 00:00:07.875	11	0201131	0.00000
2014-11-20 00:00:12.863	8	0200812	3.74784
2014-11-20 00:00:12.873	1	020013	22.76923
2014-11-20 00:00:12.873	1	02001133	25.64103
2014-11-20 00:00:12.873	1	02001135	25.02564
2014-11-20 00:00:13.449	3	02003k4-Ic	11.42857
2014-11-20 00:00:13.449	3	02003k4-P	203.34066
2014-11-20 00:00:14.050	3	02003kbdy1-Ia	41.64103
2014-11-20 00:00:14.050	3	02003kbdy1-Ic	39.79487
2014-11-20 00:00:14.050	3	02003kbdy2-Ic	8.20513
2014-11-20 00:00:14.067	10	0201035	3.16320
2014-11-20 00:00:13.238	9	020091	10000.64100
2014-11-20 00:00:13.325	9	020092	10000.64100
2014-11-20 00:00:13.325	9	020093	5.95140
2014-11-20 00:00:13.325	9	020094	0.00000
2014-11-20 00:00:13.350	9	020095	0.00000
2014-11-20 00:00:13.350	9	020096	0.00000
2014-11-20 00:00:13.350	9	020097	0.00000
2014-11-20 00:00:13.350	9	020098	0.00000
2014-11-20 00:00:13.350	9	020099	0.00000
2014-11-20 00:00:13.350	9	0200910	0.00000
2014-11-20 00:00:13.350	9	0200911	0.00000
2014-11-20 00:00:13.350	9	0200912	0.00000
2014-11-20 00:00:13.375	9	0200913	0.00000
2014-11-20 00:00:13.375	9	0200914	0.00000
2014-11-20 00:00:13.375	9	0200915	0.00000
2014-11-20 00:00:13.375	9	0200916	0.00000
2014-11-20 00:00:13.375	9	0200917	0.00000
2014-11-20 00:00:13.375	9	0200918	0.00000
2014-11-20 00:00:13.375	9	0200919	0.00000
2014-11-20 00:00:13.375	9	0200920	0.00000
2014-11-20 00:00:12.350	13	0201397	0.00000
2014-11-20 00:00:12.350	13	0201398	0.00000
2014-11-20 00:00:12.350	13	0201399	0.00000
2014-11-20 00:00:12.350	13	02013100	238.20860
2014-11-20 00:00:12.350	13	02013101	237.59820
2014-11-20 00:00:12.350	13	02013102	238.51380
2014-11-20 00:00:12.350	13	02013103	0.41202
2014-11-20 00:00:12.350	13	02013104	0.41233
2014-11-20 00:00:12.350	13	02013105	267.79500
2014-11-20 00:00:12.375	13	02013106	0.00000
2014-11-20 00:00:12.375	13	02013107	0.00000
2014-11-20 00:00:12.375	13	02013108	76.91040
2014-11-20 00:00:12.375	13	02013109	0.00000
2014-11-20 00:00:12.375	13	02013110	29.90960
2014-11-20 00:00:12.375	13	02013111	0.00000
2014-11-20 00:00:12.375	13	02013112	242.02360
2014-11-20 00:00:12.375	13	02013113	242.02360
2014-11-20 00:00:12.400	13	02013114	242.63400
2014-11-20 00:00:12.400	13	02013115	0.41934
2014-11-20 00:00:12.400	13	02013116	0.41965
2014-11-20 00:00:15.252	3	02003k2-Ia	5.12821
2014-11-20 00:00:15.252	3	02003k2-Ic	5.21612
2014-11-20 00:00:15.252	3	02003k2-P	97.05495
2014-11-20 00:00:15.252	3	02003k2-Q	3.16484
2014-11-20 00:00:15.855	3	02003k4-Q	3.95604
2014-11-20 00:00:13.225	17	020171	218.98100
2014-11-20 00:00:13.225	17	020172	217.91280
2014-11-20 00:00:13.225	17	020173	217.91280
2014-11-20 00:00:13.225	17	020174	236.98780
2014-11-20 00:00:13.225	17	020175	236.68260
2014-11-20 00:00:13.225	17	020176	237.44560
2014-11-20 00:00:13.225	17	020177	410.34140
2014-11-20 00:00:13.250	17	020178	410.64660
2014-11-20 00:00:13.250	17	020179	410.95180
2014-11-20 00:00:13.250	17	0201710	7.00953
2014-11-20 00:00:13.250	17	0201711	9.00371
2014-11-20 00:00:13.250	17	0201712	49.89600
2014-11-20 00:00:13.725	17	0201718	0.00000
2014-11-20 00:00:13.725	17	0201720	0.00000
2014-11-20 00:00:13.725	17	0201722	93.69640
2014-11-20 00:00:14.225	17	0201723	18.61720
2014-11-20 00:00:14.225	17	0201724	0.00000
2014-11-20 00:00:14.225	17	0201725	0.00000
2014-11-20 00:00:14.225	17	0201726	0.00000
2014-11-20 00:00:14.225	17	0201727	13.27620
2014-11-20 00:00:16.467	10	0201035	2.10880
2014-11-20 00:00:16.497	12	0201289	57.99200
2014-11-20 00:00:17.064	8	020081	9.16000
2014-11-20 00:00:17.064	8	020083	6.30208
2014-11-20 00:00:18.255	3	02003k4-Q	0.00000
2014-11-20 00:00:18.874	1	0200130	5.04029
2014-11-20 00:00:18.874	1	0200136	0.80464
2014-11-20 00:00:18.874	1	0200166	0.83516
2014-11-20 00:00:18.874	1	0200171	4.74725
2014-11-20 00:00:18.874	1	0200172	0.94872
2014-11-20 00:00:17.775	15	020151	10000.64100
2014-11-20 00:00:17.775	15	020152	10000.64100
2014-11-20 00:00:17.775	15	020153	5.95140
2014-11-20 00:00:18.275	15	0201534	38.76040
2014-11-20 00:00:18.275	15	0201535	0.45780
2014-11-20 00:00:19.468	10	0201030	1.37616
2014-11-20 00:00:19.468	10	0201035	3.16320
2014-11-20 00:00:16.550	2	020021	466.04040
2014-11-20 00:00:16.550	2	020022	468.93980
2014-11-20 00:00:16.550	2	020023	461.92020
2014-11-20 00:00:16.550	2	020024	238.05600
2014-11-20 00:00:16.550	2	020025	237.59820
2014-11-20 00:00:16.575	2	020026	238.20860
2014-11-20 00:00:16.550	2	020027	412.02000
2014-11-20 00:00:16.575	2	020028	412.17260
2014-11-20 00:00:16.575	2	020029	412.47780
2014-11-20 00:00:16.575	2	0200210	2.01737
2014-11-20 00:00:16.575	2	0200211	6.01122
2014-11-20 00:00:16.575	2	0200212	49.89600
2014-11-20 00:00:16.575	2	0200213	350.98000
2014-11-20 00:00:16.600	2	0200214	354.94760
2014-11-20 00:00:16.600	2	0200215	352.04820
2014-11-20 00:00:16.600	2	0200216	109.10900
2014-11-20 00:00:16.600	2	0200217	0.00000
2014-11-20 00:00:16.600	2	0200218	0.00000
2014-11-20 00:00:16.600	2	0200219	0.00000
2014-11-20 00:00:16.600	2	0200220	0.00000
2014-11-20 00:00:21.268	14	020141	5.47800
2014-11-20 00:00:21.268	14	020143	5.58800
2014-11-20 00:00:21.299	30	0203001DYJX1Ia	0.87912
2014-11-20 00:00:21.878	1	0200172	0.96166
2014-11-20 00:00:19.850	13	020131	361.96720
2014-11-20 00:00:19.850	13	020132	331.90500
2014-11-20 00:00:19.850	13	020133	350.98000
2014-11-20 00:00:19.850	13	020134	237.44560
2014-11-20 00:00:19.875	13	020135	237.29300
2014-11-20 00:00:19.875	13	020136	238.20860
2014-11-20 00:00:19.850	13	020137	411.10440
2014-11-20 00:00:19.875	13	020138	411.71480
2014-11-20 00:00:19.875	13	020139	412.02000
2014-11-20 00:00:19.875	13	0201310	3.01507
2014-11-20 00:00:19.875	13	0201311	1.00014
2014-11-20 00:00:19.875	13	0201312	49.89600
2014-11-20 00:00:19.875	13	0201316	60.58220
2014-11-20 00:00:19.875	13	0201317	76.45260
2014-11-20 00:00:19.875	13	0201318	0.00000
2014-11-20 00:00:19.875	13	0201319	0.00000
2014-11-20 00:00:19.900	13	0201320	0.45780
2014-11-20 00:00:20.350	13	0201321	0.30520
2014-11-20 00:00:20.350	13	0201322	0.00000
2014-11-20 00:00:20.350	13	0201323	23.95820
2014-11-20 00:00:18.925	11	0201112	49.89600
2014-11-20 00:00:18.925	11	0201113	5.18840
2014-11-20 00:00:18.925	11	0201114	9.61380
2014-11-20 00:00:18.925	11	0201115	0.00000
2014-11-20 00:00:18.925	11	0201116	0.61040
2014-11-20 00:00:18.925	11	0201117	6.71440
2014-11-20 00:00:18.925	11	0201118	0.00000
2014-11-20 00:00:19.375	11	0201119	0.00000
2014-11-20 00:00:19.400	11	0201120	0.00000
2014-11-20 00:00:19.400	11	0201121	0.00000
2014-11-20 00:00:19.400	11	0201122	0.45780
2014-11-20 00:00:19.400	11	0201123	1.06820
2014-11-20 00:00:19.400	11	0201124	0.00000
2014-11-20 00:00:19.400	11	0201125	7.47740
2014-11-20 00:00:19.900	11	0201126	0.00000
2014-11-20 00:00:19.900	11	0201127	0.00000
2014-11-20 00:00:19.900	11	0201128	0.00000
2014-11-20 00:00:19.900	11	0201129	0.00000
2014-11-20 00:00:19.900	11	0201130	0.00000
2014-11-20 00:00:19.900	11	0201131	0.00000
2014-11-20 00:00:24.278	1	0200164	1.01099
2014-11-20 00:00:24.278	1	0200171	3.95604
2014-11-20 00:00:24.278	1	0200172	0.97411
2014-11-20 00:00:24.870	10	0201028	1.43472
2014-11-20 00:00:24.870	10	0201030	1.49328
2014-11-20 00:00:24.870	10	0201034	26.36000
2014-11-20 00:00:24.870	10	0201035	4.21760
2014-11-20 00:00:24.870	10	0201036	0.93257
2014-11-20 00:00:25.457	3	02003dy1-Ia	43.78022
2014-11-20 00:00:25.457	3	02003dy1-Ic	40.43956
2014-11-20 00:00:25.457	3	02003dy1-P	772.21978
2014-11-20 00:00:25.457	3	02003k1-Q	53.80220
2014-11-20 00:00:25.350	9	020091	10000.64100
2014-11-20 00:00:24.350	13	0201397	0.00000
2014-11-20 00:00:25.350	9	020092	10000.64100
2014-11-20 00:00:24.375	13	0201398	0.00000
2014-11-20 00:00:25.350	9	020093	5.95140
2014-11-20 00:00:24.375	13	0201399	0.00000
2014-11-20 00:00:25.350	9	020094	0.00000
2014-11-20 00:00:24.375	13	02013100	237.90340
2014-11-20 00:00:25.375	9	020095	0.00000
2014-11-20 00:00:24.375	13	02013101	237.90340
2014-11-20 00:00:25.375	9	020096	0.00000
2014-11-20 00:00:24.375	13	02013102	238.97160
2014-11-20 00:00:25.350	9	020097	0.00000
2014-11-20 00:00:24.375	13	02013103	0.41217
2014-11-20 00:00:25.375	9	020098	0.00000
2014-11-20 00:00:24.375	13	02013104	0.41294
2014-11-20 00:00:25.375	9	020099	0.00000
2014-11-20 00:00:24.375	13	02013105	267.89400
2014-11-20 00:00:25.375	9	0200910	0.00000
2014-11-20 00:00:24.400	13	02013106	0.00000
2014-11-20 00:00:25.375	9	0200911	0.00000
2014-11-20 00:00:24.400	13	02013107	0.00000
2014-11-20 00:00:25.375	9	0200912	0.00000
2014-11-20 00:00:24.400	13	02013108	76.91040
2014-11-20 00:00:25.400	9	0200913	0.00000
2014-11-20 00:00:24.400	13	02013109	44.86440
2014-11-20 00:00:25.400	9	0200914	0.00000
2014-11-20 00:00:24.400	13	02013110	0.00000
2014-11-20 00:00:25.400	9	0200915	0.00000
2014-11-20 00:00:24.400	13	02013111	0.00000
2014-11-20 00:00:25.400	9	0200916	0.00000
2014-11-20 00:00:24.400	13	02013112	242.02360
2014-11-20 00:00:25.400	9	0200917	0.00000
2014-11-20 00:00:24.400	13	02013113	242.02360
2014-11-20 00:00:25.400	9	0200918	0.00000
2014-11-20 00:00:24.400	13	02013114	242.48140
2014-11-20 00:00:25.400	9	0200919	0.00000
2014-11-20 00:00:24.425	13	02013115	0.41919
2014-11-20 00:00:25.400	9	0200920	0.00000
2014-11-20 00:00:24.425	13	02013116	0.41950
2014-11-20 00:00:25.250	17	020171	217.91280
2014-11-20 00:00:25.250	17	020172	218.98100
2014-11-20 00:00:25.250	17	020173	217.91280
2014-11-20 00:00:25.250	17	020174	236.68260
2014-11-20 00:00:25.250	17	020175	236.68260
2014-11-20 00:00:25.250	17	020176	237.75080
2014-11-20 00:00:25.250	17	020177	410.03620
2014-11-20 00:00:25.275	17	020178	410.95180
2014-11-20 00:00:25.275	17	020179	410.95180
2014-11-20 00:00:25.275	17	0201710	7.00953
2014-11-20 00:00:25.275	17	0201711	9.00371
2014-11-20 00:00:25.275	17	0201712	49.89600
2014-11-20 00:00:25.275	17	0201718	0.00000
2014-11-20 00:00:25.750	17	0201720	0.00000
2014-11-20 00:00:25.750	17	0201722	93.69640
2014-11-20 00:00:26.250	17	0201723	18.46460
2014-11-20 00:00:26.250	17	0201724	0.00000
2014-11-20 00:00:26.250	17	0201725	0.00000
2014-11-20 00:00:26.250	17	0201726	0.00000
2014-11-20 00:00:26.250	17	0201727	24.72120
2014-11-20 00:00:28.459	3	02003kbk1-Ia	42.25641
2014-11-20 00:00:28.499	12	0201246	0.14640
2014-11-20 00:00:29.100	12	0201212	11.72000
2014-11-20 00:00:29.100	12	0201216	257.37120
2014-11-20 00:00:29.100	12	0201217	21.09600
2014-11-20 00:00:29.674	10	0201028	1.46400
2014-11-20 00:00:29.674	10	0201034	27.41440
2014-11-20 00:00:29.674	10	0201036	0.94208
2014-11-20 00:00:29.702	12	02012151	2.19600
2014-11-20 00:00:30.881	1	0200164	1.03297
2014-11-20 00:00:30.881	1	0200171	4.74725
2014-11-20 00:00:30.881	1	0200172	0.96166
2014-11-20 00:00:29.800	15	020151	10000.64100
2014-11-20 00:00:29.800	15	020152	10000.64100
2014-11-20 00:00:29.800	15	020153	5.95140
2014-11-20 00:00:30.300	15	0201534	38.76040
2014-11-20 00:00:30.300	15	0201535	0.45780
2014-11-20 00:00:31.483	1	02001146	28.48352
2014-11-20 00:00:31.483	1	02001148	27.78022
2014-11-20 00:00:28.575	2	020021	464.05660
2014-11-20 00:00:28.575	2	020022	470.00800
2014-11-20 00:00:28.575	2	020023	461.00460
2014-11-20 00:00:28.575	2	020024	238.05600
2014-11-20 00:00:28.575	2	020025	237.59820
2014-11-20 00:00:28.575	2	020026	238.20860
2014-11-20 00:00:28.575	2	020027	412.02000
2014-11-20 00:00:28.600	2	020028	412.17260
2014-11-20 00:00:28.600	2	020029	412.47780
2014-11-20 00:00:28.600	2	0200210	2.01737
2014-11-20 00:00:28.600	2	0200211	6.01122
2014-11-20 00:00:28.600	2	0200212	49.89600
2014-11-20 00:00:28.600	2	0200213	352.04820
2014-11-20 00:00:28.600	2	0200214	356.01580
2014-11-20 00:00:28.625	2	0200215	352.96380
2014-11-20 00:00:28.625	2	0200216	109.10900
2014-11-20 00:00:28.625	2	0200217	0.00000
2014-11-20 00:00:28.625	2	0200218	0.00000
2014-11-20 00:00:28.625	2	0200219	0.00000
2014-11-20 00:00:28.625	2	0200220	0.00000
2014-11-20 00:00:32.071	14	0201419	5.21184
2014-11-20 00:00:32.071	14	0201421	5.65104
2014-11-20 00:00:33.876	10	0201028	1.49328
2014-11-20 00:00:33.884	1	0200162	188.30769
2014-11-20 00:00:33.884	1	0200164	1.01099
2014-11-20 00:00:33.884	1	0200170	15.82418
2014-11-20 00:00:33.884	1	0200171	3.16484
2014-11-20 00:00:33.884	1	0200172	0.98706
2014-11-20 00:00:34.472	14	0201437	0.28160
2014-11-20 00:00:34.472	14	0201454	10.67842
2014-11-20 00:00:34.472	14	0201456	10.85410
2014-11-20 00:00:34.476	10	0201016	42.19200
2014-11-20 00:00:31.875	13	020131	361.96720
2014-11-20 00:00:31.875	13	020132	331.90500
2014-11-20 00:00:32.375	13	020133	350.98000
2014-11-20 00:00:32.375	13	020134	237.44560
2014-11-20 00:00:32.375	13	020135	237.44560
2014-11-20 00:00:32.375	13	020136	238.51380
2014-11-20 00:00:32.400	13	020137	411.25700
2014-11-20 00:00:32.875	13	020138	412.32520
2014-11-20 00:00:32.875	13	020139	412.32520
2014-11-20 00:00:33.375	13	0201310	3.01507
2014-11-20 00:00:31.425	11	0201112	49.89600
2014-11-20 00:00:33.375	13	0201311	1.00014
2014-11-20 00:00:31.425	11	0201113	5.18840
2014-11-20 00:00:31.425	11	0201114	13.73400
2014-11-20 00:00:33.875	13	0201312	49.89600
2014-11-20 00:00:31.425	11	0201115	0.00000
2014-11-20 00:00:33.875	13	0201316	60.58220
2014-11-20 00:00:31.425	11	0201116	0.61040
2014-11-20 00:00:33.875	13	0201317	76.45260
2014-11-20 00:00:31.900	11	0201117	6.71440
2014-11-20 00:00:33.900	13	0201318	0.00000
2014-11-20 00:00:31.925	11	0201118	0.00000
2014-11-20 00:00:33.900	13	0201319	0.00000
2014-11-20 00:00:31.925	11	0201119	0.00000
2014-11-20 00:00:33.900	13	0201320	0.45780
2014-11-20 00:00:31.925	11	0201120	0.00000
2014-11-20 00:00:33.900	13	0201321	0.30520
2014-11-20 00:00:31.925	11	0201121	0.00000
2014-11-20 00:00:33.900	13	0201322	0.00000
2014-11-20 00:00:31.925	11	0201122	0.45780
2014-11-20 00:00:33.900	13	0201323	23.95820
2014-11-20 00:00:31.925	11	0201123	1.06820
2014-11-20 00:00:31.925	11	0201124	0.00000
2014-11-20 00:00:31.925	11	0201125	7.47740
2014-11-20 00:00:31.950	11	0201126	0.00000
2014-11-20 00:00:31.950	11	0201127	0.00000
2014-11-20 00:00:31.950	11	0201128	0.00000
2014-11-20 00:00:31.950	11	0201129	0.00000
2014-11-20 00:00:31.950	11	0201130	0.00000
2014-11-20 00:00:31.950	11	0201131	0.00000
2014-11-20 00:00:36.286	1	0200164	1.03297
2014-11-20 00:00:36.286	1	0200171	4.74725
2014-11-20 00:00:36.286	1	0200172	0.97436
2014-11-20 00:00:36.874	14	0201454	10.26264
2014-11-20 00:00:36.874	14	0201456	10.25386
2014-11-20 00:00:35.164	31	02031073MLPL	50.06000
2014-11-20 00:00:38.088	1	0200146	1.49451
2014-11-20 00:00:37.375	9	020091	10000.64100
2014-11-20 00:00:37.375	9	020092	10000.64100
2014-11-20 00:00:37.375	9	020093	5.95140
2014-11-20 00:00:37.375	9	020094	0.00000
2014-11-20 00:00:36.375	13	0201397	0.00000
2014-11-20 00:00:37.375	9	020095	0.00000
2014-11-20 00:00:36.400	13	0201398	0.00000
2014-11-20 00:00:37.400	9	020096	0.00000
2014-11-20 00:00:36.400	13	0201399	0.00000
2014-11-20 00:00:37.375	9	020097	0.00000
2014-11-20 00:00:36.400	13	02013100	237.90340
2014-11-20 00:00:37.400	9	020098	0.00000
2014-11-20 00:00:36.400	13	02013101	237.90340
2014-11-20 00:00:37.400	9	020099	0.00000
2014-11-20 00:00:36.400	13	02013102	239.12420
2014-11-20 00:00:37.400	9	0200910	0.00000
2014-11-20 00:00:36.400	13	02013103	0.41217
2014-11-20 00:00:37.400	9	0200911	0.00000
2014-11-20 00:00:36.400	13	02013104	0.41309
2014-11-20 00:00:37.400	9	0200912	0.00000
2014-11-20 00:00:36.400	13	02013105	267.99300
2014-11-20 00:00:37.400	9	0200913	0.00000
2014-11-20 00:00:36.400	13	02013106	0.00000
2014-11-20 00:00:37.425	9	0200914	0.00000
2014-11-20 00:00:36.425	13	02013107	0.00000
2014-11-20 00:00:37.425	9	0200915	0.00000
2014-11-20 00:00:36.425	13	02013108	76.91040
2014-11-20 00:00:37.425	9	0200916	0.00000
2014-11-20 00:00:36.425	13	02013109	0.00000
2014-11-20 00:00:37.425	9	0200917	0.00000
2014-11-20 00:00:36.425	13	02013110	0.00000
2014-11-20 00:00:37.425	9	0200918	0.00000
2014-11-20 00:00:36.425	13	02013111	0.00000
2014-11-20 00:00:37.425	9	0200919	0.00000
2014-11-20 00:00:36.425	13	02013112	242.02360
2014-11-20 00:00:37.425	9	0200920	0.00000
2014-11-20 00:00:36.425	13	02013113	241.71840
2014-11-20 00:00:36.425	13	02013114	242.32880
2014-11-20 00:00:36.450	13	02013115	0.41889
2014-11-20 00:00:36.450	13	02013116	0.41919
2014-11-20 00:00:38.689	1	0200171	3.16484
2014-11-20 00:00:38.689	1	0200172	0.98730
2014-11-20 00:00:37.275	17	020171	216.99720
2014-11-20 00:00:37.275	17	020172	218.98100
2014-11-20 00:00:37.275	17	020173	218.98100
2014-11-20 00:00:37.275	17	020174	236.68260
2014-11-20 00:00:37.275	17	020175	236.68260
2014-11-20 00:00:37.275	17	020176	237.90340
2014-11-20 00:00:37.275	17	020177	410.03620
2014-11-20 00:00:37.300	17	020178	411.10440
2014-11-20 00:00:37.300	17	020179	411.10440
2014-11-20 00:00:37.300	17	0201710	7.00953
2014-11-20 00:00:37.300	17	0201711	9.00371
2014-11-20 00:00:37.300	17	0201712	49.89600
2014-11-20 00:00:37.775	17	0201718	0.00000
2014-11-20 00:00:37.775	17	0201720	0.00000
2014-11-20 00:00:37.775	17	0201722	93.69640
2014-11-20 00:00:38.275	17	0201723	18.61720
2014-11-20 00:00:38.275	17	0201724	0.00000
2014-11-20 00:00:38.275	17	0201725	0.00000
2014-11-20 00:00:38.275	17	0201726	0.00000
2014-11-20 00:00:38.275	17	0201727	24.72120
2014-11-20 00:00:41.078	10	0201025	22.14240
2014-11-20 00:00:41.690	1	0200164	1.09890
2014-11-20 00:00:41.690	1	0200166	0.90110
2014-11-20 00:00:41.690	1	0200170	18.98901
2014-11-20 00:00:41.690	1	0200171	0.00000
2014-11-20 00:00:41.690	1	0200172	1.00000
2014-11-20 00:00:40.279	31	02031085DLBDY锛堜簩锛塒L	50.05000
2014-11-20 00:00:42.304	12	0201273	14.58144
2014-11-20 00:00:42.304	12	0201280	32.68640
2014-11-20 00:00:42.893	1	02001120	31.38462
2014-11-20 00:00:42.893	1	02001122	31.17949
2014-11-20 00:00:41.825	15	020151	10000.64100
2014-11-20 00:00:41.825	15	020152	10000.64100
2014-11-20 00:00:41.825	15	020153	5.95140
2014-11-20 00:00:42.325	15	0201534	38.76040
2014-11-20 00:00:42.325	15	0201535	0.45780
2014-11-20 00:00:40.600	2	020021	466.04040
2014-11-20 00:00:40.600	2	020022	470.00800
2014-11-20 00:00:40.600	2	020023	461.92020
2014-11-20 00:00:40.600	2	020024	238.20860
2014-11-20 00:00:40.600	2	020025	237.59820
2014-11-20 00:00:40.600	2	020026	238.20860
2014-11-20 00:00:40.600	2	020027	412.17260
2014-11-20 00:00:40.625	2	020028	412.17260
2014-11-20 00:00:40.625	2	020029	412.63040
2014-11-20 00:00:40.625	2	0200210	3.01751
2014-11-20 00:00:40.625	2	0200211	7.01136
2014-11-20 00:00:40.625	2	0200212	49.89600
2014-11-20 00:00:40.625	2	0200213	350.98000
2014-11-20 00:00:40.625	2	0200214	354.03200
2014-11-20 00:00:40.650	2	0200215	352.04820
2014-11-20 00:00:40.650	2	0200216	107.58300
2014-11-20 00:00:40.650	2	0200217	0.00000
2014-11-20 00:00:40.650	2	0200218	0.00000
2014-11-20 00:00:40.650	2	0200219	0.00000
2014-11-20 00:00:40.650	2	0200220	0.00000
2014-11-20 00:00:44.094	1	0200164	1.29670
2014-11-20 00:00:44.094	1	0200166	1.12088
2014-11-20 00:00:44.094	1	0200170	20.57143
2014-11-20 00:00:44.094	1	0200171	3.95604
2014-11-20 00:00:44.094	1	0200172	0.98095
2014-11-20 00:00:43.900	13	020131	360.89900
2014-11-20 00:00:43.900	13	020132	332.97320
2014-11-20 00:00:43.900	13	020133	352.04820
2014-11-20 00:00:43.900	13	020134	237.14040
2014-11-20 00:00:43.900	13	020135	237.29300
2014-11-20 00:00:43.925	13	020136	238.51380
2014-11-20 00:00:43.900	13	020137	410.95180
2014-11-20 00:00:43.925	13	020138	412.02000
2014-11-20 00:00:43.925	13	020139	411.86740
2014-11-20 00:00:43.925	13	0201310	2.01493
2014-11-20 00:00:43.925	13	0201311	1.00014
2014-11-20 00:00:43.925	13	0201312	49.89600
2014-11-20 00:00:43.925	13	0201316	60.58220
2014-11-20 00:00:43.950	13	0201317	76.45260
2014-11-20 00:00:43.950	13	0201318	0.00000
2014-11-20 00:00:43.950	13	0201319	0.00000
2014-11-20 00:00:43.950	13	0201320	0.45780
2014-11-20 00:00:44.400	13	0201321	0.30520
2014-11-20 00:00:44.400	13	0201322	0.00000
2014-11-20 00:00:44.400	13	0201323	23.95820
2014-11-20 00:00:48.262	3	02003dy2-Ic	28.13187
2014-11-20 00:00:48.302	30	0203012DYJX2Ic	1.05495
2014-11-20 00:00:49.463	3	02003k3-Q	92.57143
2014-11-20 00:00:49.463	3	02003k6-Ia	9.81685
2014-11-20 00:00:49.463	3	02003k6-Ic	13.33333
2014-11-20 00:00:49.463	3	02003k6-P	25.31868
2014-11-20 00:00:49.497	1	0200164	1.31868
2014-11-20 00:00:49.497	1	0200170	21.36264
2014-11-20 00:00:49.497	1	0200172	0.99048
2014-11-20 00:00:50.068	8	0200812	3.89424
2014-11-20 00:00:48.400	13	0201397	0.00000
2014-11-20 00:00:42.975	11	0201112	49.89600
2014-11-20 00:00:48.400	13	0201398	0.00000
2014-11-20 00:00:42.975	11	0201113	5.18840
2014-11-20 00:00:48.425	13	0201399	0.00000
2014-11-20 00:00:42.975	11	0201114	14.64960
2014-11-20 00:00:48.425	13	02013100	237.75080
2014-11-20 00:00:42.975	11	0201115	0.00000
2014-11-20 00:00:42.975	11	0201116	0.61040
2014-11-20 00:00:48.425	13	02013101	237.90340
2014-11-20 00:00:42.975	11	0201117	6.71440
2014-11-20 00:00:48.425	13	02013102	239.12420
2014-11-20 00:00:42.975	11	0201118	0.00000
2014-11-20 00:00:48.425	13	02013103	0.41202
2014-11-20 00:00:43.425	11	0201119	0.00000
2014-11-20 00:00:48.425	13	02013104	0.41309
2014-11-20 00:00:43.425	11	0201120	0.00000
2014-11-20 00:00:48.425	13	02013105	267.89400
2014-11-20 00:00:43.450	11	0201121	0.00000
2014-11-20 00:00:48.425	13	02013106	0.00000
2014-11-20 00:00:43.450	11	0201122	0.45780
2014-11-20 00:00:48.450	13	02013107	0.00000
2014-11-20 00:00:43.450	11	0201123	1.06820
2014-11-20 00:00:48.450	13	02013108	76.91040
2014-11-20 00:00:43.450	11	0201124	0.00000
2014-11-20 00:00:48.450	13	02013109	0.00000
2014-11-20 00:00:43.450	11	0201125	7.47740
2014-11-20 00:00:48.450	13	02013110	0.00000
2014-11-20 00:00:43.925	11	0201126	0.00000
2014-11-20 00:00:48.450	13	02013111	0.00000
2014-11-20 00:00:43.950	11	0201127	0.00000
2014-11-20 00:00:48.450	13	02013112	242.02360
2014-11-20 00:00:43.950	11	0201128	0.00000
2014-11-20 00:00:48.450	13	02013113	242.02360
2014-11-20 00:00:43.950	11	0201129	0.00000
2014-11-20 00:00:48.450	13	02013114	242.32880
2014-11-20 00:00:43.950	11	0201130	0.00000
2014-11-20 00:00:48.475	13	02013115	0.41919
2014-11-20 00:00:43.950	11	0201131	0.00000
2014-11-20 00:00:48.475	13	02013116	0.41934
2014-11-20 00:00:49.400	9	020091	10000.64100
2014-11-20 00:00:49.400	9	020092	10000.64100
2014-11-20 00:00:49.400	9	020093	5.95140
2014-11-20 00:00:49.400	9	020094	0.00000
2014-11-20 00:00:49.400	9	020095	0.00000
2014-11-20 00:00:49.425	9	020096	0.00000
2014-11-20 00:00:49.400	9	020097	0.00000
2014-11-20 00:00:49.425	9	020098	0.00000
2014-11-20 00:00:49.425	9	020099	0.00000
2014-11-20 00:00:49.425	9	0200910	0.00000
2014-11-20 00:00:49.425	9	0200911	0.00000
2014-11-20 00:00:49.425	9	0200912	0.00000
2014-11-20 00:00:49.425	9	0200913	0.00000
2014-11-20 00:00:49.450	9	0200914	0.00000
2014-11-20 00:00:49.450	9	0200915	0.00000
2014-11-20 00:00:49.450	9	0200916	0.00000
2014-11-20 00:00:49.450	9	0200917	0.00000
2014-11-20 00:00:49.450	9	0200918	0.00000
2014-11-20 00:00:49.450	9	0200919	0.00000
2014-11-20 00:00:49.450	9	0200920	0.00000
2014-11-20 00:00:50.665	3	02003k4-Ia	10.83516
2014-11-20 00:00:50.665	3	02003k4-Q	3.95604
2014-11-20 00:00:50.706	12	0201289	56.93760
2014-11-20 00:00:51.275	3	02003k4-Q	9.49451
2014-11-20 00:00:51.275	3	02003k4-COS蠁	0.00000
2014-11-20 00:00:51.275	3	02003kbdy1-Ic	40.61538
2014-11-20 00:00:51.876	3	02003kbdy2-Ic	9.02564
2014-11-20 00:00:51.898	1	0200166	1.14286
2014-11-20 00:00:51.898	1	0200170	20.57143
2014-11-20 00:00:51.898	1	0200171	4.74725
2014-11-20 00:00:51.898	1	0200172	0.98095
2014-11-20 00:00:49.300	17	020171	216.99720
2014-11-20 00:00:49.300	17	020172	218.98100
2014-11-20 00:00:49.300	17	020173	218.98100
2014-11-20 00:00:49.300	17	020174	236.68260
2014-11-20 00:00:49.300	17	020175	236.68260
2014-11-20 00:00:49.300	17	020176	237.90340
2014-11-20 00:00:49.300	17	020177	410.03620
2014-11-20 00:00:49.300	17	020178	411.10440
2014-11-20 00:00:49.325	17	020179	411.10440
2014-11-20 00:00:49.325	17	0201710	7.00953
2014-11-20 00:00:49.325	17	0201711	8.00356
2014-11-20 00:00:49.325	17	0201712	49.89600
2014-11-20 00:00:49.325	17	0201718	0.00000
2014-11-20 00:00:49.800	17	0201720	0.00000
2014-11-20 00:00:49.800	17	0201722	93.69640
2014-11-20 00:00:50.300	17	0201723	18.61720
2014-11-20 00:00:50.300	17	0201724	0.00000
2014-11-20 00:00:50.300	17	0201725	0.00000
2014-11-20 00:00:50.300	17	0201726	0.00000
2014-11-20 00:00:50.300	17	0201727	24.56860
2014-11-20 00:00:52.477	14	0201428	10.59936
2014-11-20 00:00:52.477	14	0201430	10.95072
2014-11-20 00:00:52.481	10	0201028	1.55184
2014-11-20 00:00:52.481	10	0201030	1.58112
2014-11-20 00:00:52.481	10	0201034	29.52320
2014-11-20 00:00:52.481	10	0201035	3.16320
2014-11-20 00:00:52.481	10	0201036	0.97234
2014-11-20 00:00:52.477	3	02003k1-Q	55.91209
2014-11-20 00:00:53.025	3	02003k2-Ia	5.42125
2014-11-20 00:00:53.025	3	02003k2-Ic	5.77289
2014-11-20 00:00:53.025	3	02003k2-P	102.32967
2014-11-20 00:00:53.025	3	02003k2-Q	9.49451
2014-11-20 00:00:53.025	3	02003k2-COS蠁	0.98022
2014-11-20 00:00:53.627	3	02003k1-Q	54.85714
2014-11-20 00:00:54.328	3	02003k4-P	200.17582
2014-11-20 00:00:54.328	3	02003k4-Q	0.00000
2014-11-20 00:00:54.328	3	02003k4-COS蠁	1.00000
2014-11-20 00:00:54.828	10	0201028	1.75680
2014-11-20 00:00:54.828	10	0201030	1.75680
2014-11-20 00:00:54.828	10	0201034	31.63200
2014-11-20 00:00:54.828	10	0201035	5.27200
2014-11-20 00:00:54.828	10	0201036	0.93428
2014-11-20 00:00:53.850	15	020151	10000.64100
2014-11-20 00:00:53.850	15	020152	10000.64100
2014-11-20 00:00:53.850	15	020153	5.95140
2014-11-20 00:00:54.350	15	0201534	38.76040
2014-11-20 00:00:54.350	15	0201535	0.45780
2014-11-20 00:00:52.625	2	020021	464.05660
2014-11-20 00:00:52.625	2	020022	468.93980
2014-11-20 00:00:52.625	2	020023	461.00460
2014-11-20 00:00:52.625	2	020024	238.20860
2014-11-20 00:00:52.625	2	020025	237.59820
2014-11-20 00:00:52.625	2	020026	238.20860
2014-11-20 00:00:52.625	2	020027	412.02000
2014-11-20 00:00:52.650	2	020028	412.17260
2014-11-20 00:00:52.650	2	020029	412.63040
2014-11-20 00:00:52.650	2	0200210	2.01737
2014-11-20 00:00:52.650	2	0200211	6.01122
2014-11-20 00:00:52.650	2	0200212	49.89600
2014-11-20 00:00:52.650	2	0200213	352.96380
2014-11-20 00:00:52.650	2	0200214	354.94760
2014-11-20 00:00:52.675	2	0200215	352.96380
2014-11-20 00:00:52.675	2	0200216	107.27780
2014-11-20 00:00:52.675	2	0200217	0.00000
2014-11-20 00:00:52.675	2	0200218	0.00000
2014-11-20 00:00:52.675	2	0200219	0.00000
2014-11-20 00:00:52.675	2	0200220	0.00000
2014-11-20 00:00:56.701	1	0200130	5.74359
2014-11-20 00:00:56.701	1	0200134	75.95604
2014-11-20 00:00:56.701	1	0200135	29.53846
2014-11-20 00:00:56.701	1	0200136	0.75775
2014-11-20 00:00:57.214	1	0200134	80.17582
2014-11-20 00:00:57.214	1	0200136	0.76996
2014-11-20 00:00:57.230	10	0201028	1.81536
2014-11-20 00:00:57.230	10	0201030	1.81536
2014-11-20 00:00:57.230	10	0201035	6.32640
2014-11-20 00:00:57.230	10	0201036	0.92061
2014-11-20 00:00:55.925	13	020131	374.93820
2014-11-20 00:00:55.925	13	020132	331.90500
2014-11-20 00:00:55.925	13	020133	350.98000
2014-11-20 00:00:55.925	13	020134	237.29300
2014-11-20 00:00:55.925	13	020135	237.59820
2014-11-20 00:00:55.950	13	020136	238.51380
2014-11-20 00:00:55.925	13	020137	411.25700
2014-11-20 00:00:55.950	13	020138	412.32520
2014-11-20 00:00:55.950	13	020139	412.02000
2014-11-20 00:00:55.950	13	0201310	5.01535
2014-11-20 00:00:55.950	13	0201311	1.00014
2014-11-20 00:00:55.950	13	0201312	49.89600
2014-11-20 00:00:55.950	13	0201316	60.58220
2014-11-20 00:00:55.975	13	0201317	76.45260
2014-11-20 00:00:55.975	13	0201318	0.00000
2014-11-20 00:00:55.975	13	0201319	0.00000
2014-11-20 00:00:55.975	13	0201320	0.45780
2014-11-20 00:00:56.425	13	0201321	0.30520
2014-11-20 00:00:56.425	13	0201322	0.00000
2014-11-20 00:00:56.425	13	0201323	23.95820
2014-11-20 00:00:59.021	14	0201410	10.45000
2014-11-20 00:00:59.033	10	020107	21.09440
2014-11-20 00:00:59.108	12	02012158	3.45504
2014-11-20 00:00:55.000	11	0201112	49.89600
2014-11-20 00:00:55.000	11	0201113	5.18840
2014-11-20 00:00:55.000	11	0201114	16.02300
2014-11-20 00:00:55.000	11	0201115	0.00000
2014-11-20 00:00:55.000	11	0201116	0.61040
2014-11-20 00:00:55.000	11	0201117	6.71440
2014-11-20 00:00:55.000	11	0201118	0.00000
2014-11-20 00:00:55.450	11	0201119	0.00000
2014-11-20 00:00:55.450	11	0201120	0.00000
2014-11-20 00:00:55.475	11	0201121	0.00000
2014-11-20 00:00:55.475	11	0201122	0.45780
2014-11-20 00:00:55.475	11	0201123	1.06820
2014-11-20 00:00:55.475	11	0201124	0.00000
2014-11-20 00:00:55.475	11	0201125	7.63000
2014-11-20 00:00:55.950	11	0201126	0.00000
2014-11-20 00:00:55.950	11	0201127	0.00000
2014-11-20 00:00:55.975	11	0201128	0.00000
2014-11-20 00:00:55.975	11	0201129	0.00000
2014-11-20 00:00:55.975	11	0201130	0.00000
2014-11-20 00:00:55.975	11	0201131	0.00000
2014-11-20 00:00:59.848	1	0200116	155.07692
2014-11-20 00:00:59.848	1	0200130	5.86081
2014-11-20 00:00:59.848	1	0200164	1.29670
2014-11-20 00:00:59.848	1	0200166	1.12088
2014-11-20 00:00:59.848	1	0200172	0.97143
2014-11-20 00:01:02.150	1	0200130	6.09524
2014-11-20 00:01:02.150	1	0200134	92.83516
2014-11-20 00:01:02.150	1	0200135	25.31868
2014-11-20 00:01:02.150	1	0200136	0.87863
2014-11-20 00:01:01.425	9	020091	10000.64100
2014-11-20 00:01:01.425	9	020092	10000.64100
2014-11-20 00:01:01.425	9	020093	5.95140
2014-11-20 00:01:01.425	9	020094	0.00000
2014-11-20 00:01:01.425	9	020095	0.00000
2014-11-20 00:01:01.450	9	020096	0.00000
2014-11-20 00:01:01.425	9	020097	0.00000
2014-11-20 00:01:01.450	9	020098	0.00000
2014-11-20 00:01:01.450	9	020099	0.00000
2014-11-20 00:01:01.450	9	0200910	0.00000
2014-11-20 00:01:01.450	9	0200911	0.00000
2014-11-20 00:01:01.450	9	0200912	0.00000
2014-11-20 00:01:01.450	9	0200913	0.00000
2014-11-20 00:01:01.450	9	0200914	0.00000
2014-11-20 00:01:01.450	9	0200915	0.00000
2014-11-20 00:01:01.475	9	0200916	0.00000
2014-11-20 00:01:01.475	9	0200917	0.00000
2014-11-20 00:01:01.475	9	0200918	0.00000
2014-11-20 00:01:01.475	9	0200919	0.00000
2014-11-20 00:01:01.475	9	0200920	0.00000
2014-11-20 00:01:02.767	1	0200116	192.00000
2014-11-20 00:01:00.425	13	0201397	0.00000
2014-11-20 00:01:00.425	13	0201398	0.00000
2014-11-20 00:01:00.450	13	0201399	0.00000
2014-11-20 00:01:00.450	13	02013100	237.75080
2014-11-20 00:01:00.450	13	02013101	238.05600
2014-11-20 00:01:00.450	13	02013102	238.97160
2014-11-20 00:01:00.450	13	02013103	0.41202
2014-11-20 00:01:00.925	13	02013104	0.41309
2014-11-20 00:01:00.925	13	02013105	267.89400
2014-11-20 00:01:00.950	13	02013106	0.00000
2014-11-20 00:01:00.950	13	02013107	0.00000
2014-11-20 00:01:00.950	13	02013108	76.91040
2014-11-20 00:01:00.950	13	02013109	0.00000
2014-11-20 00:01:00.950	13	02013110	0.00000
2014-11-20 00:01:00.950	13	02013111	0.00000
2014-11-20 00:01:00.950	13	02013112	242.02360
2014-11-20 00:01:00.950	13	02013113	242.02360
2014-11-20 00:01:00.975	13	02013114	242.63400
2014-11-20 00:01:00.975	13	02013115	0.41934
2014-11-20 00:01:00.975	13	02013116	0.41965
2014-11-20 00:01:03.368	1	0200164	1.31868
2014-11-20 00:01:03.368	1	0200166	1.14286
2014-11-20 00:01:03.368	1	0200172	0.98095
2014-11-20 00:01:03.949	8	0200828	8.81328
2014-11-20 00:01:03.949	8	0200830	8.84256
2014-11-20 00:01:03.969	1	0200110	8.82051
2014-11-20 00:01:03.969	1	0200112	5.94872
2014-11-20 00:01:03.969	1	0200116	236.30769
2014-11-20 00:01:03.969	1	0200118	1.00000
2014-11-20 00:01:04.048	12	02012151	2.13744
2014-11-20 00:01:01.325	17	020171	216.99720
2014-11-20 00:01:01.325	17	020172	218.98100
2014-11-20 00:01:01.325	17	020173	218.98100
2014-11-20 00:01:01.325	17	020174	236.68260
2014-11-20 00:01:01.325	17	020175	236.98780
2014-11-20 00:01:01.325	17	020176	237.90340
2014-11-20 00:01:01.325	17	020177	410.34140
2014-11-20 00:01:01.325	17	020178	411.40960
2014-11-20 00:01:01.350	17	020179	411.10440
2014-11-20 00:01:01.350	17	0201710	8.00967
2014-11-20 00:01:01.350	17	0201711	9.00371
2014-11-20 00:01:01.350	17	0201712	49.89600
2014-11-20 00:01:01.350	17	0201718	0.00000
2014-11-20 00:01:01.825	17	0201720	0.00000
2014-11-20 00:01:01.825	17	0201722	93.69640
2014-11-20 00:01:02.325	17	0201723	18.61720
2014-11-20 00:01:02.325	17	0201724	0.00000
2014-11-20 00:01:02.325	17	0201725	0.00000
2014-11-20 00:01:02.325	17	0201726	0.00000
2014-11-20 00:01:02.325	17	0201727	24.56860
2014-11-20 00:01:04.571	1	0200128	7.85348
2014-11-20 00:01:04.571	1	0200130	10.66667
2014-11-20 00:01:04.571	1	0200134	173.01099
2014-11-20 00:01:04.571	1	0200135	33.75824
2014-11-20 00:01:04.571	1	0200136	0.92454
2014-11-20 00:01:05.150	8	0200828	9.60384
2014-11-20 00:01:05.150	8	0200830	10.27728
2014-11-20 00:01:03.309	31	02031142ZLP1JLBCDY	397.20000
2014-11-20 00:01:06.383	1	0200164	1.29670
2014-11-20 00:01:06.383	1	0200166	1.12088
2014-11-20 00:01:06.383	1	0200171	3.95604
2014-11-20 00:01:06.383	1	0200172	0.99048
2014-11-20 00:01:07.049	12	0201212	11.48560
2014-11-20 00:01:07.049	12	0201216	253.15200
2014-11-20 00:01:05.875	15	020151	10000.64100
2014-11-20 00:01:05.875	15	020152	10000.64100
2014-11-20 00:01:05.875	15	020153	5.95140
2014-11-20 00:01:06.375	15	0201534	38.76040
2014-11-20 00:01:06.375	15	0201535	0.45780
2014-11-20 00:01:04.550	2	020021	464.97220
2014-11-20 00:01:04.650	2	020022	470.92360
2014-11-20 00:01:04.650	2	020023	462.98840
2014-11-20 00:01:04.650	2	020024	238.20860
2014-11-20 00:01:04.650	2	020025	237.59820
2014-11-20 00:01:04.650	2	020026	238.20860
2014-11-20 00:01:04.650	2	020027	412.02000
2014-11-20 00:01:04.675	2	020028	412.17260
2014-11-20 00:01:04.675	2	020029	412.63040
2014-11-20 00:01:04.675	2	0200210	3.01751
2014-11-20 00:01:04.675	2	0200211	6.01122
2014-11-20 00:01:04.675	2	0200212	49.89600
2014-11-20 00:01:04.675	2	0200213	352.04820
2014-11-20 00:01:04.675	2	0200214	354.94760
2014-11-20 00:01:04.675	2	0200215	352.96380
2014-11-20 00:01:04.700	2	0200216	108.65120
2014-11-20 00:01:04.700	2	0200217	0.00000
2014-11-20 00:01:04.700	2	0200218	0.00000
2014-11-20 00:01:04.700	2	0200219	0.00000
2014-11-20 00:01:04.700	2	0200220	0.00000
2014-11-20 00:01:09.385	1	0200164	1.27473
2014-11-20 00:01:09.385	1	0200166	1.09890
2014-11-20 00:01:09.385	1	0200170	18.98901
2014-11-20 00:01:09.385	1	0200171	8.70330
2014-11-20 00:01:09.385	1	0200172	0.90207
2014-11-20 00:01:10.049	14	0201419	5.41680
2014-11-20 00:01:10.049	14	0201421	6.00240
2014-11-20 00:01:16.649	5	020058	2.63680
2014-11-20 00:01:07.950	13	020131	374.93820
2014-11-20 00:01:07.950	13	020132	327.93740
2014-11-20 00:01:07.950	13	020133	347.01240
2014-11-20 00:01:07.950	13	020134	237.29300
2014-11-20 00:01:07.950	13	020135	237.59820
2014-11-20 00:01:07.950	13	020136	238.51380
2014-11-20 00:01:07.950	13	020137	411.25700
2014-11-20 00:01:07.975	13	020138	412.32520
2014-11-20 00:01:07.975	13	020139	412.02000
2014-11-20 00:01:07.975	13	0201310	4.01521
2014-11-20 00:01:07.975	13	0201311	1.00014
2014-11-20 00:01:07.975	13	0201312	49.89600
2014-11-20 00:01:07.975	13	0201316	60.58220
2014-11-20 00:01:07.975	13	0201317	76.45260
2014-11-20 00:01:08.000	13	0201318	0.00000
2014-11-20 00:01:08.000	13	0201319	0.00000
2014-11-20 00:01:08.000	13	0201320	0.45780
2014-11-20 00:01:08.450	13	0201321	0.30520
2014-11-20 00:01:08.450	13	0201322	0.00000
2014-11-20 00:01:08.450	13	0201323	23.95820
2014-11-20 00:01:16.552	12	0201273	14.96208
2014-11-20 00:01:16.552	12	0201280	31.63200
2014-11-20 00:01:16.053	8	0200821	0.67344
2014-11-20 00:01:13.049	10	0201016	50.63040
2014-11-20 00:01:13.049	10	0201028	1.84464
2014-11-20 00:01:13.049	10	0201035	5.27200
2014-11-20 00:01:11.787	1	0200164	1.01099
2014-11-20 00:01:11.787	1	0200166	0.83516
2014-11-20 00:01:11.787	1	0200170	15.82418
2014-11-20 00:01:11.787	1	0200171	3.95604
2014-11-20 00:01:11.787	1	0200172	0.97436
2014-11-20 00:01:13.350	17	020171	216.99720
2014-11-20 00:01:13.350	17	020172	218.98100
2014-11-20 00:01:13.350	17	020173	218.98100
2014-11-20 00:01:13.350	17	020174	236.68260
2014-11-20 00:01:13.350	17	020175	236.68260
2014-11-20 00:01:13.350	17	020176	237.90340
2014-11-20 00:01:13.350	17	020177	410.03620
2014-11-20 00:01:13.350	17	020178	411.10440
2014-11-20 00:01:13.350	17	020179	411.10440
2014-11-20 00:01:13.375	17	0201710	7.00953
2014-11-20 00:01:13.375	17	0201711	9.00371
2014-11-20 00:01:13.375	17	0201712	49.89600
2014-11-20 00:01:13.850	17	0201718	0.00000
2014-11-20 00:01:13.850	17	0201720	0.00000
2014-11-20 00:01:13.850	17	0201722	93.69640
2014-11-20 00:01:14.350	17	0201723	18.61720
2014-11-20 00:01:13.350	9	020091	10000.64100
2014-11-20 00:01:14.350	17	0201724	0.00000
2014-11-20 00:01:13.450	9	020092	10000.64100
2014-11-20 00:01:14.350	17	0201725	0.00000
2014-11-20 00:01:13.450	9	020093	5.95140
2014-11-20 00:01:14.350	17	0201726	0.00000
2014-11-20 00:01:13.450	9	020094	0.00000
2014-11-20 00:01:14.350	17	0201727	24.56860
2014-11-20 00:01:13.450	9	020095	0.00000
2014-11-20 00:01:13.450	9	020096	0.00000
2014-11-20 00:01:13.475	9	020097	0.00000
2014-11-20 00:01:13.475	9	020098	0.00000
2014-11-20 00:01:13.475	9	020099	0.00000
2014-11-20 00:01:13.475	9	0200910	0.00000
2014-11-20 00:01:13.475	9	0200911	0.00000
2014-11-20 00:01:13.475	9	0200912	0.00000
2014-11-20 00:01:13.475	9	0200913	0.00000
2014-11-20 00:01:13.475	9	0200914	0.00000
2014-11-20 00:01:13.500	9	0200915	0.00000
2014-11-20 00:01:13.500	9	0200916	0.00000
2014-11-20 00:01:13.500	9	0200917	0.00000
2014-11-20 00:01:13.500	9	0200918	0.00000
2014-11-20 00:01:12.450	13	0201397	0.00000
2014-11-20 00:01:12.450	13	0201398	0.00000
2014-11-20 00:01:12.450	13	0201399	0.00000
2014-11-20 00:01:12.475	13	02013100	237.59820
2014-11-20 00:01:12.475	13	02013101	237.90340
2014-11-20 00:01:12.475	13	02013102	239.12420
2014-11-20 00:01:12.475	13	02013103	0.41187
2014-11-20 00:01:12.950	13	02013104	0.41309
2014-11-20 00:01:12.950	13	02013105	267.89400
2014-11-20 00:01:12.975	13	02013106	0.00000
2014-11-20 00:01:12.975	13	02013107	0.00000
2014-11-20 00:01:12.975	13	02013108	76.91040
2014-11-20 00:01:13.450	13	02013109	0.00000
2014-11-20 00:01:13.450	13	02013110	0.00000
2014-11-20 00:01:13.475	13	02013111	0.00000
2014-11-20 00:01:13.475	13	02013112	242.02360
2014-11-20 00:01:13.475	13	02013113	242.02360
2014-11-20 00:01:13.475	13	02013114	242.48140
2014-11-20 00:01:13.475	13	02013115	0.41934
2014-11-20 00:01:13.475	13	02013116	0.41965
2014-11-20 00:01:13.500	9	0200919	0.00000
2014-11-20 00:01:07.025	11	0201112	49.89600
2014-11-20 00:01:13.500	9	0200920	0.00000
2014-11-20 00:01:07.025	11	0201113	5.18840
2014-11-20 00:01:07.025	11	0201114	16.48080
2014-11-20 00:01:07.025	11	0201115	0.00000
2014-11-20 00:01:07.025	11	0201116	0.61040
2014-11-20 00:01:07.025	11	0201117	6.71440
2014-11-20 00:01:07.475	11	0201118	0.00000
2014-11-20 00:01:07.475	11	0201119	0.00000
2014-11-20 00:01:07.475	11	0201120	0.00000
2014-11-20 00:01:07.500	11	0201121	0.00000
2014-11-20 00:01:07.500	11	0201122	0.45780
2014-11-20 00:01:07.500	11	0201123	1.06820
2014-11-20 00:01:07.500	11	0201124	0.00000
2014-11-20 00:01:07.500	11	0201125	7.63000
2014-11-20 00:01:07.975	11	0201126	0.00000
2014-11-20 00:01:07.975	11	0201127	0.00000
2014-11-20 00:01:08.000	11	0201128	0.00000
2014-11-20 00:01:08.000	11	0201129	0.00000
2014-11-20 00:01:08.000	11	0201130	0.00000
2014-11-20 00:01:08.000	11	0201131	0.00000
2014-11-20 00:01:18.197	10	0201025	20.03360
2014-11-20 00:01:18.199	1	0200164	1.03297
2014-11-20 00:01:18.199	1	0200166	0.85714
2014-11-20 00:01:18.199	1	0200170	15.03297
2014-11-20 00:01:18.199	1	0200171	4.74725
2014-11-20 00:01:18.199	1	0200172	0.96215
2014-11-20 00:01:18.202	1	0200146	1.23077
2014-11-20 00:01:18.202	1	0200152	47.47253
2014-11-20 00:01:17.900	15	020151	10000.64100
2014-11-20 00:01:17.900	15	020152	10000.64100
2014-11-20 00:01:17.900	15	020153	5.95140
2014-11-20 00:01:18.400	15	0201534	38.76040
2014-11-20 00:01:18.400	15	0201535	0.45780
2014-11-20 00:01:19.603	1	0200164	1.01099
2014-11-20 00:01:19.603	1	0200166	0.83516
2014-11-20 00:01:19.603	1	0200171	5.53846
2014-11-20 00:01:19.603	1	0200172	0.94872
2014-11-20 00:01:16.675	2	020021	462.98840
2014-11-20 00:01:16.675	2	020022	468.93980
2014-11-20 00:01:16.675	2	020023	461.00460
2014-11-20 00:01:16.675	2	020024	238.20860
2014-11-20 00:01:16.675	2	020025	237.59820
2014-11-20 00:01:16.675	2	020026	238.20860
2014-11-20 00:01:16.675	2	020027	412.02000
2014-11-20 00:01:16.700	2	020028	412.02000
2014-11-20 00:01:16.700	2	020029	412.47780
2014-11-20 00:01:16.700	2	0200210	3.01751
2014-11-20 00:01:16.700	2	0200211	6.01122
2014-11-20 00:01:16.700	2	0200212	49.89600
2014-11-20 00:01:16.700	2	0200213	352.04820
2014-11-20 00:01:16.700	2	0200214	354.94760
2014-11-20 00:01:16.700	2	0200215	352.96380
2014-11-20 00:01:16.725	2	0200216	108.65120
2014-11-20 00:01:16.725	2	0200217	0.00000
2014-11-20 00:01:16.725	2	0200218	0.00000
2014-11-20 00:01:16.725	2	0200219	0.00000
2014-11-20 00:01:16.725	2	0200220	0.00000
2014-11-20 00:01:22.005	1	0200170	15.82418
2014-11-20 00:01:22.005	1	0200171	3.95604
2014-11-20 00:01:22.005	1	0200172	0.97436
2014-11-20 00:01:19.975	13	020131	383.94160
2014-11-20 00:01:19.975	13	020132	325.03800
2014-11-20 00:01:19.975	13	020133	350.98000
2014-11-20 00:01:19.975	13	020134	237.29300
2014-11-20 00:01:19.975	13	020135	237.59820
2014-11-20 00:01:19.975	13	020136	238.51380
2014-11-20 00:01:19.975	13	020137	411.25700
2014-11-20 00:01:20.000	13	020138	412.32520
2014-11-20 00:01:20.000	13	020139	412.02000
2014-11-20 00:01:20.000	13	0201310	6.01549
2014-11-20 00:01:20.000	13	0201311	1.00014
2014-11-20 00:01:20.000	13	0201312	49.89600
2014-11-20 00:01:20.000	13	0201316	60.58220
2014-11-20 00:01:20.000	13	0201317	76.60520
2014-11-20 00:01:20.025	13	0201318	0.00000
2014-11-20 00:01:20.025	13	0201319	0.00000
2014-11-20 00:01:20.025	13	0201320	0.45780
2014-11-20 00:01:20.475	13	0201321	0.30520
2014-11-20 00:01:20.475	13	0201322	0.00000
2014-11-20 00:01:20.475	13	0201323	23.95820
2014-11-20 00:01:22.649	3	02003kbk2-Ia	8.61538
2014-11-20 00:01:22.649	3	02003kbk2-Ic	11.42857
2014-11-20 00:01:19.025	11	0201112	49.89600
2014-11-20 00:01:19.050	11	0201113	5.18840
2014-11-20 00:01:19.050	11	0201114	11.90280
2014-11-20 00:01:19.500	11	0201115	0.00000
2014-11-20 00:01:19.500	11	0201116	0.61040
2014-11-20 00:01:19.500	11	0201117	6.71440
2014-11-20 00:01:19.525	11	0201118	0.00000
2014-11-20 00:01:19.525	11	0201119	0.00000
2014-11-20 00:01:19.525	11	0201120	0.00000
2014-11-20 00:01:19.525	11	0201121	0.00000
2014-11-20 00:01:19.525	11	0201122	0.45780
2014-11-20 00:01:19.525	11	0201123	1.06820
2014-11-20 00:01:19.525	11	0201124	0.00000
2014-11-20 00:01:19.525	11	0201125	7.47740
2014-11-20 00:01:20.000	11	0201126	0.00000
2014-11-20 00:01:20.000	11	0201127	0.00000
2014-11-20 00:01:20.000	11	0201128	0.00000
2014-11-20 00:01:20.025	11	0201129	0.00000
2014-11-20 00:01:20.025	11	0201130	0.00000
2014-11-20 00:01:20.025	11	0201131	0.00000
2014-11-20 00:01:24.996	12	0201289	59.04640
2014-11-20 00:01:25.475	9	020091	10000.64100
2014-11-20 00:01:25.475	9	020092	10000.64100
2014-11-20 00:01:25.475	9	020093	5.95140
2014-11-20 00:01:25.475	9	020094	0.00000
2014-11-20 00:01:25.475	9	020095	0.00000
2014-11-20 00:01:25.475	9	020096	0.00000
2014-11-20 00:01:25.475	9	020097	0.00000
2014-11-20 00:01:25.500	9	020098	0.00000
2014-11-20 00:01:25.500	9	020099	0.00000
2014-11-20 00:01:25.500	9	0200910	0.00000
2014-11-20 00:01:25.500	9	0200911	0.00000
2014-11-20 00:01:25.500	9	0200912	0.00000
2014-11-20 00:01:25.500	9	0200913	0.00000
2014-11-20 00:01:25.500	9	0200914	0.00000
2014-11-20 00:01:25.525	9	0200915	0.00000
2014-11-20 00:01:25.525	9	0200916	0.00000
2014-11-20 00:01:25.525	9	0200917	0.00000
2014-11-20 00:01:25.525	9	0200918	0.00000
2014-11-20 00:01:25.525	9	0200919	0.00000
2014-11-20 00:01:25.525	9	0200920	0.00000
2014-11-20 00:01:24.475	13	0201397	0.00000
2014-11-20 00:01:24.475	13	0201398	0.00000
2014-11-20 00:01:24.475	13	0201399	0.00000
2014-11-20 00:01:24.500	13	02013100	237.75080
2014-11-20 00:01:24.500	13	02013101	237.90340
2014-11-20 00:01:24.500	13	02013102	238.97160
2014-11-20 00:01:24.500	13	02013103	0.41202
2014-11-20 00:01:24.500	13	02013104	0.41294
2014-11-20 00:01:24.500	13	02013105	267.89400
2014-11-20 00:01:24.500	13	02013106	0.00000
2014-11-20 00:01:24.500	13	02013107	0.00000
2014-11-20 00:01:24.500	13	02013108	76.91040
2014-11-20 00:01:24.975	13	02013109	0.00000
2014-11-20 00:01:24.975	13	02013110	0.00000
2014-11-20 00:01:24.975	13	02013111	0.00000
2014-11-20 00:01:25.000	13	02013112	242.02360
2014-11-20 00:01:25.000	13	02013113	242.02360
2014-11-20 00:01:25.000	13	02013114	242.32880
2014-11-20 00:01:25.000	13	02013115	0.41904
2014-11-20 00:01:25.000	13	02013116	0.41934
2014-11-20 00:01:27.407	1	0200164	1.03297
2014-11-20 00:01:27.407	1	0200166	0.85714
2014-11-20 00:01:27.407	1	0200171	4.74725
2014-11-20 00:01:27.407	1	0200172	0.96215
2014-11-20 00:01:27.451	3	02003k3-Ia	12.85714
2014-11-20 00:01:27.451	3	02003k3-Ic	13.53846
2014-11-20 00:01:27.451	3	02003k3-P	216.00000
2014-11-20 00:01:27.451	3	02003k3-Q	96.52747
2014-11-20 00:01:25.350	17	020171	216.99720
2014-11-20 00:01:25.375	17	020172	218.98100
2014-11-20 00:01:25.375	17	020173	217.91280
2014-11-20 00:01:25.375	17	020174	236.68260
2014-11-20 00:01:25.375	17	020175	236.98780
2014-11-20 00:01:25.375	17	020176	237.90340
2014-11-20 00:01:25.350	17	020177	410.34140
2014-11-20 00:01:25.375	17	020178	411.25700
2014-11-20 00:01:25.375	17	020179	411.10440
2014-11-20 00:01:25.400	17	0201710	7.00953
2014-11-20 00:01:25.400	17	0201711	9.00371
2014-11-20 00:01:25.400	17	0201712	49.89600
2014-11-20 00:01:25.400	17	0201718	0.00000
2014-11-20 00:01:25.850	17	0201720	0.00000
2014-11-20 00:01:25.875	17	0201722	93.69640
2014-11-20 00:01:26.375	17	0201723	18.46460
2014-11-20 00:01:26.375	17	0201724	0.00000
2014-11-20 00:01:26.375	17	0201725	0.00000
2014-11-20 00:01:26.375	17	0201726	0.00000
2014-11-20 00:01:26.375	17	0201727	13.27620
2014-11-20 00:01:27.997	8	0200810	7.02720
2014-11-20 00:01:27.997	8	0200812	7.17360
2014-11-20 00:01:28.653	3	02003k2-Ia	5.77289
2014-11-20 00:01:28.653	3	02003k2-P	104.43956
2014-11-20 00:01:28.653	3	02003k2-Q	14.76923
2014-11-20 00:01:28.653	3	02003k2-COS蠁	0.95604
2014-11-20 00:01:29.852	14	020141	5.80800
2014-11-20 00:01:29.852	14	020143	6.22600
2014-11-20 00:01:29.856	3	02003kbdy2-Ia	6.56410
2014-11-20 00:01:29.856	3	02003kbdy2-Ic	15.17949
2014-11-20 00:01:30.409	1	0200164	1.01099
2014-11-20 00:01:30.409	1	0200166	0.83516
2014-11-20 00:01:30.409	1	0200170	15.03297
2014-11-20 00:01:30.409	1	0200171	5.53846
2014-11-20 00:01:30.409	1	0200172	0.94872
2014-11-20 00:01:29.900	15	020151	10000.64100
2014-11-20 00:01:29.925	15	020152	10000.64100
2014-11-20 00:01:29.925	15	020153	5.95140
2014-11-20 00:01:30.425	15	0201534	38.76040
2014-11-20 00:01:30.425	15	0201535	0.45780
2014-11-20 00:01:31.612	1	0200170	15.82418
2014-11-20 00:01:31.612	1	0200171	3.16484
2014-11-20 00:01:31.612	1	0200172	0.98730
2014-11-20 00:01:28.700	2	020021	464.05660
2014-11-20 00:01:28.700	2	020022	470.00800
2014-11-20 00:01:28.700	2	020023	461.92020
2014-11-20 00:01:28.700	2	020024	238.20860
2014-11-20 00:01:28.700	2	020025	237.59820
2014-11-20 00:01:28.700	2	020026	238.20860
2014-11-20 00:01:28.700	2	020027	412.17260
2014-11-20 00:01:28.725	2	020028	412.17260
2014-11-20 00:01:28.725	2	020029	412.63040
2014-11-20 00:01:28.725	2	0200210	1.01723
2014-11-20 00:01:28.725	2	0200211	7.01136
2014-11-20 00:01:28.725	2	0200212	49.89600
2014-11-20 00:01:28.725	2	0200213	352.96380
2014-11-20 00:01:28.725	2	0200214	354.94760
2014-11-20 00:01:28.725	2	0200215	352.96380
2014-11-20 00:01:28.725	2	0200216	108.65120
2014-11-20 00:01:28.750	2	0200217	0.00000
2014-11-20 00:01:28.750	2	0200218	0.00000
2014-11-20 00:01:28.750	2	0200219	0.00000
2014-11-20 00:01:28.750	2	0200220	0.00000
2014-11-20 00:01:33.399	8	0200828	10.77504
2014-11-20 00:01:33.399	8	0200830	10.89216
2014-11-20 00:01:34.013	1	0200128	9.49451
2014-11-20 00:01:34.013	1	0200130	11.95604
2014-11-20 00:01:34.013	1	0200134	189.89011
2014-11-20 00:01:34.013	1	0200135	46.41758
2014-11-20 00:01:34.013	1	0200136	0.88962
2014-11-20 00:01:34.013	1	0200164	1.03297
2014-11-20 00:01:34.013	1	0200166	0.85714
2014-11-20 00:01:34.013	1	0200170	15.03297
2014-11-20 00:01:34.013	1	0200171	4.74725
2014-11-20 00:01:34.013	1	0200172	0.94945
2014-11-20 00:01:31.550	11	0201112	49.89600
2014-11-20 00:01:32.025	11	0201113	5.64620
2014-11-20 00:01:32.025	11	0201114	11.29240
2014-11-20 00:01:32.025	11	0201115	0.00000
2014-11-20 00:01:32.050	11	0201116	0.61040
2014-11-20 00:01:32.050	11	0201117	6.71440
2014-11-20 00:01:32.050	11	0201118	0.00000
2014-11-20 00:01:32.050	11	0201119	0.00000
2014-11-20 00:01:32.050	11	0201120	0.00000
2014-11-20 00:01:32.050	11	0201121	0.00000
2014-11-20 00:01:32.050	11	0201122	0.45780
2014-11-20 00:01:32.050	11	0201123	1.06820
2014-11-20 00:01:32.050	11	0201124	0.00000
2014-11-20 00:01:32.075	11	0201125	7.47740
2014-11-20 00:01:32.075	11	0201126	0.00000
2014-11-20 00:01:32.075	11	0201127	0.00000
2014-11-20 00:01:32.075	11	0201128	0.00000
2014-11-20 00:01:32.075	11	0201129	0.00000
2014-11-20 00:01:32.075	11	0201130	0.00000
2014-11-20 00:01:32.075	11	0201131	0.00000
2014-11-20 00:01:32.000	13	020131	383.94160
2014-11-20 00:01:32.500	13	020132	322.90160
2014-11-20 00:01:33.000	13	020133	350.98000
2014-11-20 00:01:33.500	13	020134	237.29300
2014-11-20 00:01:34.000	13	020135	237.59820
2014-11-20 00:01:34.000	13	020136	238.51380
2014-11-20 00:01:34.500	13	020137	411.25700
2014-11-20 00:01:34.500	13	020138	412.32520
2014-11-20 00:01:34.500	13	020139	412.02000
2014-11-20 00:01:35.000	13	0201310	5.01535
2014-11-20 00:01:35.000	13	0201311	1.00014
2014-11-20 00:01:35.500	13	0201312	49.89600
2014-11-20 00:01:35.500	13	0201316	60.58220
2014-11-20 00:01:35.500	13	0201317	76.60520
2014-11-20 00:01:35.500	13	0201318	0.00000
2014-11-20 00:01:35.525	13	0201319	0.00000
2014-11-20 00:01:35.525	13	0201320	0.45780
2014-11-20 00:01:35.525	13	0201321	0.30520
2014-11-20 00:01:35.525	13	0201322	0.00000
2014-11-20 00:01:35.525	13	0201323	23.95820
2014-11-20 00:01:36.457	3	02003k5-Ia	18.02198
2014-11-20 00:01:36.999	12	0201246	0.08784
2014-11-20 00:01:37.019	1	0200170	15.82418
2014-11-20 00:01:37.019	1	0200172	0.96215
2014-11-20 00:01:37.599	10	020107	18.45760
2014-11-20 00:01:37.620	1	0200110	11.07692
2014-11-20 00:01:37.620	1	0200112	8.82051
2014-11-20 00:01:37.620	1	0200116	251.07692
2014-11-20 00:01:37.500	9	020091	10000.64100
2014-11-20 00:01:37.500	9	020092	10000.64100
2014-11-20 00:01:37.500	9	020093	5.95140
2014-11-20 00:01:37.500	9	020094	0.00000
2014-11-20 00:01:37.500	9	020095	0.00000
2014-11-20 00:01:37.500	9	020096	0.00000
2014-11-20 00:01:37.500	9	020097	0.00000
2014-11-20 00:01:37.525	9	020098	0.00000
2014-11-20 00:01:37.525	9	020099	0.00000
2014-11-20 00:01:37.525	9	0200910	0.00000
2014-11-20 00:01:37.525	9	0200911	0.00000
2014-11-20 00:01:37.525	9	0200912	0.00000
2014-11-20 00:01:37.525	9	0200913	0.00000
2014-11-20 00:01:37.525	9	0200914	0.00000
2014-11-20 00:01:37.525	9	0200915	0.00000
2014-11-20 00:01:37.550	9	0200916	0.00000
2014-11-20 00:01:37.550	9	0200917	0.00000
2014-11-20 00:01:37.550	9	0200918	0.00000
2014-11-20 00:01:37.550	9	0200919	0.00000
2014-11-20 00:01:37.550	9	0200920	0.00000
2014-11-20 00:01:39.360	5	02005100	10.91266
2014-11-20 00:01:39.360	5	02005102	10.72819
2014-11-20 00:01:36.500	13	0201397	0.00000
2014-11-20 00:01:36.500	13	0201398	0.00000
2014-11-20 00:01:36.500	13	0201399	0.00000
2014-11-20 00:01:36.525	13	02013100	237.59820
2014-11-20 00:01:36.525	13	02013101	237.75080
2014-11-20 00:01:36.525	13	02013102	239.12420
2014-11-20 00:01:36.525	13	02013103	0.41187
2014-11-20 00:01:36.525	13	02013104	0.41324
2014-11-20 00:01:36.525	13	02013105	267.89400
2014-11-20 00:01:36.525	13	02013106	0.00000
2014-11-20 00:01:36.525	13	02013107	0.00000
2014-11-20 00:01:36.525	13	02013108	76.91040
2014-11-20 00:01:37.000	13	02013109	0.00000
2014-11-20 00:01:37.000	13	02013110	0.00000
2014-11-20 00:01:37.000	13	02013111	0.00000
2014-11-20 00:01:37.025	13	02013112	242.02360
2014-11-20 00:01:37.025	13	02013113	242.02360
2014-11-20 00:01:37.025	13	02013114	242.32880
2014-11-20 00:01:37.500	13	02013115	0.41904
2014-11-20 00:01:37.500	13	02013116	0.41934
2014-11-20 00:01:37.375	17	020171	216.99720
2014-11-20 00:01:37.400	17	020172	218.98100
2014-11-20 00:01:37.400	17	020173	218.98100
2014-11-20 00:01:37.400	17	020174	236.68260
2014-11-20 00:01:37.400	17	020175	236.68260
2014-11-20 00:01:37.400	17	020176	237.90340
2014-11-20 00:01:37.375	17	020177	410.03620
2014-11-20 00:01:37.400	17	020178	411.10440
2014-11-20 00:01:37.400	17	020179	411.10440
2014-11-20 00:01:37.400	17	0201710	7.00953
2014-11-20 00:01:37.425	17	0201711	9.00371
2014-11-20 00:01:37.425	17	0201712	49.89600
2014-11-20 00:01:37.875	17	0201718	0.00000
2014-11-20 00:01:37.900	17	0201720	0.00000
2014-11-20 00:01:37.900	17	0201722	93.69640
2014-11-20 00:01:38.375	17	0201723	18.61720
2014-11-20 00:01:38.400	17	0201724	0.00000
2014-11-20 00:01:38.400	17	0201725	0.00000
2014-11-20 00:01:38.400	17	0201726	0.00000
2014-11-20 00:01:38.400	17	0201727	13.12360
2014-11-20 00:01:40.658	3	02003dy1-Ia	44.83516
2014-11-20 00:01:40.658	3	02003dy1-Ic	41.14286
2014-11-20 00:01:40.658	3	02003dy1-P	784.87912
2014-11-20 00:01:40.658	3	02003k1-Q	53.80220
2014-11-20 00:01:39.739	31	02031085DLBDY锛堜簩锛塒L	50.12000
2014-11-20 00:01:41.761	5	02005100	10.37098
2014-11-20 00:01:41.761	5	02005102	10.44125
2014-11-20 00:01:42.400	12	0201273	14.05440
2014-11-20 00:01:42.400	12	0201275	13.26384
2014-11-20 00:01:42.400	12	0201279	243.56640
2014-11-20 00:01:42.422	1	0200164	1.01099
2014-11-20 00:01:42.422	1	0200166	0.83516
2014-11-20 00:01:42.422	1	0200170	15.03297
2014-11-20 00:01:43.061	3	02003dy1-Ia	43.60440
2014-11-20 00:01:43.061	3	02003dy1-P	772.21978
2014-11-20 00:01:41.925	15	020151	10000.64100
2014-11-20 00:01:41.950	15	020152	10000.64100
2014-11-20 00:01:41.950	15	020153	5.95140
2014-11-20 00:01:42.425	15	0201534	38.76040
2014-11-20 00:01:42.450	15	0201535	0.45780
2014-11-20 00:01:40.725	2	020021	466.04040
2014-11-20 00:01:40.725	2	020022	470.92360
2014-11-20 00:01:40.725	2	020023	461.92020
2014-11-20 00:01:40.725	2	020024	238.05600
2014-11-20 00:01:40.725	2	020025	237.59820
2014-11-20 00:01:40.725	2	020026	238.05600
2014-11-20 00:01:40.725	2	020027	411.86740
2014-11-20 00:01:40.725	2	020028	411.86740
2014-11-20 00:01:40.750	2	020029	412.32520
2014-11-20 00:01:40.750	2	0200210	3.01751
2014-11-20 00:01:40.750	2	0200211	7.01136
2014-11-20 00:01:40.750	2	0200212	49.89600
2014-11-20 00:01:40.750	2	0200213	352.04820
2014-11-20 00:01:40.750	2	0200214	354.94760
2014-11-20 00:01:40.750	2	0200215	352.96380
2014-11-20 00:01:40.750	2	0200216	108.65120
2014-11-20 00:01:40.775	2	0200217	0.00000
2014-11-20 00:01:40.775	2	0200218	0.00000
2014-11-20 00:01:40.775	2	0200219	0.00000
2014-11-20 00:01:40.775	2	0200220	0.00000
2014-11-20 00:01:44.223	1	0200170	15.82418
2014-11-20 00:01:44.223	1	0200171	3.95604
2014-11-20 00:01:44.223	1	0200172	0.97436
2014-11-20 00:01:46.002	12	020121	16.64240
2014-11-20 00:01:46.002	12	020123	14.76720
2014-11-20 00:01:46.002	12	020127	303.78240
2014-11-20 00:01:44.025	13	020131	363.03540
2014-11-20 00:01:44.025	13	020132	325.03800
2014-11-20 00:01:44.025	13	020133	336.02520
2014-11-20 00:01:44.025	13	020134	237.44560
2014-11-20 00:01:44.025	13	020135	237.59820
2014-11-20 00:01:44.025	13	020136	238.20860
2014-11-20 00:01:44.025	13	020137	411.40960
2014-11-20 00:01:44.050	13	020138	412.02000
2014-11-20 00:01:44.050	13	020139	412.02000
2014-11-20 00:01:44.050	13	0201310	7.01502
2014-11-20 00:01:44.050	13	0201311	2.00028
2014-11-20 00:01:44.050	13	0201312	49.89600
2014-11-20 00:01:44.050	13	0201316	60.58220
2014-11-20 00:01:44.525	13	0201317	76.60520
2014-11-20 00:01:44.525	13	0201318	0.00000
2014-11-20 00:01:44.525	13	0201319	0.00000
2014-11-20 00:01:44.525	13	0201320	0.45780
2014-11-20 00:01:45.025	13	0201321	0.30520
2014-11-20 00:01:45.025	13	0201322	0.00000
2014-11-20 00:01:45.025	13	0201323	23.95820
2014-11-20 00:01:47.225	1	0200164	1.03297
2014-11-20 00:01:47.225	1	0200166	0.85714
2014-11-20 00:01:47.225	1	0200171	4.74725
2014-11-20 00:01:47.225	1	0200172	0.96215
2014-11-20 00:01:43.075	11	0201112	49.89600
2014-11-20 00:01:43.075	11	0201113	5.64620
2014-11-20 00:01:43.100	11	0201114	10.98720
2014-11-20 00:01:43.550	11	0201115	0.00000
2014-11-20 00:01:43.550	11	0201116	0.61040
2014-11-20 00:01:44.050	11	0201117	6.71440
2014-11-20 00:01:44.050	11	0201118	0.00000
2014-11-20 00:01:44.050	11	0201119	0.00000
2014-11-20 00:01:44.050	11	0201120	0.00000
2014-11-20 00:01:44.075	11	0201121	0.00000
2014-11-20 00:01:44.075	11	0201122	0.45780
2014-11-20 00:01:44.075	11	0201123	1.06820
2014-11-20 00:01:44.075	11	0201124	0.00000
2014-11-20 00:01:44.075	11	0201125	7.47740
2014-11-20 00:01:47.801	10	0201030	1.84464
2014-11-20 00:01:47.801	10	0201034	32.68640
2014-11-20 00:01:47.801	10	0201035	6.32640
2014-11-20 00:01:44.075	11	0201126	0.00000
2014-11-20 00:01:44.075	11	0201127	0.00000
2014-11-20 00:01:44.075	11	0201128	0.00000
2014-11-20 00:01:44.100	11	0201129	0.00000
2014-11-20 00:01:44.100	11	0201130	0.00000
2014-11-20 00:01:44.100	11	0201131	0.00000
2014-11-20 00:01:47.856	14	0201419	5.73888
2014-11-20 00:01:47.856	14	0201421	6.52944
2014-11-20 00:01:49.627	1	0200166	0.83516
2014-11-20 00:01:49.627	1	0200171	3.95604
2014-11-20 00:01:49.627	1	0200172	0.98730
2014-11-20 00:01:49.525	9	020091	10000.64100
2014-11-20 00:01:49.525	9	020092	10000.64100
2014-11-20 00:01:49.525	9	020093	5.95140
2014-11-20 00:01:49.525	9	020094	0.00000
2014-11-20 00:01:49.525	9	020095	0.00000
2014-11-20 00:01:49.525	9	020096	0.00000
2014-11-20 00:01:49.525	9	020097	0.00000
2014-11-20 00:01:49.550	9	020098	0.00000
2014-11-20 00:01:49.550	9	020099	0.00000
2014-11-20 00:01:49.550	9	0200910	0.00000
2014-11-20 00:01:49.550	9	0200911	0.00000
2014-11-20 00:01:49.550	9	0200912	0.00000
2014-11-20 00:01:49.550	9	0200913	0.00000
2014-11-20 00:01:49.550	9	0200914	0.00000
2014-11-20 00:01:49.550	9	0200915	0.00000
2014-11-20 00:01:49.575	9	0200916	0.00000
2014-11-20 00:01:49.575	9	0200917	0.00000
2014-11-20 00:01:49.575	9	0200918	0.00000
2014-11-20 00:01:49.575	9	0200919	0.00000
2014-11-20 00:01:49.575	9	0200920	0.00000
2014-11-20 00:01:50.805	12	0201280	30.57760
2014-11-20 00:01:51.452	30	0203001DYJX1Ia	1.05495
2014-11-20 00:01:48.525	13	0201397	0.00000
2014-11-20 00:01:48.525	13	0201398	0.00000
2014-11-20 00:01:48.525	13	0201399	0.00000
2014-11-20 00:01:48.525	13	02013100	237.90340
2014-11-20 00:01:48.550	13	02013101	238.05600
2014-11-20 00:01:48.550	13	02013102	239.12420
2014-11-20 00:01:48.550	13	02013103	0.41233
2014-11-20 00:01:48.550	13	02013104	0.41324
2014-11-20 00:01:48.550	13	02013105	267.99300
2014-11-20 00:01:48.550	13	02013106	0.00000
2014-11-20 00:01:48.550	13	02013107	0.00000
2014-11-20 00:01:48.550	13	02013108	76.91040
2014-11-20 00:01:48.575	13	02013109	0.00000
2014-11-20 00:01:48.575	13	02013110	0.00000
2014-11-20 00:01:48.575	13	02013111	0.00000
2014-11-20 00:01:48.575	13	02013112	242.02360
2014-11-20 00:01:48.575	13	02013113	242.02360
2014-11-20 00:01:48.575	13	02013114	242.32880
2014-11-20 00:01:49.400	17	020171	216.99720
2014-11-20 00:01:48.575	13	02013115	0.41904
2014-11-20 00:01:49.900	17	020172	218.98100
2014-11-20 00:01:48.575	13	02013116	0.41934
2014-11-20 00:01:49.925	17	020173	217.91280
2014-11-20 00:01:49.925	17	020174	236.68260
2014-11-20 00:01:49.925	17	020175	236.68260
2014-11-20 00:01:49.925	17	020176	237.90340
2014-11-20 00:01:49.925	17	020177	410.03620
2014-11-20 00:01:49.925	17	020178	411.10440
2014-11-20 00:01:49.925	17	020179	411.10440
2014-11-20 00:01:49.925	17	0201710	7.00953
2014-11-20 00:01:49.925	17	0201711	9.00371
2014-11-20 00:01:49.950	17	0201712	49.89600
2014-11-20 00:01:49.950	17	0201718	0.00000
2014-11-20 00:01:49.950	17	0201720	0.00000
2014-11-20 00:01:49.950	17	0201722	93.69640
2014-11-20 00:01:49.950	17	0201723	18.46460
2014-11-20 00:01:50.400	17	0201724	0.00000
2014-11-20 00:01:50.425	17	0201725	0.00000
2014-11-20 00:01:50.425	17	0201726	0.00000
2014-11-20 00:01:50.425	17	0201727	13.27620
2014-11-20 00:01:52.629	1	0200128	8.67399
2014-11-20 00:01:52.629	1	0200130	11.36996
2014-11-20 00:01:52.629	1	0200134	160.35165
2014-11-20 00:01:52.629	1	0200135	59.07692
2014-11-20 00:01:52.629	1	0200136	0.80220
2014-11-20 00:01:53.802	8	0200828	8.75472
2014-11-20 00:01:53.802	8	0200830	8.75472
2014-11-20 00:01:53.832	1	0200164	1.01099
2014-11-20 00:01:53.832	1	0200172	0.97436
2014-11-20 00:01:53.950	15	020151	10000.64100
2014-11-20 00:01:53.975	15	020152	10000.64100
2014-11-20 00:01:53.975	15	020153	5.95140
2014-11-20 00:01:54.450	15	0201534	38.76040
2014-11-20 00:01:54.475	15	0201535	0.45780
2014-11-20 00:01:55.633	1	0200110	5.53846
2014-11-20 00:01:55.633	1	0200112	0.00000
2014-11-20 00:01:55.633	1	0200116	199.38462
2014-11-20 00:01:55.633	1	0200118	0.00000
2014-11-20 00:01:55.633	1	0200128	4.80586
2014-11-20 00:01:55.633	1	0200130	8.67399
2014-11-20 00:01:55.633	1	0200134	130.81319
2014-11-20 00:01:55.633	1	0200135	37.97802
2014-11-20 00:01:55.633	1	0200136	0.86007
2014-11-20 00:01:52.750	2	020021	464.97220
2014-11-20 00:01:52.750	2	020022	470.00800
2014-11-20 00:01:52.750	2	020023	461.00460
2014-11-20 00:01:52.750	2	020024	238.05600
2014-11-20 00:01:52.750	2	020025	237.59820
2014-11-20 00:01:52.750	2	020026	238.20860
2014-11-20 00:01:52.750	2	020027	411.86740
2014-11-20 00:01:52.750	2	020028	412.02000
2014-11-20 00:01:52.775	2	020029	412.32520
2014-11-20 00:01:52.775	2	0200210	2.01737
2014-11-20 00:01:52.775	2	0200211	6.01122
2014-11-20 00:01:52.775	2	0200212	49.89600
2014-11-20 00:01:52.775	2	0200213	352.04820
2014-11-20 00:01:52.775	2	0200214	354.94760
2014-11-20 00:01:52.775	2	0200215	352.04820
2014-11-20 00:01:52.775	2	0200216	108.65120
2014-11-20 00:01:52.800	2	0200217	0.00000
2014-11-20 00:01:52.800	2	0200218	0.00000
2014-11-20 00:01:52.800	2	0200219	0.00000
2014-11-20 00:01:52.800	2	0200220	0.00000
2014-11-20 00:01:56.803	8	0200828	7.72992
2014-11-20 00:01:56.803	8	0200830	7.70064
2014-11-20 00:01:56.837	1	0200164	1.03297
2014-11-20 00:01:56.837	1	0200166	0.85714
2014-11-20 00:01:56.837	1	0200171	4.74725
2014-11-20 00:01:56.837	1	0200172	0.96215
2014-11-20 00:01:56.050	13	020131	363.95100
2014-11-20 00:01:56.050	13	020132	327.02180
2014-11-20 00:01:56.050	13	020133	329.92120
2014-11-20 00:01:56.050	13	020134	237.59820
2014-11-20 00:01:56.050	13	020135	237.59820
2014-11-20 00:01:56.050	13	020136	238.51380
2014-11-20 00:01:56.050	13	020137	411.40960
2014-11-20 00:01:56.075	13	020138	412.32520
2014-11-20 00:01:56.075	13	020139	412.32520
2014-11-20 00:01:56.075	13	0201310	6.01488
2014-11-20 00:01:56.075	13	0201311	1.00014
2014-11-20 00:01:56.075	13	0201312	49.89600
2014-11-20 00:01:56.075	13	0201316	60.58220
2014-11-20 00:01:56.075	13	0201317	76.45260
2014-11-20 00:01:56.075	13	0201318	0.00000
2014-11-20 00:01:56.075	13	0201319	0.00000
2014-11-20 00:01:56.100	13	0201320	0.45780
2014-11-20 00:01:56.550	13	0201321	0.30520
2014-11-20 00:01:56.550	13	0201322	0.00000
2014-11-20 00:01:56.550	13	0201323	23.95820
2014-11-20 00:01:59.903	12	0201282	9.66240
2014-11-20 00:01:59.903	12	0201284	9.51600
2014-11-20 00:01:59.903	12	0201288	164.48640
2014-11-20 00:01:59.903	12	0201289	60.10080
2014-11-20 00:01:59.903	12	0201290	0.92183
2014-11-20 00:01:59.903	8	0200839	1.81536
2014-11-20 00:01:58.575	11	0201112	49.89600
2014-11-20 00:01:59.075	11	0201113	5.79880
2014-11-20 00:01:59.075	11	0201114	10.83460
2014-11-20 00:01:59.100	11	0201115	0.00000
2014-11-20 00:01:59.100	11	0201116	0.61040
2014-11-20 00:01:59.100	11	0201117	6.71440
2014-11-20 00:01:59.100	11	0201118	0.00000
2014-11-20 00:01:59.100	11	0201119	0.00000
2014-11-20 00:01:59.100	11	0201120	0.00000
2014-11-20 00:01:59.100	11	0201121	0.00000
2014-11-20 00:01:59.100	11	0201122	0.45780
2014-11-20 00:01:59.125	11	0201123	1.06820
2014-11-20 00:01:59.575	11	0201124	0.00000
2014-11-20 00:01:59.575	11	0201125	7.47740
2014-11-20 00:01:59.600	11	0201126	0.00000
2014-11-20 00:01:59.600	11	0201127	0.00000
2014-11-20 00:01:59.600	11	0201128	0.00000
2014-11-20 00:01:59.600	11	0201129	0.00000
2014-11-20 00:01:59.600	11	0201130	0.00000
2014-11-20 00:01:59.600	11	0201131	0.00000
2014-11-20 00:02:00.603	3	02003kbk2-Ia	0.00000
2014-11-20 00:02:00.603	3	02003kbk2-Ic	5.09890
2014-11-20 00:02:01.803	1	0200164	1.01099
2014-11-20 00:02:01.803	1	0200166	0.83516
2014-11-20 00:02:01.803	1	0200170	15.03297
2014-11-20 00:02:01.803	1	0200171	5.53846
2014-11-20 00:02:01.803	1	0200172	0.94872
2014-11-20 00:02:01.550	9	020091	10000.64100
2014-11-20 00:02:01.550	9	020092	10000.64100
2014-11-20 00:02:01.550	9	020093	5.95140
2014-11-20 00:02:01.550	9	020094	0.00000
2014-11-20 00:02:01.550	9	020095	0.00000
2014-11-20 00:02:01.550	9	020096	0.00000
2014-11-20 00:02:01.550	9	020097	0.00000
2014-11-20 00:02:01.550	9	020098	0.00000
2014-11-20 00:02:01.575	9	020099	0.00000
2014-11-20 00:02:01.575	9	0200910	0.00000
2014-11-20 00:02:01.575	9	0200911	0.00000
2014-11-20 00:02:01.575	9	0200912	0.00000
2014-11-20 00:02:01.575	9	0200913	0.00000
2014-11-20 00:02:01.575	9	0200914	0.00000
2014-11-20 00:02:01.575	9	0200915	0.00000
2014-11-20 00:02:01.575	9	0200916	0.00000
2014-11-20 00:02:01.600	9	0200917	0.00000
2014-11-20 00:02:01.600	9	0200918	0.00000
2014-11-20 00:02:01.600	9	0200919	0.00000
2014-11-20 00:02:01.600	9	0200920	0.00000
2014-11-20 00:02:00.550	13	0201397	0.00000
2014-11-20 00:02:00.550	13	0201398	0.00000
2014-11-20 00:02:00.550	13	0201399	0.00000
2014-11-20 00:02:00.550	13	02013100	237.75080
2014-11-20 00:02:00.575	13	02013101	237.90340
2014-11-20 00:02:00.575	13	02013102	239.12420
2014-11-20 00:02:00.575	13	02013103	0.41202
2014-11-20 00:02:00.575	13	02013104	0.41309
2014-11-20 00:02:00.575	13	02013105	267.89400
2014-11-20 00:02:00.575	13	02013106	0.00000
2014-11-20 00:02:00.575	13	02013107	0.00000
2014-11-20 00:02:00.575	13	02013108	76.91040
2014-11-20 00:02:00.575	13	02013109	0.00000
2014-11-20 00:02:00.600	13	02013110	0.00000
2014-11-20 00:02:00.600	13	02013111	0.00000
2014-11-20 00:02:00.600	13	02013112	242.02360
2014-11-20 00:02:00.600	13	02013113	242.02360
2014-11-20 00:02:00.600	13	02013114	242.48140
2014-11-20 00:02:00.600	13	02013115	0.41904
2014-11-20 00:02:00.600	13	02013116	0.41950
2014-11-20 00:02:02.943	3	02003dy2-Ic	27.42857
2014-11-20 00:02:04.203	14	020141	6.16000
2014-11-20 00:02:04.203	14	020143	6.53400
2014-11-20 00:02:01.425	17	020171	216.99720
2014-11-20 00:02:01.425	17	020172	218.98100
2014-11-20 00:02:01.450	17	020173	217.91280
2014-11-20 00:02:01.450	17	020174	236.68260
2014-11-20 00:02:01.450	17	020175	236.68260
2014-11-20 00:02:01.450	17	020176	237.90340
2014-11-20 00:02:01.425	17	020177	410.03620
2014-11-20 00:02:01.450	17	020178	411.10440
2014-11-20 00:02:01.450	17	020179	411.10440
2014-11-20 00:02:01.450	17	0201710	7.00953
2014-11-20 00:02:01.450	17	0201711	9.00371
2014-11-20 00:02:01.475	17	0201712	49.89600
2014-11-20 00:02:01.475	17	0201718	0.00000
2014-11-20 00:02:01.925	17	0201720	0.00000
2014-11-20 00:02:01.925	17	0201722	93.69640
2014-11-20 00:02:02.425	17	0201723	18.46460
2014-11-20 00:02:02.425	17	0201724	0.00000
2014-11-20 00:02:02.450	17	0201725	0.00000
2014-11-20 00:02:02.450	17	0201726	0.00000
2014-11-20 00:02:02.450	17	0201727	13.27620
2014-11-20 00:02:04.745	3	02003k3-Ia	13.20879
2014-11-20 00:02:04.745	3	02003k3-Ic	13.84615
2014-11-20 00:02:04.745	3	02003k3-Q	104.43956
2014-11-20 00:02:04.745	3	02003k3-COS蠁	0.91770
2014-11-20 00:02:04.745	3	02003k6-Ia	9.08425
2014-11-20 00:02:04.745	3	02003k6-Ic	13.04029
2014-11-20 00:02:04.745	3	02003k6-P	24.79121
2014-11-20 00:02:05.308	8	0200810	4.45056
2014-11-20 00:02:05.308	8	0200812	4.50912
2014-11-20 00:02:05.325	1	0200164	1.03297
2014-11-20 00:02:05.325	1	0200166	0.85714
2014-11-20 00:02:05.325	1	0200170	15.82418
2014-11-20 00:02:05.325	1	0200171	4.74725
2014-11-20 00:02:05.325	1	0200172	0.96215
2014-11-20 00:02:05.949	3	02003k4-Q	3.95604
2014-11-20 00:02:06.572	3	02003k4-Q	9.49451
2014-11-20 00:02:06.609	8	0200854	51.00000
2014-11-20 00:02:07.196	3	02003k2-Ia	6.03663
2014-11-20 00:02:07.196	3	02003k2-Ic	6.18315
2014-11-20 00:02:07.196	3	02003k2-Q	32.70330
2014-11-20 00:02:07.196	3	02003k2-COS蠁	0.92601
2014-11-20 00:02:05.975	15	020151	10000.64100
2014-11-20 00:02:05.975	15	020152	10000.64100
2014-11-20 00:02:06.000	15	020153	5.95140
2014-11-20 00:02:06.475	15	0201534	38.76040
2014-11-20 00:02:06.475	15	0201535	0.45780
2014-11-20 00:02:07.708	12	02012158	3.51360
2014-11-20 00:02:07.708	12	02012164	71.69920
2014-11-20 00:02:07.710	8	0200828	6.96864
2014-11-20 00:02:07.710	8	0200830	6.88080
2014-11-20 00:02:07.798	3	02003kbdy2-Ia	0.00000
2014-11-20 00:02:07.798	3	02003kbdy2-Ic	10.46154
2014-11-20 00:02:04.650	2	020021	464.05660
2014-11-20 00:02:04.775	2	020022	470.00800
2014-11-20 00:02:04.775	2	020023	461.00460
2014-11-20 00:02:04.775	2	020024	238.05600
2014-11-20 00:02:04.775	2	020025	237.59820
2014-11-20 00:02:04.775	2	020026	238.20860
2014-11-20 00:02:04.775	2	020027	411.86740
2014-11-20 00:02:04.775	2	020028	412.02000
2014-11-20 00:02:04.800	2	020029	412.32520
2014-11-20 00:02:04.800	2	0200210	2.01737
2014-11-20 00:02:04.800	2	0200211	6.01122
2014-11-20 00:02:04.800	2	0200212	49.89600
2014-11-20 00:02:04.800	2	0200213	350.98000
2014-11-20 00:02:04.800	2	0200214	354.03200
2014-11-20 00:02:04.800	2	0200215	352.04820
2014-11-20 00:02:04.800	2	0200216	108.65120
2014-11-20 00:02:04.800	2	0200217	0.00000
2014-11-20 00:02:04.825	2	0200218	0.00000
2014-11-20 00:02:04.825	2	0200219	0.00000
2014-11-20 00:02:04.825	2	0200220	0.00000
2014-11-20 00:02:08.999	3	02003k4-Ia	10.63736
2014-11-20 00:02:08.999	3	02003k4-Q	3.95604
2014-11-20 00:02:10.112	8	020081	9.45312
2014-11-20 00:02:10.112	8	020083	6.52192
2014-11-20 00:02:10.727	1	0200164	1.01099
2014-11-20 00:02:10.727	1	0200166	0.83516
2014-11-20 00:02:10.727	1	0200170	15.03297
2014-11-20 00:02:10.727	1	0200172	0.94872
2014-11-20 00:02:08.075	13	020131	365.01920
2014-11-20 00:02:08.075	13	020132	330.98940
2014-11-20 00:02:08.075	13	020133	332.97320
2014-11-20 00:02:08.075	13	020134	237.44560
2014-11-20 00:02:08.075	13	020135	237.59820
2014-11-20 00:02:08.075	13	020136	238.51380
2014-11-20 00:02:08.075	13	020137	411.40960
2014-11-20 00:02:08.075	13	020138	412.32520
2014-11-20 00:02:08.100	13	020139	412.32520
2014-11-20 00:02:08.100	13	0201310	8.01516
2014-11-20 00:02:08.100	13	0201311	1.00014
2014-11-20 00:02:08.100	13	0201312	49.89600
2014-11-20 00:02:08.100	13	0201316	60.58220
2014-11-20 00:02:08.100	13	0201317	76.45260
2014-11-20 00:02:08.100	13	0201318	0.00000
2014-11-20 00:02:08.100	13	0201319	0.00000
2014-11-20 00:02:08.125	13	0201320	0.45780
2014-11-20 00:02:08.575	13	0201321	0.30520
2014-11-20 00:02:08.575	13	0201322	0.00000
2014-11-20 00:02:08.575	13	0201323	23.95820
2014-11-20 00:02:11.309	12	0201246	0.14640
2014-11-20 00:02:11.330	1	0200128	0.00000
2014-11-20 00:02:11.330	1	0200130	6.91575
2014-11-20 00:02:11.330	1	0200134	101.27473
2014-11-20 00:02:11.330	1	0200135	33.75824
2014-11-20 00:02:11.330	1	0200136	0.82515
2014-11-20 00:02:07.600	11	0201112	49.89600
2014-11-20 00:02:07.600	11	0201113	5.79880
2014-11-20 00:02:07.600	11	0201114	10.68200
2014-11-20 00:02:07.600	11	0201115	0.00000
2014-11-20 00:02:07.625	11	0201116	0.61040
2014-11-20 00:02:07.625	11	0201117	6.71440
2014-11-20 00:02:07.625	11	0201118	0.00000
2014-11-20 00:02:07.625	11	0201119	0.00000
2014-11-20 00:02:07.625	11	0201120	0.00000
2014-11-20 00:02:07.625	11	0201121	0.00000
2014-11-20 00:02:07.625	11	0201122	0.45780
2014-11-20 00:02:07.625	11	0201123	1.06820
2014-11-20 00:02:07.650	11	0201124	0.00000
2014-11-20 00:02:07.650	11	0201125	7.47740
2014-11-20 00:02:08.100	11	0201126	0.00000
2014-11-20 00:02:08.100	11	0201127	0.00000
2014-11-20 00:02:08.100	11	0201128	0.00000
2014-11-20 00:02:08.100	11	0201129	0.00000
2014-11-20 00:02:08.100	11	0201130	0.00000
2014-11-20 00:02:08.125	11	0201131	0.00000
2014-11-20 00:02:11.950	1	0200130	6.79853
2014-11-20 00:02:11.950	1	0200134	97.05495
2014-11-20 00:02:11.950	1	0200136	0.81367
2014-11-20 00:02:12.551	1	0200130	6.68132
2014-11-20 00:02:12.551	1	0200134	92.83516
2014-11-20 00:02:13.204	5	020051	0.80573
2014-11-20 00:02:13.204	5	020053	0.65923
2014-11-20 00:02:13.204	5	020057	10.54720
2014-11-20 00:02:13.204	5	020058	0.00000
2014-11-20 00:02:13.204	5	020059	0.99918
2014-11-20 00:02:13.707	5	0200519	0.96800
2014-11-20 00:02:13.707	5	0200521	0.92400
2014-11-20 00:02:13.707	5	0200525	15.82880
2014-11-20 00:02:13.707	5	0200526	4.74864
2014-11-20 00:02:13.707	5	0200527	0.95575
2014-11-20 00:02:13.753	1	0200143	31.64835
2014-11-20 00:02:13.753	1	0200170	15.82418
2014-11-20 00:02:13.753	1	0200171	3.95604
2014-11-20 00:02:13.753	1	0200172	0.97436
2014-11-20 00:02:13.800	3	02003k5-Ia	16.99634
2014-11-20 00:02:13.800	3	02003k5-P	305.93407
2014-11-20 00:02:13.475	9	020091	10000.64100
2014-11-20 00:02:13.575	9	020092	10000.64100
2014-11-20 00:02:13.575	9	020093	5.95140
2014-11-20 00:02:13.575	9	020094	0.00000
2014-11-20 00:02:13.575	9	020095	0.00000
2014-11-20 00:02:13.575	9	020096	0.00000
2014-11-20 00:02:13.575	9	020097	0.00000
2014-11-20 00:02:13.575	9	020098	0.00000
2014-11-20 00:02:13.600	9	020099	0.00000
2014-11-20 00:02:13.600	9	0200910	0.00000
2014-11-20 00:02:13.600	9	0200911	0.00000
2014-11-20 00:02:13.600	9	0200912	0.00000
2014-11-20 00:02:13.600	9	0200913	0.00000
2014-11-20 00:02:13.600	9	0200914	0.00000
2014-11-20 00:02:13.600	9	0200915	0.00000
2014-11-20 00:02:13.600	9	0200916	0.00000
2014-11-20 00:02:13.625	9	0200917	0.00000
2014-11-20 00:02:13.625	9	0200918	0.00000
2014-11-20 00:02:13.625	9	0200919	0.00000
2014-11-20 00:02:13.625	9	0200920	0.00000
2014-11-20 00:02:12.575	13	0201397	0.00000
2014-11-20 00:02:12.575	13	0201398	0.00000
2014-11-20 00:02:12.575	13	0201399	0.00000
2014-11-20 00:02:12.575	13	02013100	237.90340
2014-11-20 00:02:12.575	13	02013101	238.05600
2014-11-20 00:02:12.600	13	02013102	239.12420
2014-11-20 00:02:12.600	13	02013103	0.41233
2014-11-20 00:02:12.600	13	02013104	0.41324
2014-11-20 00:02:12.600	13	02013105	268.09200
2014-11-20 00:02:12.600	13	02013106	0.00000
2014-11-20 00:02:12.600	13	02013107	0.00000
2014-11-20 00:02:12.600	13	02013108	76.91040
2014-11-20 00:02:12.600	13	02013109	0.00000
2014-11-20 00:02:12.625	13	02013110	0.00000
2014-11-20 00:02:12.625	13	02013111	0.00000
2014-11-20 00:02:12.625	13	02013112	241.71840
2014-11-20 00:02:12.625	13	02013113	241.71840
2014-11-20 00:02:12.625	13	02013114	242.32880
2014-11-20 00:02:12.625	13	02013115	0.41873
2014-11-20 00:02:12.625	13	02013116	0.41919
2014-11-20 00:02:15.555	1	0200110	0.00000
2014-11-20 00:02:15.555	1	0200116	162.46154
2014-11-20 00:02:13.450	17	020171	216.99720
2014-11-20 00:02:13.450	17	020172	218.98100
2014-11-20 00:02:13.450	17	020173	218.98100
2014-11-20 00:02:13.475	17	020174	236.68260
2014-11-20 00:02:13.475	17	020175	236.98780
2014-11-20 00:02:13.475	17	020176	238.05600
2014-11-20 00:02:13.450	17	020177	410.34140
2014-11-20 00:02:13.475	17	020178	411.40960
2014-11-20 00:02:13.475	17	020179	411.25700
2014-11-20 00:02:13.475	17	0201710	7.00953
2014-11-20 00:02:13.475	17	0201711	9.00371
2014-11-20 00:02:13.500	17	0201712	49.89600
2014-11-20 00:02:13.950	17	0201718	0.00000
2014-11-20 00:02:13.950	17	0201720	0.00000
2014-11-20 00:02:13.975	17	0201722	93.69640
2014-11-20 00:02:14.450	17	0201723	18.46460
2014-11-20 00:02:14.450	17	0201724	0.00000
2014-11-20 00:02:14.475	17	0201725	0.00000
2014-11-20 00:02:14.475	17	0201726	0.00000
2014-11-20 00:02:14.475	17	0201727	13.27620
2014-11-20 00:02:16.709	5	0200527	0.93403
2014-11-20 00:02:16.756	1	0200164	1.03297
2014-11-20 00:02:25.207	14	0201421	6.35376
2014-11-20 00:02:24.514	8	0200819	4.77264
2014-11-20 00:02:24.514	8	0200821	1.25904
2014-11-20 00:02:23.344	12	0201210	13.94680
2014-11-20 00:02:23.344	12	0201212	11.25120
2014-11-20 00:02:23.344	12	0201216	244.71360
2014-11-20 00:02:23.344	12	0201217	25.31520
2014-11-20 00:02:22.206	10	0201028	1.93248
2014-11-20 00:02:22.206	10	0201034	33.74080
2014-11-20 00:02:22.206	10	0201035	5.27200
2014-11-20 00:02:22.206	10	0201036	0.93110
2014-11-20 00:02:18.556	1	0200166	0.85714
2014-11-20 00:02:18.556	1	0200171	4.74725
2014-11-20 00:02:18.556	1	0200172	0.96215
2014-11-20 00:02:18.000	15	020151	10000.64100
2014-11-20 00:02:18.000	15	020152	10000.64100
2014-11-20 00:02:19.625	11	0201112	49.89600
2014-11-20 00:02:18.025	15	020153	5.95140
2014-11-20 00:02:19.625	11	0201113	5.79880
2014-11-20 00:02:18.500	15	0201534	38.76040
2014-11-20 00:02:19.625	11	0201114	10.52940
2014-11-20 00:02:18.500	15	0201535	0.45780
2014-11-20 00:02:19.625	11	0201115	0.00000
2014-11-20 00:02:20.100	13	020131	363.95100
2014-11-20 00:02:19.650	11	0201116	0.61040
2014-11-20 00:02:20.100	13	020132	329.92120
2014-11-20 00:02:19.650	11	0201117	6.71440
2014-11-20 00:02:20.100	13	020133	336.94080
2014-11-20 00:02:19.650	11	0201118	0.00000
2014-11-20 00:02:20.100	13	020134	237.59820
2014-11-20 00:02:19.650	11	0201119	0.00000
2014-11-20 00:02:20.100	13	020135	237.59820
2014-11-20 00:02:19.650	11	0201120	0.00000
2014-11-20 00:02:20.100	13	020136	238.51380
2014-11-20 00:02:19.650	11	0201121	0.00000
2014-11-20 00:02:20.100	13	020137	411.56220
2014-11-20 00:02:19.650	11	0201122	0.45780
2014-11-20 00:02:20.100	13	020138	412.32520
2014-11-20 00:02:19.650	11	0201123	1.06820
2014-11-20 00:02:20.125	13	020139	412.32520
2014-11-20 00:02:19.650	11	0201124	0.00000
2014-11-20 00:02:20.125	13	0201310	9.01530
2014-11-20 00:02:19.675	11	0201125	7.47740
2014-11-20 00:02:20.125	13	0201311	1.00014
2014-11-20 00:02:20.125	11	0201126	0.00000
2014-11-20 00:02:20.125	13	0201312	49.89600
2014-11-20 00:02:20.125	11	0201127	0.00000
2014-11-20 00:02:20.125	13	0201316	60.58220
2014-11-20 00:02:20.125	11	0201128	0.00000
2014-11-20 00:02:20.125	13	0201317	76.45260
2014-11-20 00:02:20.125	11	0201129	0.00000
2014-11-20 00:02:20.125	13	0201318	0.00000
2014-11-20 00:02:20.125	11	0201130	0.00000
2014-11-20 00:02:20.125	13	0201319	0.00000
2014-11-20 00:02:20.150	11	0201131	0.00000
2014-11-20 00:02:20.125	13	0201320	0.45780
2014-11-20 00:02:16.800	2	020021	462.98840
2014-11-20 00:02:20.600	13	0201321	0.30520
2014-11-20 00:02:16.800	2	020022	470.00800
2014-11-20 00:02:20.600	13	0201322	0.00000
2014-11-20 00:02:16.800	2	020023	461.00460
2014-11-20 00:02:20.600	13	0201323	23.95820
2014-11-20 00:02:16.800	2	020024	237.90340
2014-11-20 00:02:16.800	2	020025	237.44560
2014-11-20 00:02:16.800	2	020026	238.05600
2014-11-20 00:02:16.800	2	020027	411.71480
2014-11-20 00:02:16.800	2	020028	411.71480
2014-11-20 00:02:16.800	2	020029	412.32520
2014-11-20 00:02:16.825	2	0200210	1.01723
2014-11-20 00:02:16.825	2	0200211	6.01122
2014-11-20 00:02:16.825	2	0200212	49.89600
2014-11-20 00:02:16.825	2	0200213	352.04820
2014-11-20 00:02:16.825	2	0200214	356.01580
2014-11-20 00:02:16.825	2	0200215	352.96380
2014-11-20 00:02:16.825	2	0200216	108.65120
2014-11-20 00:02:16.825	2	0200217	0.00000
2014-11-20 00:02:16.850	2	0200218	0.00000
2014-11-20 00:02:16.850	2	0200219	0.00000
2014-11-20 00:02:16.850	2	0200220	0.00000
2014-11-20 00:02:26.015	12	0201280	32.68640
2014-11-20 00:02:26.017	10	0201025	18.97920
2014-11-20 00:02:25.600	9	020091	10000.64100
2014-11-20 00:02:25.600	9	020092	10000.64100
2014-11-20 00:02:25.600	9	020093	5.95140
2014-11-20 00:02:25.600	9	020094	0.00000
2014-11-20 00:02:25.600	9	020095	0.00000
2014-11-20 00:02:25.600	9	020096	0.00000
2014-11-20 00:02:25.600	9	020097	0.00000
2014-11-20 00:02:25.600	9	020098	0.00000
2014-11-20 00:02:25.625	9	020099	0.00000
2014-11-20 00:02:25.625	9	0200910	0.00000
2014-11-20 00:02:25.625	9	0200911	0.00000
2014-11-20 00:02:25.625	9	0200912	0.00000
2014-11-20 00:02:25.625	9	0200913	0.00000
2014-11-20 00:02:25.625	9	0200914	0.00000
2014-11-20 00:02:25.625	9	0200915	0.00000
2014-11-20 00:02:25.625	9	0200916	0.00000
2014-11-20 00:02:25.625	9	0200917	0.00000
2014-11-20 00:02:25.625	9	0200918	0.00000
2014-11-20 00:02:25.625	9	0200919	0.00000
2014-11-20 00:02:25.625	9	0200920	0.00000
2014-11-20 00:02:26.918	10	0201028	2.02032
2014-11-20 00:02:26.918	10	0201030	1.99104
2014-11-20 00:02:26.918	10	0201034	34.79520
2014-11-20 00:02:26.918	10	0201035	6.32640
2014-11-20 00:02:26.918	10	0201036	0.92012
2014-11-20 00:02:24.600	13	0201397	0.00000
2014-11-20 00:02:24.600	13	0201398	0.00000
2014-11-20 00:02:24.600	13	0201399	0.00000
2014-11-20 00:02:24.600	13	02013100	238.05600
2014-11-20 00:02:24.600	13	02013101	238.05600
2014-11-20 00:02:24.625	13	02013102	239.12420
2014-11-20 00:02:24.625	13	02013103	0.41233
2014-11-20 00:02:24.625	13	02013104	0.41324
2014-11-20 00:02:24.625	13	02013105	268.09200
2014-11-20 00:02:24.625	13	02013106	0.00000
2014-11-20 00:02:24.625	13	02013107	0.00000
2014-11-20 00:02:24.625	13	02013108	76.91040
2014-11-20 00:02:24.625	13	02013109	0.00000
[truncated: 498,000 more rows]
