# Supplementary material for: Cluster equilibrium scheduling method based on backpressure flow control in railway power supply systems
Source: PLoS One. 2020 Dec 9;15(12):e0243543. doi: 10.1371/journal.pone.0243543 (PMC7725313; doi:10.1371/journal.pone.0243543)
Supplement: S11 File — (ZIP) [file pone.0243543.s011.zip › rtanalog.csv]

1	020011	1	1	电源进线(一)--测量Ia	\N	6	\N	N	\N	\N	\N	1	\N	16385	\N	A	936	0.0256410256410256	\N	\N	\N	\N	\N	24.00000	0.00000	0.00000	0.00000	\N	\N	\N	\N	\N	\N	\N	10	-1.00000	\N	\N	\N	\N	Y	\N
10	0200110	1	10	电源进线(二)--测量Ia	\N	6	\N	N	\N	\N	\N	1	\N	16394	\N	A	0	0.0256410256410256	\N	\N	\N	\N	\N	0.00000	0.00000	0.00000	0.00000	\N	\N	\N	\N	\N	\N	\N	10	-1.00000	\N	\N	\N	\N	Y	\N
100	02001100	1	100	交直流单元--整流器输出电压	\N	5	\N	N	\N	\N	\N	1	\N	16484	\N	\N	0	0.0125	\N	\N	\N	\N	\N	0.00000	0.00000	0.00000	0.00000	\N	\N	\N	\N	\N	\N	\N	10	-1.00000	\N	\N	\N	\N	Y	\N
101	02001101	1	101	交直流单元--整流器输出电流	\N	6	\N	N	\N	\N	\N	1	\N	16485	\N	\N	0	0.0125	\N	\N	\N	\N	\N	0.00000	0.00000	0.00000	0.00000	\N	\N	\N	\N	\N	\N	\N	10	-1.00000	\N	\N	\N	\N	Y	\N
102	02001102	1	102	交直流单元--电池组电压	\N	5	\N	N	\N	\N	\N	1	\N	16486	\N	\N	0	0.0125	\N	\N	\N	\N	\N	0.00000	0.00000	0.00000	0.00000	\N	\N	\N	\N	\N	\N	\N	10	-1.00000	\N	\N	\N	\N	Y	\N
103	02001103	1	103	交直流单元--电池组电流	\N	6	\N	N	\N	\N	\N	1	\N	16487	\N	\N	0	0.0125	\N	\N	\N	\N	\N	0.00000	0.00000	0.00000	0.00000	\N	\N	\N	\N	\N	\N	\N	10	-1.00000	\N	\N	\N	\N	Y	\N
104	02001104	1	104	交直流单元--电池组环境温度	\N	8	\N	N	\N	\N	\N	1	\N	16488	\N	\N	0	0.0125	\N	\N	\N	\N	\N	0.00000	0.00000	0.00000	0.00000	\N	\N	\N	\N	\N	\N	\N	10	-1.00000	\N	\N	\N	\N	Y	\N
105	02001105	1	105	交直流单元--母线正对地电阻	\N	8	\N	N	\N	\N	\N	1	\N	16489	\N	\N	0	0.0125	\N	\N	\N	\N	\N	0.00000	0.00000	0.00000	0.00000	\N	\N	\N	\N	\N	\N	\N	10	-1.00000	\N	\N	\N	\N	Y	\N
106	02001106	1	106	交直流单元--母线负对地电阻	\N	8	\N	N	\N	\N	\N	1	\N	16490	\N	\N	0	0.0125	\N	\N	\N	\N	\N	0.00000	0.00000	0.00000	0.00000	\N	\N	\N	\N	\N	\N	\N	10	-1.00000	\N	\N	\N	\N	Y	\N
107	02001107	1	107	开闭所电源进线(一)--测量Ia	\N	6	\N	N	\N	\N	\N	1	\N	16491	\N	A	816	0.0256410256410256	\N	\N	\N	\N	\N	20.92308	0.00000	0.00000	0.00000	\N	\N	\N	\N	\N	\N	\N	10	-1.00000	\N	\N	\N	\N	Y	\N
108	02001108	1	108	开闭所电源进线(一)--测量Ib	\N	6	\N	N	\N	\N	\N	1	\N	16492	\N	A	0	0.0256410256410256	\N	\N	\N	\N	\N	0.00000	0.00000	0.00000	0.00000	\N	\N	\N	\N	\N	\N	\N	10	-1.00000	\N	\N	\N	\N	Y	\N
109	02001109	1	109	开闭所电源进线(一)--测量Ic	\N	6	\N	N	\N	\N	\N	1	\N	16493	\N	A	632	0.0256410256410256	\N	\N	\N	\N	\N	16.20513	0.00000	0.00000	0.00000	\N	\N	\N	\N	\N	\N	\N	10	-1.00000	\N	\N	\N	\N	Y	\N
11	0200111	1	11	电源进线(二)--测量Ib	\N	6	\N	N	\N	\N	\N	1	\N	16395	\N	A	0	0.0256410256410256	\N	\N	\N	\N	\N	0.00000	0.00000	0.00000	0.00000	\N	\N	\N	\N	\N	\N	\N	10	-1.00000	\N	\N	\N	\N	Y	\N
110	02001110	1	110	开闭所电源进线(一)--测量Ua	\N	5	\N	N	\N	\N	\N	1	\N	16494	\N	KV	0	0.000366300366300366	\N	\N	\N	\N	\N	0.00000	0.00000	0.00000	0.00000	\N	\N	\N	\N	\N	\N	\N	10	-1.00000	\N	\N	\N	\N	Y	\N
111	02001111	1	111	开闭所电源进线(一)--测量Ub	\N	5	\N	N	\N	\N	\N	1	\N	16495	\N	KV	0	0.000366300366300366	\N	\N	\N	\N	\N	0.00000	0.00000	0.00000	0.00000	\N	\N	\N	\N	\N	\N	\N	10	-1.00000	\N	\N	\N	\N	Y	\N
112	02001112	1	112	开闭所电源进线(一)--测量Uc	\N	5	\N	N	\N	\N	\N	1	\N	16496	\N	KV	0	0.000366300366300366	\N	\N	\N	\N	\N	0.00000	0.00000	0.00000	0.00000	\N	\N	\N	\N	\N	\N	\N	10	-1.00000	\N	\N	\N	\N	Y	\N
113	02001113	1	113	开闭所电源进线(一)--P	\N	2	\N	N	\N	\N	\N	1	\N	16497	\N	KW	0	0.923076923076922	\N	\N	\N	\N	\N	0.00000	0.00000	0.00000	0.00000	\N	\N	\N	\N	\N	\N	\N	10	-1.00000	\N	\N	\N	\N	Y	\N
114	02001114	1	114	开闭所电源进线(一)--Q	\N	1	\N	N	\N	\N	\N	1	\N	16498	\N	KVar	0	0.923076923076922	\N	\N	\N	\N	\N	0.00000	0.00000	0.00000	0.00000	\N	\N	\N	\N	\N	\N	\N	10	-1.00000	\N	\N	\N	\N	Y	\N
115	02001115	1	115	开闭所电源进线(一)--COSφ	\N	1	\N	N	\N	\N	\N	1	\N	16499	\N	\N	0	0.000030525	\N	\N	\N	\N	\N	0.00000	0.00000	0.00000	0.00000	\N	\N	\N	\N	\N	\N	\N	10	-1.00000	\N	\N	\N	\N	Y	\N
116	02001116	1	116	开闭所电源进线(一)--F	\N	\N	\N	N	\N	\N	\N	1	\N	16500	\N	\N	0	0.00195360195360195	\N	\N	\N	\N	\N	0.00000	0.00000	0.00000	0.00000	\N	\N	\N	\N	\N	\N	\N	10	-1.00000	\N	\N	\N	\N	Y	\N
117	02001117	1	117	开闭所电源进线(一)--测Uxab	\N	5	\N	N	\N	\N	\N	1	\N	16501	\N	KV	28248	0.000366300366300366	\N	\N	\N	\N	\N	10.34725	0.00000	0.00000	0.00000	\N	\N	\N	\N	\N	\N	\N	10	-1.00000	\N	\N	\N	\N	Y	\N
118	02001118	1	118	开闭所电源进线(一)--测Uxbc	\N	5	\N	N	\N	\N	\N	1	\N	16502	\N	KV	28176	0.000366300366300366	\N	\N	\N	\N	\N	10.32088	0.00000	0.00000	0.00000	\N	\N	\N	\N	\N	\N	\N	10	-1.00000	\N	\N	\N	\N	Y	\N
119	02001119	1	119	开闭所电源进线(一)--测Uxca	\N	5	\N	N	\N	\N	\N	1	\N	16503	\N	KV	28200	0.000366300366300366	\N	\N	\N	\N	\N	10.32967	0.00000	0.00000	0.00000	\N	\N	\N	\N	\N	\N	\N	10	-1.00000	\N	\N	\N	\N	Y	\N
12	0200112	1	12	电源进线(二)--测量Ic	\N	6	\N	N	\N	\N	\N	1	\N	16396	\N	A	0	0.0256410256410256	\N	\N	\N	\N	\N	0.00000	0.00000	0.00000	0.00000	\N	\N	\N	\N	\N	\N	\N	10	-1.00000	\N	\N	\N	\N	Y	\N
120	02001120	1	120	开闭所电源进线(二)--测量Ia	\N	6	\N	N	\N	\N	\N	1	\N	16504	\N	A	0	0.0256410256410256	\N	\N	\N	\N	\N	0.00000	0.00000	0.00000	0.00000	\N	\N	\N	\N	\N	\N	\N	10	-1.00000	\N	\N	\N	\N	Y	\N
121	02001121	1	121	开闭所电源进线(二)--测量Ib	\N	6	\N	N	\N	\N	\N	1	\N	16505	\N	A	0	0.0256410256410256	\N	\N	\N	\N	\N	0.00000	0.00000	0.00000	0.00000	\N	\N	\N	\N	\N	\N	\N	10	-1.00000	\N	\N	\N	\N	Y	\N
122	02001122	1	122	开闭所电源进线(二)--测量Ic	\N	6	\N	N	\N	\N	\N	1	\N	16506	\N	A	0	0.0256410256410256	\N	\N	\N	\N	\N	0.00000	0.00000	0.00000	0.00000	\N	\N	\N	\N	\N	\N	\N	10	-1.00000	\N	\N	\N	\N	Y	\N
123	02001123	1	123	开闭所电源进线(二)--测量Ua	\N	5	\N	N	\N	\N	\N	1	\N	16507	\N	KV	0	0.000366300366300366	\N	\N	\N	\N	\N	0.00000	0.00000	0.00000	0.00000	\N	\N	\N	\N	\N	\N	\N	10	-1.00000	\N	\N	\N	\N	Y	\N
124	02001124	1	124	开闭所电源进线(二)--测量Ub	\N	5	\N	N	\N	\N	\N	1	\N	16508	\N	KV	0	0.000366300366300366	\N	\N	\N	\N	\N	0.00000	0.00000	0.00000	0.00000	\N	\N	\N	\N	\N	\N	\N	10	-1.00000	\N	\N	\N	\N	Y	\N
125	02001125	1	125	开闭所电源进线(二)--测量Uc	\N	5	\N	N	\N	\N	\N	1	\N	16509	\N	KV	0	0.000366300366300366	\N	\N	\N	\N	\N	0.00000	0.00000	0.00000	0.00000	\N	\N	\N	\N	\N	\N	\N	10	-1.00000	\N	\N	\N	\N	Y	\N
126	02001126	1	126	开闭所电源进线(二)--P	\N	2	\N	N	\N	\N	\N	1	\N	16510	\N	KW	0	0.923076923076922	\N	\N	\N	\N	\N	0.00000	0.00000	0.00000	0.00000	\N	\N	\N	\N	\N	\N	\N	10	-1.00000	\N	\N	\N	\N	Y	\N
127	02001127	1	127	开闭所电源进线(二)--Q	\N	1	\N	N	\N	\N	\N	1	\N	16511	\N	KVar	0	0.923076923076922	\N	\N	\N	\N	\N	0.00000	0.00000	0.00000	0.00000	\N	\N	\N	\N	\N	\N	\N	10	-1.00000	\N	\N	\N	\N	Y	\N
128	02001128	1	128	开闭所电源进线(二)--COSφ	\N	1	\N	N	\N	\N	\N	1	\N	16512	\N	\N	0	0.000030525	\N	\N	\N	\N	\N	0.00000	0.00000	0.00000	0.00000	\N	\N	\N	\N	\N	\N	\N	10	-1.00000	\N	\N	\N	\N	Y	\N
129	02001129	1	129	开闭所电源进线(二)--F	\N	\N	\N	N	\N	\N	\N	1	\N	16513	\N	\N	0	0.00195360195360195	\N	\N	\N	\N	\N	0.00000	0.00000	0.00000	0.00000	\N	\N	\N	\N	\N	\N	\N	10	-1.00000	\N	\N	\N	\N	Y	\N
13	0200113	1	13	电源进线(二)--测量Ua	\N	5	\N	N	\N	\N	\N	1	\N	16397	\N	KV	16136	0.000366300366300366	\N	\N	\N	\N	\N	5.91062	0.00000	0.00000	0.00000	\N	\N	\N	\N	\N	\N	\N	10	-1.00000	\N	\N	\N	\N	Y	\N
130	02001130	1	130	开闭所电源进线(二)--测Uxab	\N	5	\N	N	\N	\N	\N	1	\N	16514	\N	KV	28208	0.000366300366300366	\N	\N	\N	\N	\N	10.33260	0.00000	0.00000	0.00000	\N	\N	\N	\N	\N	\N	\N	10	-1.00000	\N	\N	\N	\N	Y	\N
131	02001131	1	131	开闭所电源进线(二)--测Uxbc	\N	5	\N	N	\N	\N	\N	1	\N	16515	\N	KV	28168	0.000366300366300366	\N	\N	\N	\N	\N	10.31795	0.00000	0.00000	0.00000	\N	\N	\N	\N	\N	\N	\N	10	-1.00000	\N	\N	\N	\N	Y	\N
132	02001132	1	132	开闭所电源进线(二)--测Uxca	\N	5	\N	N	\N	\N	\N	1	\N	16516	\N	KV	28224	0.000366300366300366	\N	\N	\N	\N	\N	10.33846	0.00000	0.00000	0.00000	\N	\N	\N	\N	\N	\N	\N	10	-1.00000	\N	\N	\N	\N	Y	\N
133	02001133	1	133	开闭所馈出(一)--测量Ia	\N	6	\N	N	\N	\N	\N	1	\N	16517	\N	A	848	0.0256410256410256	\N	\N	\N	\N	\N	21.74359	0.00000	0.00000	0.00000	\N	\N	\N	\N	\N	\N	\N	10	-1.00000	\N	\N	\N	\N	Y	\N
134	02001134	1	134	开闭所馈出(一)--测量Ib	\N	6	\N	N	\N	\N	\N	1	\N	16518	\N	A	0	0.0256410256410256	\N	\N	\N	\N	\N	0.00000	0.00000	0.00000	0.00000	\N	\N	\N	\N	\N	\N	\N	10	-1.00000	\N	\N	\N	\N	Y	\N
135	02001135	1	135	开闭所馈出(一)--测量Ic	\N	6	\N	N	\N	\N	\N	1	\N	16519	\N	A	840	0.0256410256410256	\N	\N	\N	\N	\N	21.53846	0.00000	0.00000	0.00000	\N	\N	\N	\N	\N	\N	\N	10	-1.00000	\N	\N	\N	\N	Y	\N
136	02001136	1	136	开闭所馈出(一)--测量Ua	\N	5	\N	N	\N	\N	\N	1	\N	16520	\N	KV	0	0.000366300366300366	\N	\N	\N	\N	\N	0.00000	0.00000	0.00000	0.00000	\N	\N	\N	\N	\N	\N	\N	10	-1.00000	\N	\N	\N	\N	Y	\N
137	02001137	1	137	开闭所馈出(一)--测量Ub	\N	5	\N	N	\N	\N	\N	1	\N	16521	\N	KV	0	0.000366300366300366	\N	\N	\N	\N	\N	0.00000	0.00000	0.00000	0.00000	\N	\N	\N	\N	\N	\N	\N	10	-1.00000	\N	\N	\N	\N	Y	\N
138	02001138	1	138	开闭所馈出(一)--测量Uc	\N	5	\N	N	\N	\N	\N	1	\N	16522	\N	KV	0	0.000366300366300366	\N	\N	\N	\N	\N	0.00000	0.00000	0.00000	0.00000	\N	\N	\N	\N	\N	\N	\N	10	-1.00000	\N	\N	\N	\N	Y	\N
139	02001139	1	139	开闭所馈出(一)--P	\N	2	\N	N	\N	\N	\N	1	\N	16523	\N	KW	0	0.923076923076922	\N	\N	\N	\N	\N	0.00000	0.00000	0.00000	0.00000	\N	\N	\N	\N	\N	\N	\N	10	-1.00000	\N	\N	\N	\N	Y	\N
14	0200114	1	14	电源进线(二)--测量Ub	\N	5	\N	N	\N	\N	\N	1	\N	16398	\N	KV	16088	0.000366300366300366	\N	\N	\N	\N	\N	5.89304	0.00000	0.00000	0.00000	\N	\N	\N	\N	\N	\N	\N	10	-1.00000	\N	\N	\N	\N	Y	\N
140	02001140	1	140	开闭所馈出(一)--Q	\N	1	\N	N	\N	\N	\N	1	\N	16524	\N	KVar	0	0.923076923076922	\N	\N	\N	\N	\N	0.00000	0.00000	0.00000	0.00000	\N	\N	\N	\N	\N	\N	\N	10	-1.00000	\N	\N	\N	\N	Y	\N
141	02001141	1	141	开闭所馈出(一)--COSφ	\N	1	\N	N	\N	\N	\N	1	\N	16525	\N	\N	0	0.000030525	\N	\N	\N	\N	\N	0.00000	0.00000	0.00000	0.00000	\N	\N	\N	\N	\N	\N	\N	10	-1.00000	\N	\N	\N	\N	Y	\N
142	02001142	1	142	开闭所馈出(一)--F	\N	\N	\N	N	\N	\N	\N	1	\N	16526	\N	\N	0	0.00195360195360195	\N	\N	\N	\N	\N	0.00000	0.00000	0.00000	0.00000	\N	\N	\N	\N	\N	\N	\N	10	-1.00000	\N	\N	\N	\N	Y	\N
143	02001143	1	143	开闭所馈出(一)--测Uxab	\N	5	\N	N	\N	\N	\N	1	\N	16527	\N	KV	28168	0.000366300366300366	\N	\N	\N	\N	\N	10.31795	0.00000	0.00000	0.00000	\N	\N	\N	\N	\N	\N	\N	10	-1.00000	\N	\N	\N	\N	Y	\N
144	02001144	1	144	开闭所馈出(一)--测Uxbc	\N	5	\N	N	\N	\N	\N	1	\N	16528	\N	KV	28120	0.000366300366300366	\N	\N	\N	\N	\N	10.30037	0.00000	0.00000	0.00000	\N	\N	\N	\N	\N	\N	\N	10	-1.00000	\N	\N	\N	\N	Y	\N
145	02001145	1	145	开闭所馈出(一)--测Uxca	\N	5	\N	N	\N	\N	\N	1	\N	16529	\N	KV	28320	0.000366300366300366	\N	\N	\N	\N	\N	10.37363	0.00000	0.00000	0.00000	\N	\N	\N	\N	\N	\N	\N	10	-1.00000	\N	\N	\N	\N	Y	\N
146	02001146	1	146	开闭所馈出(二)--测量Ia	\N	6	\N	N	\N	\N	\N	1	\N	16530	\N	A	0	0.0219780219780219	\N	\N	\N	\N	\N	0.00000	0.00000	0.00000	0.00000	\N	\N	\N	\N	\N	\N	\N	10	-1.00000	\N	\N	\N	\N	Y	\N
147	02001147	1	147	开闭所馈出(二)--测量Ib	\N	6	\N	N	\N	\N	\N	1	\N	16531	\N	A	0	0.0219780219780219	\N	\N	\N	\N	\N	0.00000	0.00000	0.00000	0.00000	\N	\N	\N	\N	\N	\N	\N	10	-1.00000	\N	\N	\N	\N	Y	\N
148	02001148	1	148	开闭所馈出(二)--测量Ic	\N	6	\N	N	\N	\N	\N	1	\N	16532	\N	A	0	0.0219780219780219	\N	\N	\N	\N	\N	0.00000	0.00000	0.00000	0.00000	\N	\N	\N	\N	\N	\N	\N	10	-1.00000	\N	\N	\N	\N	Y	\N
149	02001149	1	149	开闭所馈出(二)--测量Ua	\N	5	\N	N	\N	\N	\N	1	\N	16533	\N	KV	0	0.000366300366300366	\N	\N	\N	\N	\N	0.00000	0.00000	0.00000	0.00000	\N	\N	\N	\N	\N	\N	\N	10	-1.00000	\N	\N	\N	\N	Y	\N
15	0200115	1	15	电源进线(二)--测量Uc	\N	5	\N	N	\N	\N	\N	1	\N	16399	\N	KV	16176	0.000366300366300366	\N	\N	\N	\N	\N	5.92527	0.00000	0.00000	0.00000	\N	\N	\N	\N	\N	\N	\N	10	-1.00000	\N	\N	\N	\N	Y	\N
150	02001150	1	150	开闭所馈出(二)--测量Ub	\N	5	\N	N	\N	\N	\N	1	\N	16534	\N	KV	0	0.000366300366300366	\N	\N	\N	\N	\N	0.00000	0.00000	0.00000	0.00000	\N	\N	\N	\N	\N	\N	\N	10	-1.00000	\N	\N	\N	\N	Y	\N
151	02001151	1	151	开闭所馈出(二)--测量Uc	\N	5	\N	N	\N	\N	\N	1	\N	16535	\N	KV	0	0.000366300366300366	\N	\N	\N	\N	\N	0.00000	0.00000	0.00000	0.00000	\N	\N	\N	\N	\N	\N	\N	10	-1.00000	\N	\N	\N	\N	Y	\N
152	02001152	1	152	开闭所馈出(二)--P	\N	2	\N	N	\N	\N	\N	1	\N	16536	\N	KW	0	0.79120879120879	\N	\N	\N	\N	\N	0.00000	0.00000	0.00000	0.00000	\N	\N	\N	\N	\N	\N	\N	10	-1.00000	\N	\N	\N	\N	Y	\N
153	02001153	1	153	开闭所馈出(二)--Q	\N	1	\N	N	\N	\N	\N	1	\N	16537	\N	KVar	0	0.79120879120879	\N	\N	\N	\N	\N	0.00000	0.00000	0.00000	0.00000	\N	\N	\N	\N	\N	\N	\N	10	-1.00000	\N	\N	\N	\N	Y	\N
154	02001154	1	154	开闭所馈出(二)--COSφ	\N	1	\N	N	\N	\N	\N	1	\N	16538	\N	\N	0	0.000030525	\N	\N	\N	\N	\N	0.00000	0.00000	0.00000	0.00000	\N	\N	\N	\N	\N	\N	\N	10	-1.00000	\N	\N	\N	\N	Y	\N
155	02001155	1	155	开闭所馈出(二)--F	\N	\N	\N	N	\N	\N	\N	1	\N	16539	\N	\N	0	0.00195360195360195	\N	\N	\N	\N	\N	0.00000	0.00000	0.00000	0.00000	\N	\N	\N	\N	\N	\N	\N	10	-1.00000	\N	\N	\N	\N	Y	\N
156	02001156	1	156	开闭所馈出(二)--测Uxab	\N	5	\N	N	\N	\N	\N	1	\N	16540	\N	KV	28136	0.000366300366300366	\N	\N	\N	\N	\N	10.30623	0.00000	0.00000	0.00000	\N	\N	\N	\N	\N	\N	\N	10	-1.00000	\N	\N	\N	\N	Y	\N
157	02001157	1	157	开闭所馈出(二)--测Uxbc	\N	5	\N	N	\N	\N	\N	1	\N	16541	\N	KV	28048	0.000366300366300366	\N	\N	\N	\N	\N	10.27399	0.00000	0.00000	0.00000	\N	\N	\N	\N	\N	\N	\N	10	-1.00000	\N	\N	\N	\N	Y	\N
158	02001158	1	158	开闭所馈出(二)--测Uxca	\N	5	\N	N	\N	\N	\N	1	\N	16542	\N	KV	28024	0.000366300366300366	\N	\N	\N	\N	\N	10.26520	0.00000	0.00000	0.00000	\N	\N	\N	\N	\N	\N	\N	10	-1.00000	\N	\N	\N	\N	Y	\N
16	0200116	1	16	电源进线(二)--P	\N	2	\N	N	\N	\N	\N	1	\N	16400	\N	KW	184	0.923076923076922	\N	\N	\N	\N	\N	169.84615	0.00000	0.00000	0.00000	\N	\N	\N	\N	\N	\N	\N	10	-1.00000	\N	\N	\N	\N	Y	\N
17	0200117	1	17	电源进线(二)--Q	\N	1	\N	N	\N	\N	\N	1	\N	16401	\N	KVar	0	0.923076923076922	\N	\N	\N	\N	\N	0.00000	0.00000	0.00000	0.00000	\N	\N	\N	\N	\N	\N	\N	10	-1.00000	\N	\N	\N	\N	Y	\N
18	0200118	1	18	电源进线(二)--COSφ	\N	1	\N	N	\N	\N	\N	1	\N	16402	\N	\N	0	0.000030525	\N	\N	\N	\N	\N	0.00000	0.00000	0.00000	0.00000	\N	\N	\N	\N	\N	\N	\N	10	-1.00000	\N	\N	\N	\N	Y	\N
19	0200119	1	19	馈出一--测量Ia	\N	6	\N	N	\N	\N	\N	1	\N	16403	\N	A	1216	0.0146520146520146	\N	\N	\N	\N	\N	17.81685	0.00000	0.00000	0.00000	\N	\N	\N	\N	\N	\N	\N	10	-1.00000	\N	\N	\N	\N	Y	\N
2	020012	1	2	电源进线(一)--测量Ib	\N	6	\N	N	\N	\N	\N	1	\N	16386	\N	A	0	0.0256410256410256	\N	\N	\N	\N	\N	0.00000	0.00000	0.00000	0.00000	\N	\N	\N	\N	\N	\N	\N	10	-1.00000	\N	\N	\N	\N	Y	\N
20	0200120	1	20	馈出一--测量Ib	\N	6	\N	N	\N	\N	\N	1	\N	16404	\N	A	0	0.0146520146520146	\N	\N	\N	\N	\N	0.00000	0.00000	0.00000	0.00000	\N	\N	\N	\N	\N	\N	\N	10	-1.00000	\N	\N	\N	\N	Y	\N
21	0200121	1	21	馈出一--测量Ic	\N	6	\N	N	\N	\N	\N	1	\N	16405	\N	A	1208	0.0146520146520146	\N	\N	\N	\N	\N	17.69963	0.00000	0.00000	0.00000	\N	\N	\N	\N	\N	\N	\N	10	-1.00000	\N	\N	\N	\N	Y	\N
22	0200122	1	22	馈出一--测量Ua	\N	5	\N	N	\N	\N	\N	1	\N	16406	\N	KV	16208	0.000366300366300366	\N	\N	\N	\N	\N	5.93700	0.00000	0.00000	0.00000	\N	\N	\N	\N	\N	\N	\N	10	-1.00000	\N	\N	\N	\N	Y	\N
23	0200123	1	23	馈出一--测量Ub	\N	5	\N	N	\N	\N	\N	1	\N	16407	\N	KV	16096	0.000366300366300366	\N	\N	\N	\N	\N	5.89597	0.00000	0.00000	0.00000	\N	\N	\N	\N	\N	\N	\N	10	-1.00000	\N	\N	\N	\N	Y	\N
24	0200124	1	24	馈出一--测量Uc	\N	5	\N	N	\N	\N	\N	1	\N	16408	\N	KV	16160	0.000366300366300366	\N	\N	\N	\N	\N	5.91941	0.00000	0.00000	0.00000	\N	\N	\N	\N	\N	\N	\N	10	-1.00000	\N	\N	\N	\N	Y	\N
159	02001245I1	1	245I1	母联测量I1	\N	6	\N	N	\N	\N	\N	1	\N	16543	\N	A	0	0.0256410256410256	\N	\N	\N	\N	\N	\N	\N	\N	\N	\N	\N	\N	\N	\N	\N	\N	\N	\N	\N	\N	\N	\N	Y	\N
160	02001245I2	1	245I2	母联测量I2	\N	6	\N	N	\N	\N	\N	1	\N	16544	\N	A	0	0.0256410256410256	\N	\N	\N	\N	\N	\N	\N	\N	\N	\N	\N	\N	\N	\N	\N	\N	\N	\N	\N	\N	\N	\N	Y	\N
25	0200125	1	25	馈出一--P	\N	2	\N	N	\N	\N	\N	1	\N	16409	\N	KW	488	0.527472527472526	\N	\N	\N	\N	\N	257.40659	0.00000	0.00000	0.00000	\N	\N	\N	\N	\N	\N	\N	10	-1.00000	\N	\N	\N	\N	Y	\N
26	0200126	1	26	馈出一--Q	\N	1	\N	N	\N	\N	\N	1	\N	16410	\N	KVar	336	0.527472527472526	\N	\N	\N	\N	\N	177.23077	0.00000	0.00000	0.00000	\N	\N	\N	\N	\N	\N	\N	10	-1.00000	\N	\N	\N	\N	Y	\N
27	0200127	1	27	馈出一--COSφ	\N	1	\N	N	\N	\N	\N	1	\N	16411	\N	\N	26208	0.000030525	\N	\N	\N	\N	\N	0.80000	0.00000	0.00000	0.00000	\N	\N	\N	\N	\N	\N	\N	10	-1.00000	\N	\N	\N	\N	Y	\N
28	0200128	1	28	馈出二--测量Ia	\N	6	\N	N	\N	\N	\N	1	\N	16412	\N	A	0	0.0146520146520146	\N	\N	\N	\N	\N	0.00000	0.00000	0.00000	0.00000	\N	\N	\N	\N	\N	\N	\N	10	-1.00000	\N	\N	\N	\N	Y	\N
29	0200129	1	29	馈出二--测量Ib	\N	6	\N	N	\N	\N	\N	1	\N	16413	\N	A	0	0.0146520146520146	\N	\N	\N	\N	\N	0.00000	0.00000	0.00000	0.00000	\N	\N	\N	\N	\N	\N	\N	10	-1.00000	\N	\N	\N	\N	Y	\N
3	020013	1	3	电源进线(一)--测量Ic	\N	6	\N	N	\N	\N	\N	1	\N	16387	\N	A	744	0.0256410256410256	\N	\N	\N	\N	\N	19.07692	0.00000	0.00000	0.00000	\N	\N	\N	\N	\N	\N	\N	10	-1.00000	\N	\N	\N	\N	Y	\N
30	0200130	1	30	馈出二--测量Ic	\N	6	\N	N	\N	\N	\N	1	\N	16414	\N	A	352	0.0146520146520146	\N	\N	\N	\N	\N	5.15751	0.00000	0.00000	0.00000	\N	\N	\N	\N	\N	\N	\N	10	-1.00000	\N	\N	\N	\N	Y	\N
31	0200131	1	31	馈出二--测量Ua	\N	5	\N	N	\N	\N	\N	1	\N	16415	\N	KV	16160	0.000366300366300366	\N	\N	\N	\N	\N	5.91941	0.00000	0.00000	0.00000	\N	\N	\N	\N	\N	\N	\N	10	-1.00000	\N	\N	\N	\N	Y	\N
32	0200132	1	32	馈出二--测量Ub	\N	5	\N	N	\N	\N	\N	1	\N	16416	\N	KV	16128	0.000366300366300366	\N	\N	\N	\N	\N	5.90769	0.00000	0.00000	0.00000	\N	\N	\N	\N	\N	\N	\N	10	-1.00000	\N	\N	\N	\N	Y	\N
33	0200133	1	33	馈出二--测量Uc	\N	5	\N	N	\N	\N	\N	1	\N	16417	\N	KV	16176	0.000366300366300366	\N	\N	\N	\N	\N	5.92527	0.00000	0.00000	0.00000	\N	\N	\N	\N	\N	\N	\N	10	-1.00000	\N	\N	\N	\N	Y	\N
34	0200134	1	34	馈出二--P	\N	2	\N	N	\N	\N	\N	1	\N	16418	\N	KW	144	0.527472527472526	\N	\N	\N	\N	\N	75.95604	0.00000	0.00000	0.00000	\N	\N	\N	\N	\N	\N	\N	10	-1.00000	\N	\N	\N	\N	Y	\N
35	0200135	1	35	馈出二--Q	\N	1	\N	N	\N	\N	\N	1	\N	16419	\N	KVar	40	0.527472527472526	\N	\N	\N	\N	\N	21.09890	0.00000	0.00000	0.00000	\N	\N	\N	\N	\N	\N	\N	10	-1.00000	\N	\N	\N	\N	Y	\N
36	0200136	1	36	馈出二--COSφ	\N	1	\N	N	\N	\N	\N	1	\N	16420	\N	\N	28296	0.000030525	\N	\N	\N	\N	\N	0.86374	0.00000	0.00000	0.00000	\N	\N	\N	\N	\N	\N	\N	10	-1.00000	\N	\N	\N	\N	Y	\N
37	0200137	1	37	馈出三--测量Ia	\N	6	\N	N	\N	\N	\N	1	\N	16421	\N	A	0	0.010989010989011	\N	\N	\N	\N	\N	0.00000	0.00000	0.00000	0.00000	\N	\N	\N	\N	\N	\N	\N	10	-1.00000	\N	\N	\N	\N	Y	\N
38	0200138	1	38	馈出三--测量Ib	\N	6	\N	N	\N	\N	\N	1	\N	16422	\N	A	0	0.010989010989011	\N	\N	\N	\N	\N	0.00000	0.00000	0.00000	0.00000	\N	\N	\N	\N	\N	\N	\N	10	-1.00000	\N	\N	\N	\N	Y	\N
39	0200139	1	39	馈出三--测量Ic	\N	6	\N	N	\N	\N	\N	1	\N	16423	\N	A	192	0.010989010989011	\N	\N	\N	\N	\N	2.10989	0.00000	0.00000	0.00000	\N	\N	\N	\N	\N	\N	\N	10	-1.00000	\N	\N	\N	\N	Y	\N
4	020014	1	4	电源进线(一)--测量Ua	\N	5	\N	N	\N	\N	\N	1	\N	16388	\N	KV	16200	0.000366300366300366	\N	\N	\N	\N	\N	5.93407	0.00000	0.00000	0.00000	\N	\N	\N	\N	\N	\N	\N	10	-1.00000	\N	\N	\N	\N	Y	\N
40	0200140	1	40	馈出三--测量Ua	\N	5	\N	N	\N	\N	\N	1	\N	16424	\N	KV	16184	0.000366300366300366	\N	\N	\N	\N	\N	5.92821	0.00000	0.00000	0.00000	\N	\N	\N	\N	\N	\N	\N	10	-1.00000	\N	\N	\N	\N	Y	\N
41	0200141	1	41	馈出三--测量Ub	\N	5	\N	N	\N	\N	\N	1	\N	16425	\N	KV	16088	0.000366300366300366	\N	\N	\N	\N	\N	5.89304	0.00000	0.00000	0.00000	\N	\N	\N	\N	\N	\N	\N	10	-1.00000	\N	\N	\N	\N	Y	\N
42	0200142	1	42	馈出三--测量Uc	\N	5	\N	N	\N	\N	\N	1	\N	16426	\N	KV	16112	0.000366300366300366	\N	\N	\N	\N	\N	5.90183	0.00000	0.00000	0.00000	\N	\N	\N	\N	\N	\N	\N	10	-1.00000	\N	\N	\N	\N	Y	\N
43	0200143	1	43	馈出三--P	\N	2	\N	N	\N	\N	\N	1	\N	16427	\N	KW	192	0.395604395604395	\N	\N	\N	\N	\N	75.95604	0.00000	0.00000	0.00000	\N	\N	\N	\N	\N	\N	\N	10	-1.00000	\N	\N	\N	\N	Y	\N
44	0200144	1	44	馈出三--Q	\N	1	\N	N	\N	\N	\N	1	\N	16428	\N	KVar	0	0.395604395604395	\N	\N	\N	\N	\N	0.00000	0.00000	0.00000	0.00000	\N	\N	\N	\N	\N	\N	\N	10	-1.00000	\N	\N	\N	\N	Y	\N
45	0200145	1	45	馈出三--COSφ	\N	1	\N	N	\N	\N	\N	1	\N	16429	\N	\N	32760	0.000030525	\N	\N	\N	\N	\N	1.00000	0.00000	0.00000	0.00000	\N	\N	\N	\N	\N	\N	\N	10	-1.00000	\N	\N	\N	\N	Y	\N
46	0200146	1	46	馈出四--测量Ia	\N	6	\N	N	\N	\N	\N	1	\N	16430	\N	A	232	0.010989010989011	\N	\N	\N	\N	\N	2.54945	0.00000	0.00000	0.00000	\N	\N	\N	\N	\N	\N	\N	10	-1.00000	\N	\N	\N	\N	Y	\N
47	0200147	1	47	馈出四--测量Ib	\N	6	\N	N	\N	\N	\N	1	\N	16431	\N	A	0	0.010989010989011	\N	\N	\N	\N	\N	0.00000	0.00000	0.00000	0.00000	\N	\N	\N	\N	\N	\N	\N	10	-1.00000	\N	\N	\N	\N	Y	\N
48	0200148	1	48	馈出四--测量Ic	\N	6	\N	N	\N	\N	\N	1	\N	16432	\N	A	0	0.010989010989011	\N	\N	\N	\N	\N	0.00000	0.00000	0.00000	0.00000	\N	\N	\N	\N	\N	\N	\N	10	-1.00000	\N	\N	\N	\N	Y	\N
49	0200149	1	49	馈出四--测量Ua	\N	5	\N	N	\N	\N	\N	1	\N	16433	\N	KV	16144	0.000366300366300366	\N	\N	\N	\N	\N	5.91355	0.00000	0.00000	0.00000	\N	\N	\N	\N	\N	\N	\N	10	-1.00000	\N	\N	\N	\N	Y	\N
5	020015	1	5	电源进线(一)--测量Ub	\N	5	\N	N	\N	\N	\N	1	\N	16389	\N	KV	16096	0.000366300366300366	\N	\N	\N	\N	\N	5.89597	0.00000	0.00000	0.00000	\N	\N	\N	\N	\N	\N	\N	10	-1.00000	\N	\N	\N	\N	Y	\N
50	0200150	1	50	馈出四--测量Ub	\N	5	\N	N	\N	\N	\N	1	\N	16434	\N	KV	16096	0.000366300366300366	\N	\N	\N	\N	\N	5.89597	0.00000	0.00000	0.00000	\N	\N	\N	\N	\N	\N	\N	10	-1.00000	\N	\N	\N	\N	Y	\N
51	0200151	1	51	馈出四--测量Uc	\N	5	\N	N	\N	\N	\N	1	\N	16435	\N	KV	16168	0.000366300366300366	\N	\N	\N	\N	\N	5.92234	0.00000	0.00000	0.00000	\N	\N	\N	\N	\N	\N	\N	10	-1.00000	\N	\N	\N	\N	Y	\N
52	0200152	1	52	馈出四--P	\N	2	\N	N	\N	\N	\N	1	\N	16436	\N	KW	168	0.395604395604395	\N	\N	\N	\N	\N	66.46154	0.00000	0.00000	0.00000	\N	\N	\N	\N	\N	\N	\N	10	-1.00000	\N	\N	\N	\N	Y	\N
53	0200153	1	53	馈出四--Q	\N	1	\N	N	\N	\N	\N	1	\N	16437	\N	KVar	0	0.395604395604395	\N	\N	\N	\N	\N	0.00000	0.00000	0.00000	0.00000	\N	\N	\N	\N	\N	\N	\N	10	-1.00000	\N	\N	\N	\N	Y	\N
54	0200154	1	54	馈出四--COSφ	\N	1	\N	N	\N	\N	\N	1	\N	16438	\N	\N	0	0.000030525	\N	\N	\N	\N	\N	0.00000	0.00000	0.00000	0.00000	\N	\N	\N	\N	\N	\N	\N	10	-1.00000	\N	\N	\N	\N	Y	\N
55	0200155	1	55	动力变压器(一)--测量Ia	\N	6	\N	N	\N	\N	\N	1	\N	16439	\N	A	0	0.00274725274725274	\N	\N	\N	\N	\N	0.00000	0.00000	0.00000	0.00000	\N	\N	\N	\N	\N	\N	\N	10	-1.00000	\N	\N	\N	\N	Y	\N
56	0200156	1	56	动力变压器(一)--测量Ib	\N	6	\N	N	\N	\N	\N	1	\N	16440	\N	A	0	0.00274725274725274	\N	\N	\N	\N	\N	0.00000	0.00000	0.00000	0.00000	\N	\N	\N	\N	\N	\N	\N	10	-1.00000	\N	\N	\N	\N	Y	\N
57	0200157	1	57	动力变压器(一)--测量Ic	\N	6	\N	N	\N	\N	\N	1	\N	16441	\N	A	0	0.00274725274725274	\N	\N	\N	\N	\N	0.00000	0.00000	0.00000	0.00000	\N	\N	\N	\N	\N	\N	\N	10	-1.00000	\N	\N	\N	\N	Y	\N
58	0200158	1	58	动力变压器(一)--测量Ua	\N	5	\N	N	\N	\N	\N	1	\N	16442	\N	KV	16224	0.000366300366300366	\N	\N	\N	\N	\N	5.94286	0.00000	0.00000	0.00000	\N	\N	\N	\N	\N	\N	\N	10	-1.00000	\N	\N	\N	\N	Y	\N
59	0200159	1	59	动力变压器(一)--测量Ub	\N	5	\N	N	\N	\N	\N	1	\N	16443	\N	KV	16104	0.000366300366300366	\N	\N	\N	\N	\N	5.89890	0.00000	0.00000	0.00000	\N	\N	\N	\N	\N	\N	\N	10	-1.00000	\N	\N	\N	\N	Y	\N
6	020016	1	6	电源进线(一)--测量Uc	\N	5	\N	N	\N	\N	\N	1	\N	16390	\N	KV	16160	0.000366300366300366	\N	\N	\N	\N	\N	5.91941	0.00000	0.00000	0.00000	\N	\N	\N	\N	\N	\N	\N	10	-1.00000	\N	\N	\N	\N	Y	\N
60	0200160	1	60	动力变压器(一)--测量Uc	\N	5	\N	N	\N	\N	\N	1	\N	16444	\N	KV	16168	0.000366300366300366	\N	\N	\N	\N	\N	5.92234	0.00000	0.00000	0.00000	\N	\N	\N	\N	\N	\N	\N	10	-1.00000	\N	\N	\N	\N	Y	\N
61	0200161	1	61	动力变压器(一)--P	\N	2	\N	N	\N	\N	\N	1	\N	16445	\N	KW	64	0.0989010989010989	\N	\N	\N	\N	\N	6.32967	0.00000	0.00000	0.00000	\N	\N	\N	\N	\N	\N	\N	10	-1.00000	\N	\N	\N	\N	Y	\N
62	0200162	1	62	动力变压器(一)--Q	\N	1	\N	N	\N	\N	\N	1	\N	16446	\N	KVar	0	0.0989010989010989	\N	\N	\N	\N	\N	0.00000	0.00000	0.00000	0.00000	\N	\N	\N	\N	\N	\N	\N	10	-1.00000	\N	\N	\N	\N	Y	\N
63	0200163	1	63	动力变压器(一)--COSφ	\N	1	\N	N	\N	\N	\N	1	\N	16447	\N	\N	0	0.000030525	\N	\N	\N	\N	\N	0.00000	0.00000	0.00000	0.00000	\N	\N	\N	\N	\N	\N	\N	10	-1.00000	\N	\N	\N	\N	Y	\N
64	0200164	1	64	动力变压器(二)--测量Ia	\N	6	\N	N	\N	\N	\N	1	\N	16448	\N	A	792	0.00274725274725274	\N	\N	\N	\N	\N	2.17582	0.00000	0.00000	0.00000	\N	\N	\N	\N	\N	\N	\N	10	-1.00000	\N	\N	\N	\N	Y	\N
65	0200165	1	65	动力变压器(二)--测量Ib	\N	6	\N	N	\N	\N	\N	1	\N	16449	\N	A	0	0.00274725274725274	\N	\N	\N	\N	\N	0.00000	0.00000	0.00000	0.00000	\N	\N	\N	\N	\N	\N	\N	10	-1.00000	\N	\N	\N	\N	Y	\N
66	0200166	1	66	动力变压器(二)--测量Ic	\N	6	\N	N	\N	\N	\N	1	\N	16450	\N	A	664	0.00274725274725274	\N	\N	\N	\N	\N	1.82418	0.00000	0.00000	0.00000	\N	\N	\N	\N	\N	\N	\N	10	-1.00000	\N	\N	\N	\N	Y	\N
67	0200167	1	67	动力变压器(二)--测量Ua	\N	5	\N	N	\N	\N	\N	1	\N	16451	\N	KV	16192	0.000366300366300366	\N	\N	\N	\N	\N	5.93114	0.00000	0.00000	0.00000	\N	\N	\N	\N	\N	\N	\N	10	-1.00000	\N	\N	\N	\N	Y	\N
68	0200168	1	68	动力变压器(二)--测量Ub	\N	5	\N	N	\N	\N	\N	1	\N	16452	\N	KV	16160	0.000366300366300366	\N	\N	\N	\N	\N	5.91941	0.00000	0.00000	0.00000	\N	\N	\N	\N	\N	\N	\N	10	-1.00000	\N	\N	\N	\N	Y	\N
69	0200169	1	69	动力变压器(二)--测量Uc	\N	5	\N	N	\N	\N	\N	1	\N	16453	\N	KV	16192	0.000366300366300366	\N	\N	\N	\N	\N	5.93114	0.00000	0.00000	0.00000	\N	\N	\N	\N	\N	\N	\N	10	-1.00000	\N	\N	\N	\N	Y	\N
7	020017	1	7	电源进线(一)--P	\N	2	\N	N	\N	\N	\N	1	\N	16391	\N	KW	368	0.923076923076922	\N	\N	\N	\N	\N	339.69231	0.00000	0.00000	0.00000	\N	\N	\N	\N	\N	\N	\N	10	-1.00000	\N	\N	\N	\N	Y	\N
70	0200170	1	70	动力变压器(二)--P	\N	2	\N	N	\N	\N	\N	1	\N	16454	\N	KW	312	0.0989010989010989	\N	\N	\N	\N	\N	30.85714	0.00000	0.00000	0.00000	\N	\N	\N	\N	\N	\N	\N	10	-1.00000	\N	\N	\N	\N	Y	\N
71	0200171	1	71	动力变压器(二)--Q	\N	1	\N	N	\N	\N	\N	1	\N	16455	\N	KVar	152	0.0989010989010989	\N	\N	\N	\N	\N	15.03297	0.00000	0.00000	0.00000	\N	\N	\N	\N	\N	\N	\N	10	-1.00000	\N	\N	\N	\N	Y	\N
72	0200172	1	72	动力变压器(二)--COSφ	\N	1	\N	N	\N	\N	\N	1	\N	16456	\N	\N	26680	0.000030525	\N	\N	\N	\N	\N	0.81441	0.00000	0.00000	0.00000	\N	\N	\N	\N	\N	\N	\N	10	-1.00000	\N	\N	\N	\N	Y	\N
73	0200173	1	73	电源进线(一)--测Uxab	\N	5	\N	N	\N	\N	\N	1	\N	16457	\N	KV	0	0.000366300366300366	\N	\N	\N	\N	\N	0.00000	0.00000	0.00000	0.00000	\N	\N	\N	\N	\N	\N	\N	10	-1.00000	\N	\N	\N	\N	Y	\N
74	0200174	1	74	电源进线(一)--测Uxbc	\N	5	\N	N	\N	\N	\N	1	\N	16458	\N	KV	0	0.000366300366300366	\N	\N	\N	\N	\N	0.00000	0.00000	0.00000	0.00000	\N	\N	\N	\N	\N	\N	\N	10	-1.00000	\N	\N	\N	\N	Y	\N
75	0200175	1	75	电源进线(一)--测Uxca	\N	5	\N	N	\N	\N	\N	1	\N	16459	\N	KV	0	0.000366300366300366	\N	\N	\N	\N	\N	0.00000	0.00000	0.00000	0.00000	\N	\N	\N	\N	\N	\N	\N	10	-1.00000	\N	\N	\N	\N	Y	\N
76	0200176	1	76	电源进线(二)--测Uxab	\N	5	\N	N	\N	\N	\N	1	\N	16460	\N	KV	0	0.000366300366300366	\N	\N	\N	\N	\N	0.00000	0.00000	0.00000	0.00000	\N	\N	\N	\N	\N	\N	\N	10	-1.00000	\N	\N	\N	\N	Y	\N
77	0200177	1	77	电源进线(二)--测Uxbc	\N	5	\N	N	\N	\N	\N	1	\N	16461	\N	KV	0	0.000366300366300366	\N	\N	\N	\N	\N	0.00000	0.00000	0.00000	0.00000	\N	\N	\N	\N	\N	\N	\N	10	-1.00000	\N	\N	\N	\N	Y	\N
78	0200178	1	78	电源进线(二)--测Uxca	\N	5	\N	N	\N	\N	\N	1	\N	16462	\N	KV	0	0.000366300366300366	\N	\N	\N	\N	\N	0.00000	0.00000	0.00000	0.00000	\N	\N	\N	\N	\N	\N	\N	10	-1.00000	\N	\N	\N	\N	Y	\N
79	0200179	1	79	馈出一--测Uxab	\N	5	\N	N	\N	\N	\N	1	\N	16463	\N	KV	0	0.000366300366300366	\N	\N	\N	\N	\N	0.00000	0.00000	0.00000	0.00000	\N	\N	\N	\N	\N	\N	\N	10	-1.00000	\N	\N	\N	\N	Y	\N
8	020018	1	8	电源进线(一)--Q	\N	1	\N	N	\N	\N	\N	1	\N	16392	\N	KVar	168	0.923076923076922	\N	\N	\N	\N	\N	155.07692	0.00000	0.00000	0.00000	\N	\N	\N	\N	\N	\N	\N	10	-1.00000	\N	\N	\N	\N	Y	\N
80	0200180	1	80	馈出一--测Uxbc	\N	5	\N	N	\N	\N	\N	1	\N	16464	\N	KV	0	0.000366300366300366	\N	\N	\N	\N	\N	0.00000	0.00000	0.00000	0.00000	\N	\N	\N	\N	\N	\N	\N	10	-1.00000	\N	\N	\N	\N	Y	\N
81	0200181	1	81	馈出一--测Uxca	\N	5	\N	N	\N	\N	\N	1	\N	16465	\N	KV	0	0.000366300366300366	\N	\N	\N	\N	\N	0.00000	0.00000	0.00000	0.00000	\N	\N	\N	\N	\N	\N	\N	10	-1.00000	\N	\N	\N	\N	Y	\N
82	0200182	1	82	馈出二--测Uxab	\N	5	\N	N	\N	\N	\N	1	\N	16466	\N	KV	0	0.000366300366300366	\N	\N	\N	\N	\N	0.00000	0.00000	0.00000	0.00000	\N	\N	\N	\N	\N	\N	\N	10	-1.00000	\N	\N	\N	\N	Y	\N
83	0200183	1	83	馈出二--测Uxbc	\N	5	\N	N	\N	\N	\N	1	\N	16467	\N	KV	0	0.000366300366300366	\N	\N	\N	\N	\N	0.00000	0.00000	0.00000	0.00000	\N	\N	\N	\N	\N	\N	\N	10	-1.00000	\N	\N	\N	\N	Y	\N
84	0200184	1	84	馈出二--测Uxca	\N	5	\N	N	\N	\N	\N	1	\N	16468	\N	KV	0	0.000366300366300366	\N	\N	\N	\N	\N	0.00000	0.00000	0.00000	0.00000	\N	\N	\N	\N	\N	\N	\N	10	-1.00000	\N	\N	\N	\N	Y	\N
85	0200185	1	85	馈出三--测Uxab	\N	5	\N	N	\N	\N	\N	1	\N	16469	\N	KV	0	0.000366300366300366	\N	\N	\N	\N	\N	0.00000	0.00000	0.00000	0.00000	\N	\N	\N	\N	\N	\N	\N	10	-1.00000	\N	\N	\N	\N	Y	\N
86	0200186	1	86	馈出三--测Uxbc	\N	5	\N	N	\N	\N	\N	1	\N	16470	\N	KV	0	0.000366300366300366	\N	\N	\N	\N	\N	0.00000	0.00000	0.00000	0.00000	\N	\N	\N	\N	\N	\N	\N	10	-1.00000	\N	\N	\N	\N	Y	\N
87	0200187	1	87	馈出三--测Uxca	\N	5	\N	N	\N	\N	\N	1	\N	16471	\N	KV	0	0.000366300366300366	\N	\N	\N	\N	\N	0.00000	0.00000	0.00000	0.00000	\N	\N	\N	\N	\N	\N	\N	10	-1.00000	\N	\N	\N	\N	Y	\N
88	0200188	1	88	馈出四--测Uxab	\N	5	\N	N	\N	\N	\N	1	\N	16472	\N	KV	0	0.000366300366300366	\N	\N	\N	\N	\N	0.00000	0.00000	0.00000	0.00000	\N	\N	\N	\N	\N	\N	\N	10	-1.00000	\N	\N	\N	\N	Y	\N
89	0200189	1	89	馈出四--测Uxbc	\N	5	\N	N	\N	\N	\N	1	\N	16473	\N	KV	0	0.000366300366300366	\N	\N	\N	\N	\N	0.00000	0.00000	0.00000	0.00000	\N	\N	\N	\N	\N	\N	\N	10	-1.00000	\N	\N	\N	\N	Y	\N
9	020019	1	9	电源进线(一)--COSφ	\N	1	\N	N	\N	\N	\N	1	\N	16393	\N	\N	31896	0.000030525	\N	\N	\N	\N	\N	0.97363	0.00000	0.00000	0.00000	\N	\N	\N	\N	\N	\N	\N	10	-1.00000	\N	\N	\N	\N	Y	\N
90	0200190	1	90	馈出四--测Uxca	\N	5	\N	N	\N	\N	\N	1	\N	16474	\N	KV	0	0.000366300366300366	\N	\N	\N	\N	\N	0.00000	0.00000	0.00000	0.00000	\N	\N	\N	\N	\N	\N	\N	10	-1.00000	\N	\N	\N	\N	Y	\N
91	0200191	1	91	1号动变温控器--A相温度	\N	8	\N	N	\N	\N	\N	1	\N	16475	\N	度	0	0.125	\N	\N	\N	\N	-40.00000	0.00000	0.00000	0.00000	0.00000	\N	\N	\N	\N	\N	\N	\N	10	-1.00000	\N	\N	\N	\N	Y	\N
92	0200192	1	92	1号动变温控器--B相温度	\N	8	\N	N	\N	\N	\N	1	\N	16476	\N	度	0	0.125	\N	\N	\N	\N	-40.00000	0.00000	0.00000	0.00000	0.00000	\N	\N	\N	\N	\N	\N	\N	10	-1.00000	\N	\N	\N	\N	Y	\N
93	0200193	1	93	1号动变温控器--C相温度	\N	8	\N	N	\N	\N	\N	1	\N	16477	\N	度	0	0.125	\N	\N	\N	\N	-40.00000	0.00000	0.00000	0.00000	0.00000	\N	\N	\N	\N	\N	\N	\N	10	-1.00000	\N	\N	\N	\N	Y	\N
94	0200194	1	94	1号动变温控器--铁心温度	\N	8	\N	N	\N	\N	\N	1	\N	16478	\N	度	0	0.125	\N	\N	\N	\N	-40.00000	0.00000	0.00000	0.00000	0.00000	\N	\N	\N	\N	\N	\N	\N	10	-1.00000	\N	\N	\N	\N	Y	\N
95	0200195	1	95	2号动变温控器--A相温度	\N	8	\N	N	\N	\N	\N	1	\N	16479	\N	度	0	0.125	\N	\N	\N	\N	-40.00000	0.00000	0.00000	0.00000	0.00000	\N	\N	\N	\N	\N	\N	\N	10	-1.00000	\N	\N	\N	\N	Y	\N
96	0200196	1	96	2号动变温控器--B相温度	\N	8	\N	N	\N	\N	\N	1	\N	16480	\N	度	0	0.125	\N	\N	\N	\N	-40.00000	0.00000	0.00000	0.00000	0.00000	\N	\N	\N	\N	\N	\N	\N	10	-1.00000	\N	\N	\N	\N	Y	\N
97	0200197	1	97	2号动变温控器--C相温度	\N	8	\N	N	\N	\N	\N	1	\N	16481	\N	度	0	0.125	\N	\N	\N	\N	-40.00000	0.00000	0.00000	0.00000	0.00000	\N	\N	\N	\N	\N	\N	\N	10	-1.00000	\N	\N	\N	\N	Y	\N
98	0200198	1	98	2号动变温控器--铁心温度	\N	8	\N	N	\N	\N	\N	1	\N	16482	\N	度	0	0.125	\N	\N	\N	\N	-40.00000	0.00000	0.00000	0.00000	0.00000	\N	\N	\N	\N	\N	\N	\N	10	-1.00000	\N	\N	\N	\N	Y	\N
99	0200199	1	99	交直流单元--控制母线电压	\N	5	\N	N	\N	\N	\N	1	\N	16483	\N	\N	0	0.0125	\N	\N	\N	\N	\N	0.00000	0.00000	0.00000	0.00000	\N	\N	\N	\N	\N	\N	\N	10	-1.00000	\N	\N	\N	\N	Y	\N
\N	020021	2	1	动力变电源1 Ia	N	6	N	N	2	11	2010-03-05	1	N	1793	\N	A	45	0.1526	0.00000	0.00000	0.00000	0.00000	0.00000	6.86700	0.00000	1.00000	0.00000	60.00000	-1.00000	0.00000	80.00000	-1.00000	0	500	10000	-1.00000	0.00000	0.00000	0.00000		Y	\N
\N	0200210	2	10	动力变电源1 有功	N	1	N	N	2	11	2010-03-05	1	N	1802	\N	KW	26216	0.0001526	0.00000	0.00000	0.00000	0.00000	0.00000	4.00056	0.00000	1.00000	0.00000	2.00000	1.00000	0.00000	3.00000	0.00000	0	0	10	-1.00000	0.00000	0.00000	0.00000		Y	\N
\N	0200211	2	11	动力变电源1 无功	N	1	N	N	2	11	2010-03-05	1	N	1803	\N	KVar	0	0.0001526	0.00000	0.00000	0.00000	0.00000	0.00000	0.00000	0.00000	1.00000	0.00000	2.00000	1.00000	0.00000	3.00000	0.00000	0	0	10	-1.00000	0.00000	0.00000	0.00000		Y	\N
\N	0200212	2	12	动力变电源1 频率	N	3	N	N	2	11	2010-03-05	1	N	1804	\N	HZ	504	0.099	0.00000	0.00000	0.00000	0.00000	0.00000	49.89600	0.00000	1.00000	0.00000	2.00000	1.00000	0.00000	3.00000	0.00000	0	0	10	-1.00000	0.00000	0.00000	0.00000		Y	\N
\N	0200213	2	13	锅炉房电源1 Ia	N	6	N	N	2	11	2010-03-05	1	N	1805	\N	A	0	0.1526	0.00000	0.00000	0.00000	0.00000	0.00000	0.00000	0.00000	1.00000	0.00000	60.00000	-1.00000	0.00000	80.00000	-1.00000	0	500	10000	-1.00000	0.00000	0.00000	0.00000		Y	\N
\N	0200214	2	14	锅炉房电源1 Ib	N	6	N	N	2	11	2010-03-05	1	N	1806	\N	A	0	0.1526	0.00000	0.00000	0.00000	0.00000	0.00000	0.00000	0.00000	1.00000	0.00000	60.00000	-1.00000	0.00000	80.00000	-1.00000	0	500	10000	-1.00000	0.00000	0.00000	0.00000		Y	\N
\N	0200215	2	15	锅炉房电源1 Ic	N	6	N	N	2	11	2010-03-05	1	N	1807	\N	A	0	0.1526	0.00000	0.00000	0.00000	0.00000	0.00000	0.00000	0.00000	1.00000	0.00000	60.00000	-1.00000	0.00000	80.00000	-1.00000	0	500	10000	-1.00000	0.00000	0.00000	0.00000		Y	\N
\N	0200216	2	16	锅炉房电源3 Ia	N	6	N	N	2	11	2010-03-05	1	N	1808	\N	A	43	0.1526	0.00000	0.00000	0.00000	0.00000	0.00000	6.56180	0.00000	1.00000	0.00000	60.00000	-1.00000	0.00000	80.00000	-1.00000	0	500	10000	-1.00000	0.00000	0.00000	0.00000		Y	\N
\N	0200217	2	17	预留12 Ia	N	6	N	N	2	11	2010-03-05	1	N	1809	\N	A	0	0.1526	0.00000	0.00000	0.00000	0.00000	0.00000	0.00000	0.00000	1.00000	0.00000	60.00000	-1.00000	0.00000	80.00000	-1.00000	0	500	10000	-1.00000	0.00000	0.00000	0.00000		Y	\N
\N	0200218	2	18	材料库电源1（消防） Ia	N	6	N	N	2	11	2010-03-05	1	N	1810	\N	A	0	0.1526	0.00000	0.00000	0.00000	0.00000	0.00000	0.00000	0.00000	1.00000	0.00000	60.00000	-1.00000	0.00000	80.00000	-1.00000	0	500	10000	-1.00000	0.00000	0.00000	0.00000		Y	\N
\N	0200219	2	19	预留1（通讯主） Ia	N	6	N	N	2	11	2010-03-05	1	N	1811	\N	A	0	0.1526	0.00000	0.00000	0.00000	0.00000	0.00000	0.00000	0.00000	1.00000	0.00000	60.00000	-1.00000	0.00000	80.00000	-1.00000	0	500	10000	-1.00000	0.00000	0.00000	0.00000		Y	\N
\N	020022	2	2	动力变电源1 Ib	N	6	N	N	2	11	2010-03-05	1	N	1794	\N	A	39	0.1526	0.00000	0.00000	0.00000	0.00000	0.00000	5.95140	0.00000	1.00000	0.00000	60.00000	-1.00000	0.00000	80.00000	-1.00000	0	500	10000	-1.00000	0.00000	0.00000	0.00000		Y	\N
\N	0200220	2	20	预留2（消防电源） Ia	N	6	N	N	2	11	2010-03-05	1	N	1812	\N	A	0	0.1526	0.00000	0.00000	0.00000	0.00000	0.00000	0.00000	0.00000	1.00000	0.00000	60.00000	-1.00000	0.00000	80.00000	-1.00000	0	500	10000	-1.00000	0.00000	0.00000	0.00000		Y	\N
\N	0200221	2	21	预留3 Ia	N	6	N	N	2	11	2010-03-05	1	N	1813	\N	A	0	0.1526	0.00000	0.00000	0.00000	0.00000	0.00000	0.00000	0.00000	1.00000	0.00000	60.00000	-1.00000	0.00000	80.00000	-1.00000	0	500	10000	-1.00000	0.00000	0.00000	0.00000		Y	\N
\N	0200222	2	22	预留4 Ia	N	6	N	N	2	11	2010-03-05	1	N	1814	\N	A	0	0.1526	0.00000	0.00000	0.00000	0.00000	0.00000	0.00000	0.00000	1.00000	0.00000	60.00000	-1.00000	0.00000	80.00000	-1.00000	0	500	10000	-1.00000	0.00000	0.00000	0.00000		Y	\N
\N	0200223	2	23	预留5 Ia	N	6	N	N	2	11	2010-03-05	1	N	1815	\N	A	0	0.1526	0.00000	0.00000	0.00000	0.00000	0.00000	0.00000	0.00000	1.00000	0.00000	60.00000	-1.00000	0.00000	80.00000	-1.00000	0	500	10000	-1.00000	0.00000	0.00000	0.00000		Y	\N
\N	0200224	2	24	预留6 Ia	N	6	N	N	2	11	2010-03-05	1	N	1816	\N	A	0	0.1526	0.00000	0.00000	0.00000	0.00000	0.00000	0.00000	0.00000	1.00000	0.00000	60.00000	-1.00000	0.00000	80.00000	-1.00000	0	500	10000	-1.00000	0.00000	0.00000	0.00000		Y	\N
\N	0200225	2	25	直流电源屏1 Ia	N	6	N	N	2	11	2010-03-05	1	N	1817	\N	A	0	0.1526	0.00000	0.00000	0.00000	0.00000	0.00000	0.00000	0.00000	1.00000	0.00000	60.00000	-1.00000	0.00000	80.00000	-1.00000	0	500	10000	-1.00000	0.00000	0.00000	0.00000		Y	\N
\N	0200226	2	26	预留7 Ia	N	6	N	N	2	11	2010-03-05	1	N	1818	\N	A	0	0.1526	0.00000	0.00000	0.00000	0.00000	0.00000	0.00000	0.00000	1.00000	0.00000	60.00000	-1.00000	0.00000	80.00000	-1.00000	0	500	10000	-1.00000	0.00000	0.00000	0.00000		Y	\N
\N	0200227	2	27	预留8 Ia	N	6	N	N	2	11	2010-03-05	1	N	1819	\N	A	0	0.1526	0.00000	0.00000	0.00000	0.00000	0.00000	0.00000	0.00000	1.00000	0.00000	60.00000	-1.00000	0.00000	80.00000	-1.00000	0	500	10000	-1.00000	0.00000	0.00000	0.00000		Y	\N
\N	0200228	2	28	预留9（临时开关站直流屏交流电源）Ia	N	6	N	N	2	11	2010-03-05	1	N	1820	\N	A	11	0.1526	0.00000	0.00000	0.00000	0.00000	0.00000	1.67860	0.00000	1.00000	0.00000	60.00000	-1.00000	0.00000	80.00000	-1.00000	0	500	10000	-1.00000	0.00000	0.00000	0.00000		Y	\N
\N	0200229	2	29	预留10（变压器温控仪电源 Ia	N	6	N	N	2	11	2010-03-05	1	N	1821	\N	A	3	0.1526	0.00000	0.00000	0.00000	0.00000	0.00000	0.45780	0.00000	1.00000	0.00000	60.00000	-1.00000	0.00000	80.00000	-1.00000	0	500	10000	-1.00000	0.00000	0.00000	0.00000		Y	\N
\N	020023	2	3	动力变电源1 Ic	N	6	N	N	2	11	2010-03-05	1	N	1795	\N	A	32	0.1526	0.00000	0.00000	0.00000	0.00000	0.00000	4.88320	0.00000	1.00000	0.00000	60.00000	-1.00000	0.00000	80.00000	-1.00000	0	500	10000	-1.00000	0.00000	0.00000	0.00000		Y	\N
\N	0200230	2	30	预留11 Ia	N	6	N	N	2	11	2010-03-05	1	N	1822	\N	A	0	0.1526	0.00000	0.00000	0.00000	0.00000	0.00000	0.00000	0.00000	1.00000	0.00000	60.00000	-1.00000	0.00000	80.00000	-1.00000	0	500	10000	-1.00000	0.00000	0.00000	0.00000		Y	\N
\N	0200231	2	31	母联 Ia	N	6	N	N	2	11	2010-03-05	1	N	1823	\N	A	0	0.1526	0.00000	0.00000	0.00000	0.00000	0.00000	0.00000	0.00000	1.00000	0.00000	60.00000	-1.00000	0.00000	80.00000	-1.00000	0	500	10000	-1.00000	0.00000	0.00000	0.00000		Y	\N
\N	0200232	2	32	母联 Ib	N	6	N	N	2	11	2010-03-05	1	N	1824	\N	A	0	0.1526	0.00000	0.00000	0.00000	0.00000	0.00000	0.00000	0.00000	1.00000	0.00000	60.00000	-1.00000	0.00000	80.00000	-1.00000	0	500	10000	-1.00000	0.00000	0.00000	0.00000		Y	\N
\N	0200233	2	33	母联 Ic	N	6	N	N	2	11	2010-03-05	1	N	1825	\N	A	0	0.1526	0.00000	0.00000	0.00000	0.00000	0.00000	0.00000	0.00000	1.00000	0.00000	60.00000	-1.00000	0.00000	80.00000	-1.00000	0	500	10000	-1.00000	0.00000	0.00000	0.00000		Y	\N
\N	0200234	2	34	预留20（通讯主） Ia	N	6	N	N	2	11	2010-03-05	1	N	1826	\N	A	0	0.1526	0.00000	0.00000	0.00000	0.00000	0.00000	0.00000	0.00000	1.00000	0.00000	60.00000	-1.00000	0.00000	80.00000	-1.00000	0	500	10000	-1.00000	0.00000	0.00000	0.00000		Y	\N
\N	0200235	2	35	预留21（消防） Ia	N	6	N	N	2	11	2010-03-05	1	N	1827	\N	A	0	0.1526	0.00000	0.00000	0.00000	0.00000	0.00000	0.00000	0.00000	1.00000	0.00000	60.00000	-1.00000	0.00000	80.00000	-1.00000	0	500	10000	-1.00000	0.00000	0.00000	0.00000		Y	\N
\N	0200236	2	36	材料库电源2（消防） Ia	N	6	N	N	2	11	2010-03-05	1	N	1828	\N	A	0	0.1526	0.00000	0.00000	0.00000	0.00000	0.00000	0.00000	0.00000	1.00000	0.00000	60.00000	-1.00000	0.00000	80.00000	-1.00000	0	500	10000	-1.00000	0.00000	0.00000	0.00000		Y	\N
\N	0200237	2	37	材料库电源3 Ia	N	6	N	N	2	11	2010-03-05	1	N	1829	\N	A	298	0.1526	0.00000	0.00000	0.00000	0.00000	0.00000	45.47480	0.00000	1.00000	0.00000	60.00000	-1.00000	0.00000	80.00000	-1.00000	0	500	10000	-1.00000	0.00000	0.00000	0.00000		Y	\N
\N	0200238	2	38	易燃品间混合电源 Ia	N	6	N	N	2	11	2010-03-05	1	N	1830	\N	A	0	0.1526	0.00000	0.00000	0.00000	0.00000	0.00000	0.00000	0.00000	1.00000	0.00000	60.00000	-1.00000	0.00000	80.00000	-1.00000	0	500	10000	-1.00000	0.00000	0.00000	0.00000		Y	\N
\N	0200239	2	39	1#投光灯塔及混合 Ia	N	6	N	N	2	11	2010-03-05	1	N	1831	\N	A	0	0.1526	0.00000	0.00000	0.00000	0.00000	0.00000	0.00000	0.00000	1.00000	0.00000	60.00000	-1.00000	0.00000	80.00000	-1.00000	0	500	10000	-1.00000	0.00000	0.00000	0.00000		Y	\N
\N	020024	2	4	动力变电源1 Ua	N	5	N	N	2	11	2010-03-05	1	N	1796	\N	V	1559	0.1526	0.00000	0.00000	0.00000	0.00000	0.00000	237.90340	0.00000	1.00000	0.00000	245.00000	180.00000	0.00000	260.00000	50.00000	0	500	10000	-1.00000	0.00000	0.00000	0.00000		Y	\N
\N	0200240	2	40	路灯电源4 Ia	N	6	N	N	2	11	2010-03-05	1	N	1832	\N	A	0	0.1526	0.00000	0.00000	0.00000	0.00000	0.00000	0.00000	0.00000	1.00000	0.00000	60.00000	-1.00000	0.00000	80.00000	-1.00000	0	500	10000	-1.00000	0.00000	0.00000	0.00000		Y	\N
\N	0200241	2	41	垃圾处理厂混合电源 Ia	N	6	N	N	2	11	2010-03-05	1	N	1833	\N	A	0	0.1526	0.00000	0.00000	0.00000	0.00000	0.00000	0.00000	0.00000	1.00000	0.00000	60.00000	-1.00000	0.00000	80.00000	-1.00000	0	500	10000	-1.00000	0.00000	0.00000	0.00000		Y	\N
\N	0200242	2	42	预留22 Ia	N	6	N	N	2	11	2010-03-05	1	N	1834	\N	A	0	0.1526	0.00000	0.00000	0.00000	0.00000	0.00000	0.00000	0.00000	1.00000	0.00000	60.00000	-1.00000	0.00000	80.00000	-1.00000	0	500	10000	-1.00000	0.00000	0.00000	0.00000		Y	\N
\N	0200243	2	43	预留23 Ia	N	6	N	N	2	11	2010-03-05	1	N	1835	\N	A	11	0.1526	0.00000	0.00000	0.00000	0.00000	0.00000	1.67860	0.00000	1.00000	0.00000	60.00000	-1.00000	0.00000	80.00000	-1.00000	0	500	10000	-1.00000	0.00000	0.00000	0.00000		Y	\N
\N	0200244	2	44	预留24（临时开关站直流屏交流电源） Ia	N	6	N	N	2	11	2010-03-05	1	N	1836	\N	A	0	0.1526	0.00000	0.00000	0.00000	0.00000	0.00000	0.00000	0.00000	1.00000	0.00000	60.00000	-1.00000	0.00000	80.00000	-1.00000	0	500	10000	-1.00000	0.00000	0.00000	0.00000		Y	\N
\N	0200245	2	45	预留26 Ia	N	6	N	N	2	11	2010-03-05	1	N	1837	\N	A	0	0.1526	0.00000	0.00000	0.00000	0.00000	0.00000	0.00000	0.00000	1.00000	0.00000	60.00000	-1.00000	0.00000	80.00000	-1.00000	0	500	10000	-1.00000	0.00000	0.00000	0.00000		Y	\N
\N	0200246	2	46	锅炉房电源2 Ia	N	6	N	N	2	11	2010-03-05	1	N	1838	\N	A	29	0.1526	0.00000	0.00000	0.00000	0.00000	0.00000	4.42540	0.00000	1.00000	0.00000	60.00000	-1.00000	0.00000	80.00000	-1.00000	0	500	10000	-1.00000	0.00000	0.00000	0.00000		Y	\N
\N	0200247	2	47	预留25（交流屏电源2） Ia	N	6	N	N	2	11	2010-03-05	1	N	1839	\N	A	13	0.1526	0.00000	0.00000	0.00000	0.00000	0.00000	1.98380	0.00000	1.00000	0.00000	60.00000	-1.00000	0.00000	80.00000	-1.00000	0	500	10000	-1.00000	0.00000	0.00000	0.00000		Y	\N
\N	0200248	2	48	预留27 Ia	N	6	N	N	2	11	2010-03-05	1	N	1840	\N	A	0	0.1526	0.00000	0.00000	0.00000	0.00000	0.00000	0.00000	0.00000	1.00000	0.00000	60.00000	-1.00000	0.00000	80.00000	-1.00000	0	500	10000	-1.00000	0.00000	0.00000	0.00000		Y	\N
\N	0200249	2	49	材料库电源4 Ia	N	6	N	N	2	11	2010-03-05	1	N	1841	\N	A	0	0.1526	0.00000	0.00000	0.00000	0.00000	0.00000	0.00000	0.00000	1.00000	0.00000	60.00000	-1.00000	0.00000	80.00000	-1.00000	0	500	10000	-1.00000	0.00000	0.00000	0.00000		Y	\N
\N	020025	2	5	动力变电源1 Ub	N	5	N	N	2	11	2010-03-05	1	N	1797	\N	V	1553	0.1526	0.00000	0.00000	0.00000	0.00000	0.00000	236.98780	0.00000	1.00000	0.00000	245.00000	180.00000	0.00000	260.00000	50.00000	0	500	10000	-1.00000	0.00000	0.00000	0.00000		Y	\N
\N	0200250	2	50	动力变电源2 Ia	N	6	N	N	2	11	2010-03-05	1	N	1842	\N	A	439	0.1526	0.00000	0.00000	0.00000	0.00000	0.00000	66.99140	0.00000	1.00000	0.00000	60.00000	-1.00000	0.00000	80.00000	-1.00000	0	500	10000	-1.00000	0.00000	0.00000	0.00000		Y	\N
\N	0200251	2	51	动力变电源2 Ib	N	6	N	N	2	11	2010-03-05	1	N	1843	\N	A	308	0.1526	0.00000	0.00000	0.00000	0.00000	0.00000	47.00080	0.00000	1.00000	0.00000	60.00000	-1.00000	0.00000	80.00000	-1.00000	0	500	10000	-1.00000	0.00000	0.00000	0.00000		Y	\N
\N	0200252	2	52	动力变电源2 Ic	N	6	N	N	2	11	2010-03-05	1	N	1844	\N	A	203	0.1526	0.00000	0.00000	0.00000	0.00000	0.00000	30.97780	0.00000	1.00000	0.00000	60.00000	-1.00000	0.00000	80.00000	-1.00000	0	500	10000	-1.00000	0.00000	0.00000	0.00000		Y	\N
\N	0200253	2	53	动力变电源2 Ua	N	5	N	N	2	11	2010-03-05	1	N	1845	\N	V	1543	0.1526	0.00000	0.00000	0.00000	0.00000	0.00000	235.46180	0.00000	1.00000	0.00000	245.00000	180.00000	0.00000	260.00000	50.00000	0	500	10000	-1.00000	0.00000	0.00000	0.00000		Y	\N
\N	0200254	2	54	动力变电源2 Ub	N	5	N	N	2	11	2010-03-05	1	N	1846	\N	V	1543	0.1526	0.00000	0.00000	0.00000	0.00000	0.00000	235.46180	0.00000	1.00000	0.00000	245.00000	180.00000	0.00000	260.00000	50.00000	0	500	10000	-1.00000	0.00000	0.00000	0.00000		Y	\N
\N	0200255	2	55	动力变电源2 Uc	N	5	N	N	2	11	2010-03-05	1	N	1847	\N	V	1548	0.1526	0.00000	0.00000	0.00000	0.00000	0.00000	236.22480	0.00000	1.00000	0.00000	245.00000	180.00000	0.00000	260.00000	50.00000	0	500	10000	-1.00000	0.00000	0.00000	0.00000		Y	\N
\N	0200256	2	56	动力变电源2 Uab	N	5	N	N	2	11	2010-03-05	1	N	1848	\N	V	2672	0.1526	0.00000	0.00000	0.00000	0.00000	0.00000	407.74720	0.00000	1.00000	0.00000	2.00000	1.00000	0.00000	3.00000	0.00000	0	500	20000	-1.00000	0.00000	0.00000	0.00000		Y	\N
\N	0200257	2	57	动力变电源2 Ubc	N	5	N	N	2	11	2010-03-05	1	N	1849	\N	V	2677	0.1526	0.00000	0.00000	0.00000	0.00000	0.00000	408.51020	0.00000	1.00000	0.00000	2.00000	1.00000	0.00000	3.00000	0.00000	0	500	20000	-1.00000	0.00000	0.00000	0.00000		Y	\N
\N	0200258	2	58	动力变电源2 Uca	N	5	N	N	2	11	2010-03-05	1	N	1850	\N	V	2677	0.1526	0.00000	0.00000	0.00000	0.00000	0.00000	408.51020	0.00000	1.00000	0.00000	2.00000	1.00000	0.00000	3.00000	0.00000	0	500	20000	-1.00000	0.00000	0.00000	0.00000		Y	\N
\N	0200259	2	59	动力变电源2 有功	N	1	N	N	2	11	2010-03-05	1	N	1851	\N	KW	6566	0.0001526	0.00000	0.00000	0.00000	0.00000	0.00000	1.00197	0.00000	1.00000	0.00000	2.00000	1.00000	0.00000	3.00000	0.00000	0	0	10	-1.00000	0.00000	0.00000	0.00000		Y	\N
\N	020026	2	6	动力变电源1 Uc	N	5	N	N	2	11	2010-03-05	1	N	1798	\N	V	1563	0.1526	0.00000	0.00000	0.00000	0.00000	0.00000	238.51380	0.00000	1.00000	0.00000	245.00000	180.00000	0.00000	260.00000	50.00000	0	500	10000	-1.00000	0.00000	0.00000	0.00000		Y	\N
\N	0200260	2	60	动力变电源2 无功	N	1	N	N	2	11	2010-03-05	1	N	1852	\N	KVar	26220	0.0001526	0.00000	0.00000	0.00000	0.00000	0.00000	4.00117	0.00000	1.00000	0.00000	2.00000	1.00000	0.00000	3.00000	0.00000	0	0	10	-1.00000	0.00000	0.00000	0.00000		Y	\N
\N	0200261	2	61	动力变电源2 频率	N	3	N	N	2	11	2010-03-05	1	N	1853	\N	HZ	504	0.099	0.00000	0.00000	0.00000	0.00000	0.00000	49.89600	0.00000	1.00000	0.00000	2.00000	1.00000	0.00000	3.00000	0.00000	0	0	10	-1.00000	0.00000	0.00000	0.00000		Y	\N
\N	020027	2	7	动力变电源1 Uab	N	5	N	N	2	11	2010-03-05	1	N	1799	\N	V	2696	0.1526	0.00000	0.00000	0.00000	0.00000	0.00000	411.40960	0.00000	1.00000	0.00000	2.00000	1.00000	0.00000	3.00000	0.00000	0	500	20000	-1.00000	0.00000	0.00000	0.00000		Y	\N
\N	020028	2	8	动力变电源1 Ubc	N	5	N	N	2	11	2010-03-05	1	N	1800	\N	V	2699	0.1526	0.00000	0.00000	0.00000	0.00000	0.00000	411.86740	0.00000	1.00000	0.00000	2.00000	1.00000	0.00000	3.00000	0.00000	0	500	20000	-1.00000	0.00000	0.00000	0.00000		Y	\N
\N	020029	2	9	动力变电源1 Uca	N	5	N	N	2	11	2010-03-05	1	N	1801	\N	V	2705	0.1526	0.00000	0.00000	0.00000	0.00000	0.00000	412.78300	0.00000	1.00000	0.00000	2.00000	1.00000	0.00000	3.00000	0.00000	0	500	20000	-1.00000	0.00000	0.00000	0.00000		Y	\N
115	02003115	3	115	1号动变温控器--A相温度	\N	1	\N	N	\N	\N	\N	1		16499	\N	度	0	0.125	\N	\N	\N	\N	-40.00000	0.00000	0.00000	0.00000	0.00000	\N	\N	\N	\N	\N	\N	\N	10	-1.00000	\N	\N	\N	\N	Y	\N
116	02003116	3	116	1号动变温控器--B相温度	\N	\N	\N	N	\N	\N	\N	1	\N	16500	\N	度	0	0.125	\N	\N	\N	\N	-40.00000	0.00000	0.00000	0.00000	0.00000	\N	\N	\N	\N	\N	\N	\N	10	-1.00000	\N	\N	\N	\N	Y	\N
117	02003117	3	117	1号动变温控器--C相温度	\N	5	\N	N	\N	\N	\N	1		16501	\N	度	0	0.125	\N	\N	\N	\N	-40.00000	0.00000	0.00000	0.00000	0.00000	\N	\N	\N	\N	\N	\N	\N	10	-1.00000	\N	\N	\N	\N	Y	\N
118	02003118	3	118	1号动变温控器--铁心温度	\N	5	\N	N	\N	\N	\N	1	\N	16502	\N	度	0	0.125	\N	\N	\N	\N	-40.00000	0.00000	0.00000	0.00000	0.00000	\N	\N	\N	\N	\N	\N	\N	10	-1.00000	\N	\N	\N	\N	Y	\N
119	02003119	3	119	2号动变温控器--A相温度	\N	5	\N	N	\N	\N	\N	1	\N	16503	\N	度	0	0.125	\N	\N	\N	\N	-40.00000	0.00000	0.00000	0.00000	0.00000	\N	\N	\N	\N	\N	\N	\N	10	-1.00000	\N	\N	\N	\N	Y	\N
120	02003120	3	120	2号动变温控器--B相温度	\N	6	\N	N	\N	\N	\N	1	\N	16504	\N	度	0	0.125	\N	\N	\N	\N	-40.00000	0.00000	0.00000	0.00000	0.00000	\N	\N	\N	\N	\N	\N	\N	10	-1.00000	\N	\N	\N	\N	Y	\N
121	02003121	3	121	2号动变温控器--C相温度	\N	6	\N	N	\N	\N	\N	1	\N	16505	\N	度	0	0.125	\N	\N	\N	\N	-40.00000	0.00000	0.00000	0.00000	0.00000	\N	\N	\N	\N	\N	\N	\N	10	-1.00000	\N	\N	\N	\N	Y	\N
122	02003122	3	122	2号动变温控器--铁心温度	\N	6	\N	N	\N	\N	\N	1	\N	16506	\N	度	0	0.125	\N	\N	\N	\N	-40.00000	0.00000	0.00000	0.00000	0.00000	\N	\N	\N	\N	\N	\N	\N	10	-1.00000	\N	\N	\N	\N	Y	\N
123	02003123	3	123	交直流单元--控制母线电压	\N	5	\N	N	\N	\N	\N	1	\N	16507	\N	KV	0	0.0125	\N	\N	\N	\N	\N	0.00000	0.00000	0.00000	0.00000	\N	\N	\N	\N	\N	\N	\N	10	-1.00000	\N	\N	\N	\N	Y	\N
124	02003124	3	124	交直流单元--整流器输出电压	\N	5	\N	N	\N	\N	\N	1	\N	16508	\N	KV	0	0.0125	\N	\N	\N	\N	\N	0.00000	0.00000	0.00000	0.00000	\N	\N	\N	\N	\N	\N	\N	10	-1.00000	\N	\N	\N	\N	Y	\N
125	02003125	3	125	交直流单元--整流器输出电流	\N	5	\N	N	\N	\N	\N	1	\N	16509	\N	A	0	0.0125	\N	\N	\N	\N	\N	0.00000	0.00000	0.00000	0.00000	\N	\N	\N	\N	\N	\N	\N	10	-1.00000	\N	\N	\N	\N	Y	\N
126	02003126	3	126	交直流单元--电池组电压	\N	2	\N	N	\N	\N	\N	1	\N	16510	\N	KV	0	0.0125	\N	\N	\N	\N	\N	0.00000	0.00000	0.00000	0.00000	\N	\N	\N	\N	\N	\N	\N	10	-1.00000	\N	\N	\N	\N	Y	\N
127	02003127	3	127	交直流单元--电池组电流	\N	1	\N	N	\N	\N	\N	1	\N	16511	\N	A	0	0.0125	\N	\N	\N	\N	\N	0.00000	0.00000	0.00000	0.00000	\N	\N	\N	\N	\N	\N	\N	10	-1.00000	\N	\N	\N	\N	Y	\N
128	02003128	3	128	交直流单元--电池组环境温度	\N	1	\N	N	\N	\N	\N	1	\N	16512	\N	度	0	0.0125	\N	\N	\N	\N	\N	0.00000	0.00000	0.00000	0.00000	\N	\N	\N	\N	\N	\N	\N	10	-1.00000	\N	\N	\N	\N	Y	\N
129	02003129	3	129	交直流单元--母线正对地电阻	\N	\N	\N	N	\N	\N	\N	1	\N	16513	\N	\N	0	0.0125	\N	\N	\N	\N	\N	0.00000	0.00000	0.00000	0.00000	\N	\N	\N	\N	\N	\N	\N	10	-1.00000	\N	\N	\N	\N	Y	\N
130	02003130	3	130	交直流单元--母线负对地电阻	\N	5	\N	N	\N	\N	\N	1	\N	16514	\N		0	0.0125	\N	\N	\N	\N	\N	0.00000	0.00000	0.00000	0.00000	\N	\N	\N	\N	\N	\N	\N	10	-1.00000	\N	\N	\N	\N	Y	\N
81	02003db1-COSφ	3	db1-COSφ	动力变压器(一)--COSφ	\N	5	\N	N	\N	\N	\N	1	\N	16465	\N		32760	0.000030525	\N	\N	\N	\N	\N	1.00000	0.00000	0.00000	0.00000	\N	\N	\N	\N	\N	\N	\N	10	-1.00000	\N	\N	\N	\N	Y	\N
73	02003db1-Ia	3	db1-Ia	动力变压器(一)--测量Ia	\N	5	\N	N	\N	\N	\N	1	\N	16457	\N	A	104	0.00183150183150182	\N	\N	\N	\N	\N	0.19048	0.00000	0.00000	0.00000	\N	\N	\N	\N	\N	\N	\N	10	-1.00000	\N	\N	\N	\N	Y	\N
74	02003db1-Ib	3	db1-Ib	动力变压器(一)--测量Ib	\N	5	\N	N	\N	\N	\N	1	\N	16458	\N	A	0	0.00183150183150182	\N	\N	\N	\N	\N	0.00000	0.00000	0.00000	0.00000	\N	\N	\N	\N	\N	\N	\N	10	-1.00000	\N	\N	\N	\N	Y	\N
75	02003db1-Ic	3	db1-Ic	动力变压器(一)--测量Ic	\N	5	\N	N	\N	\N	\N	1	\N	16459	\N	A	32	0.00183150183150182	\N	\N	\N	\N	\N	0.05861	0.00000	0.00000	0.00000	\N	\N	\N	\N	\N	\N	\N	10	-1.00000	\N	\N	\N	\N	Y	\N
79	02003db1-P	3	db1-P	动力变压器(一)--P	\N	5	\N	N	\N	\N	\N	1	\N	16463	\N	KW	48	0.0659340659340659	\N	\N	\N	\N	\N	3.16484	0.00000	0.00000	0.00000	\N	\N	\N	\N	\N	\N	\N	10	-1.00000	\N	\N	\N	\N	Y	\N
80	02003db1-Q	3	db1-Q	动力变压器(一)--Q	\N	5	\N	N	\N	\N	\N	1	\N	16464	\N	KVar	0	0.0659340659340659	\N	\N	\N	\N	\N	0.00000	0.00000	0.00000	0.00000	\N	\N	\N	\N	\N	\N	\N	10	-1.00000	\N	\N	\N	\N	Y	\N
76	02003db1-Ua	3	db1-Ua	动力变压器(一)--测量Ua	\N	5	\N	N	\N	\N	\N	1	\N	16460	\N	KV	16192	0.000366300366300366	\N	\N	\N	\N	\N	5.93114	0.00000	0.00000	0.00000	\N	\N	\N	\N	\N	\N	\N	10	-1.00000	\N	\N	\N	\N	Y	\N
77	02003db1-Ub	3	db1-Ub	动力变压器(一)--测量Ub	\N	5	\N	N	\N	\N	\N	1	\N	16461	\N	KV	16192	0.000366300366300366	\N	\N	\N	\N	\N	5.93114	0.00000	0.00000	0.00000	\N	\N	\N	\N	\N	\N	\N	10	-1.00000	\N	\N	\N	\N	Y	\N
78	02003db1-Uc	3	db1-Uc	动力变压器(一)--测量Uc	\N	5	\N	N	\N	\N	\N	1	\N	16462	\N	KV	16192	0.000366300366300366	\N	\N	\N	\N	\N	5.93114	0.00000	0.00000	0.00000	\N	\N	\N	\N	\N	\N	\N	10	-1.00000	\N	\N	\N	\N	Y	\N
90	02003db2-COSφ	3	db2-COSφ	动力变压器(二)--COSφ	\N	5	\N	N	\N	\N	\N	1	\N	16474	\N		0	0.000030525	\N	\N	\N	\N	\N	0.00000	0.00000	0.00000	0.00000	\N	\N	\N	\N	\N	\N	\N	10	-1.00000	\N	\N	\N	\N	Y	\N
82	02003db2-Ia	3	db2-Ia	动力变压器(二)--测量Ia	\N	5	\N	N	\N	\N	\N	1	\N	16466	\N	A	0	0.00183150183150182	\N	\N	\N	\N	\N	0.00000	0.00000	0.00000	0.00000	\N	\N	\N	\N	\N	\N	\N	10	-1.00000	\N	\N	\N	\N	Y	\N
83	02003db2-Ib	3	db2-Ib	动力变压器(二)--测量Ib	\N	5	\N	N	\N	\N	\N	1	\N	16467	\N	A	0	0.00183150183150182	\N	\N	\N	\N	\N	0.00000	0.00000	0.00000	0.00000	\N	\N	\N	\N	\N	\N	\N	10	-1.00000	\N	\N	\N	\N	Y	\N
84	02003db2-Ic	3	db2-Ic	动力变压器(二)--测量Ic	\N	5	\N	N	\N	\N	\N	1	\N	16468	\N	A	0	0.00183150183150182	\N	\N	\N	\N	\N	0.00000	0.00000	0.00000	0.00000	\N	\N	\N	\N	\N	\N	\N	10	-1.00000	\N	\N	\N	\N	Y	\N
88	02003db2-P	3	db2-P	动力变压器(二)--P	\N	5	\N	N	\N	\N	\N	1	\N	16472	\N	KW	0	0.0659340659340659	\N	\N	\N	\N	\N	0.00000	0.00000	0.00000	0.00000	\N	\N	\N	\N	\N	\N	\N	10	-1.00000	\N	\N	\N	\N	Y	\N
89	02003db2-Q	3	db2-Q	动力变压器(二)--Q	\N	5	\N	N	\N	\N	\N	1	\N	16473	\N	KVar	0	0.0659340659340659	\N	\N	\N	\N	\N	0.00000	0.00000	0.00000	0.00000	\N	\N	\N	\N	\N	\N	\N	10	-1.00000	\N	\N	\N	\N	Y	\N
85	02003db2-Ua	3	db2-Ua	动力变压器(二)--测量Ua	\N	5	\N	N	\N	\N	\N	1	\N	16469	\N	KV	0	0.000366300366300366	\N	\N	\N	\N	\N	0.00000	0.00000	0.00000	0.00000	\N	\N	\N	\N	\N	\N	\N	10	-1.00000	\N	\N	\N	\N	Y	\N
86	02003db2-Ub	3	db2-Ub	动力变压器(二)--测量Ub	\N	5	\N	N	\N	\N	\N	1	\N	16470	\N	KV	0	0.000366300366300366	\N	\N	\N	\N	\N	0.00000	0.00000	0.00000	0.00000	\N	\N	\N	\N	\N	\N	\N	10	-1.00000	\N	\N	\N	\N	Y	\N
87	02003db2-Uc	3	db2-Uc	动力变压器(二)--测量Uc	\N	5	\N	N	\N	\N	\N	1	\N	16471	\N	KV	0	0.000366300366300366	\N	\N	\N	\N	\N	0.00000	0.00000	0.00000	0.00000	\N	\N	\N	\N	\N	\N	\N	10	-1.00000	\N	\N	\N	\N	Y	\N
9	02003dy1-COSφ	3	dy1-COSφ	电源进线(一)--COSφ	\N	1	\N	N	\N	\N	\N	1	\N	16393	\N	\N	31272	0.000030525	\N	\N	\N	\N	\N	0.95458	0.00000	0.00000	0.00000	\N	\N	\N	\N	\N	\N	\N	10	-1.00000	\N	\N	\N	\N	Y	\N
1	02003dy1-Ia	3	dy1-Ia	电源进线(一)--测量Ia	\N	6	\N	N	\N	\N	\N	1	\N	16385	\N	A	2560	0.0219780219780219	\N	\N	\N	\N	\N	56.26374	0.00000	0.00000	0.00000	\N	\N	\N	\N	\N	\N	\N	10	-1.00000	\N	\N	\N	\N	Y	\N
2	02003dy1-Ib	3	dy1-Ib	电源进线(一)--测量Ib	\N	6	\N	N	\N	\N	\N	1	\N	16386	\N	A	0	0.0219780219780219	\N	\N	\N	\N	\N	0.00000	0.00000	0.00000	0.00000	\N	\N	\N	\N	\N	\N	\N	10	-1.00000	\N	\N	\N	\N	Y	\N
3	02003dy1-Ic	3	dy1-Ic	电源进线(一)--测量Ic	\N	6	\N	N	\N	\N	\N	1	\N	16387	\N	A	2408	0.0219780219780219	\N	\N	\N	\N	\N	52.92308	0.00000	0.00000	0.00000	\N	\N	\N	\N	\N	\N	\N	10	-1.00000	\N	\N	\N	\N	Y	\N
7	02003dy1-P	3	dy1-P	电源进线(一)--P	\N	2	\N	N	\N	\N	\N	1	\N	16391	\N	KW	1168	0.79120879120879	\N	\N	\N	\N	\N	924.13187	0.00000	0.00000	0.00000	\N	\N	\N	\N	\N	\N	\N	10	-1.00000	\N	\N	\N	\N	Y	\N
8	02003dy1-Q	3	dy1-Q	电源进线(一)--Q	\N	1	\N	N	\N	\N	\N	1	\N	16392	\N	KVar	312	0.79120879120879	\N	\N	\N	\N	\N	246.85714	0.00000	0.00000	0.00000	\N	\N	\N	\N	\N	\N	\N	10	-1.00000	\N	\N	\N	\N	Y	\N
4	02003dy1-Ua	3	dy1-Ua	电源进线(一)--测量Ua	\N	5	\N	N	\N	\N	\N	1	\N	16388	\N	KV	16152	0.000366300366300366	\N	\N	\N	\N	\N	5.91648	0.00000	0.00000	0.00000	\N	\N	\N	\N	\N	\N	\N	10	-1.00000	\N	\N	\N	\N	Y	\N
5	02003dy1-Ub	3	dy1-Ub	电源进线(一)--测量Ub	\N	5	\N	N	\N	\N	\N	1	\N	16389	\N	KV	16136	0.000366300366300366	\N	\N	\N	\N	\N	5.91062	0.00000	0.00000	0.00000	\N	\N	\N	\N	\N	\N	\N	10	-1.00000	\N	\N	\N	\N	Y	\N
6	02003dy1-Uc	3	dy1-Uc	电源进线(一)--测量Uc	\N	5	\N	N	\N	\N	\N	1	\N	16390	\N	KV	16128	0.000366300366300366	\N	\N	\N	\N	\N	5.90769	0.00000	0.00000	0.00000	\N	\N	\N	\N	\N	\N	\N	10	-1.00000	\N	\N	\N	\N	Y	\N
91	02003dy1-Uxab	3	dy1-Uxab	电源进线(一)--测Uxab	\N	8	\N	N	\N	\N	\N	1	\N	16475	\N	A	0	0.000366300366300366	\N	\N	\N	\N	\N	0.00000	0.00000	0.00000	0.00000	\N	\N	\N	\N	\N	\N	\N	10	-1.00000	\N	\N	\N	\N	Y	\N
92	02003dy1-Uxbc	3	dy1-Uxbc	电源进线(一)--测Uxbc	\N	8	\N	N	\N	\N	\N	1	\N	16476	\N	A	0	0.000366300366300366	\N	\N	\N	\N	\N	0.00000	0.00000	0.00000	0.00000	\N	\N	\N	\N	\N	\N	\N	10	-1.00000	\N	\N	\N	\N	Y	\N
93	02003dy1-Uxca	3	dy1-Uxca	电源进线(一)--测Uxca	\N	8	\N	N	\N	\N	\N	1	\N	16477	\N	A	0	0.000366300366300366	\N	\N	\N	\N	\N	0.00000	0.00000	0.00000	0.00000	\N	\N	\N	\N	\N	\N	\N	10	-1.00000	\N	\N	\N	\N	Y	\N
18	02003dy2-COSφ	3	dy2-COSφ	电源进线(二)--COSφ	\N	1	\N	N	\N	\N	\N	1	\N	16402	\N	\N	0	0.000030525	\N	\N	\N	\N	\N	0.00000	0.00000	0.00000	0.00000	\N	\N	\N	\N	\N	\N	\N	10	-1.00000	\N	\N	\N	\N	Y	\N
10	02003dy2-Ia	3	dy2-Ia	电源进线(二)--测量Ia	\N	6	\N	N	\N	\N	\N	1	\N	16394	\N	A	0	0.0219780219780219	\N	\N	\N	\N	\N	0.00000	0.00000	0.00000	0.00000	\N	\N	\N	\N	\N	\N	\N	10	-1.00000	\N	\N	\N	\N	Y	\N
11	02003dy2-Ib	3	dy2-Ib	电源进线(二)--测量Ib	\N	6	\N	N	\N	\N	\N	1	\N	16395	\N	A	0	0.0219780219780219	\N	\N	\N	\N	\N	0.00000	0.00000	0.00000	0.00000	\N	\N	\N	\N	\N	\N	\N	10	-1.00000	\N	\N	\N	\N	Y	\N
12	02003dy2-Ic	3	dy2-Ic	电源进线(二)--测量Ic	\N	6	\N	N	\N	\N	\N	1	\N	16396	\N	A	0	0.0219780219780219	\N	\N	\N	\N	\N	0.00000	0.00000	0.00000	0.00000	\N	\N	\N	\N	\N	\N	\N	10	-1.00000	\N	\N	\N	\N	Y	\N
16	02003dy2-P	3	dy2-P	电源进线(二)--P	\N	2	\N	N	\N	\N	\N	1	\N	16400	\N	KW	0	0.79120879120879	\N	\N	\N	\N	\N	0.00000	0.00000	0.00000	0.00000	\N	\N	\N	\N	\N	\N	\N	10	-1.00000	\N	\N	\N	\N	Y	\N
17	02003dy2-Q	3	dy2-Q	电源进线(二)--Q	\N	1	\N	N	\N	\N	\N	1	\N	16401	\N	KVar	0	0.79120879120879	\N	\N	\N	\N	\N	0.00000	0.00000	0.00000	0.00000	\N	\N	\N	\N	\N	\N	\N	10	-1.00000	\N	\N	\N	\N	Y	\N
13	02003dy2-Ua	3	dy2-Ua	电源进线(二)--测量Ua	\N	5	\N	N	\N	\N	\N	1	\N	16397	\N	KV	0	0.000366300366300366	\N	\N	\N	\N	\N	0.00000	0.00000	0.00000	0.00000	\N	\N	\N	\N	\N	\N	\N	10	-1.00000	\N	\N	\N	\N	Y	\N
14	02003dy2-Ub	3	dy2-Ub	电源进线(二)--测量Ub	\N	5	\N	N	\N	\N	\N	1	\N	16398	\N	KV	0	0.000366300366300366	\N	\N	\N	\N	\N	0.00000	0.00000	0.00000	0.00000	\N	\N	\N	\N	\N	\N	\N	10	-1.00000	\N	\N	\N	\N	Y	\N
15	02003dy2-Uc	3	dy2-Uc	电源进线(二)--测量Uc	\N	5	\N	N	\N	\N	\N	1	\N	16399	\N	KV	0	0.000366300366300366	\N	\N	\N	\N	\N	0.00000	0.00000	0.00000	0.00000	\N	\N	\N	\N	\N	\N	\N	10	-1.00000	\N	\N	\N	\N	Y	\N
94	02003dy2-Uxab	3	dy2-Uxab	电源进线(二)--测Uxab	\N	8	\N	N	\N	\N	\N	1	\N	16478	\N	KV	0	0.000366300366300366	\N	\N	\N	\N	\N	0.00000	0.00000	0.00000	0.00000	\N	\N	\N	\N	\N	\N	\N	10	-1.00000	\N	\N	\N	\N	Y	\N
95	02003dy2-Uxbc	3	dy2-Uxbc	电源进线(二)--测Uxbc	\N	8	\N	N	\N	\N	\N	1	\N	16479	\N	KV	0	0.000366300366300366	\N	\N	\N	\N	\N	0.00000	0.00000	0.00000	0.00000	\N	\N	\N	\N	\N	\N	\N	10	-1.00000	\N	\N	\N	\N	Y	\N
96	02003dy2-Uxca	3	dy2-Uxca	电源进线(二)--测Uxca	\N	8	\N	N	\N	\N	\N	1	\N	16480	\N	KV	0	0.000366300366300366	\N	\N	\N	\N	\N	0.00000	0.00000	0.00000	0.00000	\N	\N	\N	\N	\N	\N	\N	10	-1.00000	\N	\N	\N	\N	Y	\N
27	02003k1-COSφ	3	k1-COSφ	馈出一--COSφ	\N	1	\N	N	\N	\N	\N	1	\N	16411	\N	\N	29304	0.000030525	\N	\N	\N	\N	\N	0.89450	0.00000	0.00000	0.00000	\N	\N	\N	\N	\N	\N	\N	10	-1.00000	\N	\N	\N	\N	Y	\N
19	02003k1-Ia	3	k1-Ia	馈出一--测量Ia	\N	6	\N	N	\N	\N	\N	1	\N	16403	\N	A	5248	0.00366300366300366	\N	\N	\N	\N	\N	19.22344	0.00000	0.00000	0.00000	\N	\N	\N	\N	\N	\N	\N	10	-1.00000	\N	\N	\N	\N	Y	\N
20	02003k1-Ib	3	k1-Ib	馈出一--测量Ib	\N	6	\N	N	\N	\N	\N	1	\N	16404	\N	A	0	0.00366300366300366	\N	\N	\N	\N	\N	0.00000	0.00000	0.00000	0.00000	\N	\N	\N	\N	\N	\N	\N	10	-1.00000	\N	\N	\N	\N	Y	\N
21	02003k1-Ic	3	k1-Ic	馈出一--测量Ic	\N	6	\N	N	\N	\N	\N	1	\N	16405	\N	A	5048	0.00366300366300366	\N	\N	\N	\N	\N	18.49084	0.00000	0.00000	0.00000	\N	\N	\N	\N	\N	\N	\N	10	-1.00000	\N	\N	\N	\N	Y	\N
25	02003k1-P	3	k1-P	馈出一--P	\N	2	\N	N	\N	\N	\N	1	\N	16409	\N	KW	2352	0.131868131868131	\N	\N	\N	\N	\N	310.15385	0.00000	0.00000	0.00000	\N	\N	\N	\N	\N	\N	\N	10	-1.00000	\N	\N	\N	\N	Y	\N
26	02003k1-Q	3	k1-Q	馈出一--Q	\N	1	\N	N	\N	\N	\N	1	\N	16410	\N	KVar	1000	0.131868131868131	\N	\N	\N	\N	\N	131.86813	0.00000	0.00000	0.00000	\N	\N	\N	\N	\N	\N	\N	10	-1.00000	\N	\N	\N	\N	Y	\N
22	02003k1-Ua	3	k1-Ua	馈出一--测量Ua	\N	5	\N	N	\N	\N	\N	1	\N	16406	\N	KV	16136	0.000366300366300366	\N	\N	\N	\N	\N	5.91062	0.00000	0.00000	0.00000	\N	\N	\N	\N	\N	\N	\N	10	-1.00000	\N	\N	\N	\N	Y	\N
23	02003k1-Ub	3	k1-Ub	馈出一--测量Ub	\N	5	\N	N	\N	\N	\N	1	\N	16407	\N	KV	16136	0.000366300366300366	\N	\N	\N	\N	\N	5.91062	0.00000	0.00000	0.00000	\N	\N	\N	\N	\N	\N	\N	10	-1.00000	\N	\N	\N	\N	Y	\N
24	02003k1-Uc	3	k1-Uc	馈出一--测量Uc	\N	5	\N	N	\N	\N	\N	1	\N	16408	\N	KV	16120	0.000366300366300366	\N	\N	\N	\N	\N	5.90476	0.00000	0.00000	0.00000	\N	\N	\N	\N	\N	\N	\N	10	-1.00000	\N	\N	\N	\N	Y	\N
97	02003k1-Uxab	3	k1-Uxab	馈出一--测Uxab	\N	8	\N	N	\N	\N	\N	1	\N	16481	\N	KV	0	0.000366300366300366	\N	\N	\N	\N	\N	0.00000	0.00000	0.00000	0.00000	\N	\N	\N	\N	\N	\N	\N	10	-1.00000	\N	\N	\N	\N	Y	\N
98	02003k1-Uxbc	3	k1-Uxbc	馈出一--测Uxbc	\N	8	\N	N	\N	\N	\N	1	\N	16482	\N	KV	0	0.000366300366300366	\N	\N	\N	\N	\N	0.00000	0.00000	0.00000	0.00000	\N	\N	\N	\N	\N	\N	\N	10	-1.00000	\N	\N	\N	\N	Y	\N
99	02003k1-Uxca	3	k1-Uxca	馈出一--测Uxca	\N	5	\N	N	\N	\N	\N	1	\N	16483	\N	KV	0	0.000366300366300366	\N	\N	\N	\N	\N	0.00000	0.00000	0.00000	0.00000	\N	\N	\N	\N	\N	\N	\N	10	-1.00000	\N	\N	\N	\N	Y	\N
36	02003k2-COSφ	3	k2-COSφ	馈出二--COSφ	\N	1	\N	N	\N	\N	\N	1	\N	16420	\N	\N	0	0.000030525	\N	\N	\N	\N	\N	0.00000	0.00000	0.00000	0.00000	\N	\N	\N	\N	\N	\N	\N	10	-1.00000	\N	\N	\N	\N	Y	\N
28	02003k2-Ia	3	k2-Ia	馈出二--测量Ia	\N	6	\N	N	\N	\N	\N	1	\N	16412	\N	A	0	0.00366300366300366	\N	\N	\N	\N	\N	0.00000	0.00000	0.00000	0.00000	\N	\N	\N	\N	\N	\N	\N	10	-1.00000	\N	\N	\N	\N	Y	\N
29	02003k2-Ib	3	k2-Ib	馈出二--测量Ib	\N	6	\N	N	\N	\N	\N	1	\N	16413	\N	A	0	0.00366300366300366	\N	\N	\N	\N	\N	0.00000	0.00000	0.00000	0.00000	\N	\N	\N	\N	\N	\N	\N	10	-1.00000	\N	\N	\N	\N	Y	\N
30	02003k2-Ic	3	k2-Ic	馈出二--测量Ic	\N	6	\N	N	\N	\N	\N	1	\N	16414	\N	A	0	0.00366300366300366	\N	\N	\N	\N	\N	0.00000	0.00000	0.00000	0.00000	\N	\N	\N	\N	\N	\N	\N	10	-1.00000	\N	\N	\N	\N	Y	\N
34	02003k2-P	3	k2-P	馈出二--P	\N	2	\N	N	\N	\N	\N	1	\N	16418	\N	KW	0	0.131868131868131	\N	\N	\N	\N	\N	0.00000	0.00000	0.00000	0.00000	\N	\N	\N	\N	\N	\N	\N	10	-1.00000	\N	\N	\N	\N	Y	\N
35	02003k2-Q	3	k2-Q	馈出二--Q	\N	1	\N	N	\N	\N	\N	1	\N	16419	\N	KVar	0	0.131868131868131	\N	\N	\N	\N	\N	0.00000	0.00000	0.00000	0.00000	\N	\N	\N	\N	\N	\N	\N	10	-1.00000	\N	\N	\N	\N	Y	\N
31	02003k2-Ua	3	k2-Ua	馈出二--测量Ua	\N	5	\N	N	\N	\N	\N	1	\N	16415	\N	KV	0	0.000366300366300366	\N	\N	\N	\N	\N	0.00000	0.00000	0.00000	0.00000	\N	\N	\N	\N	\N	\N	\N	10	-1.00000	\N	\N	\N	\N	Y	\N
32	02003k2-Ub	3	k2-Ub	馈出二--测量Ub	\N	5	\N	N	\N	\N	\N	1	\N	16416	\N	KV	0	0.000366300366300366	\N	\N	\N	\N	\N	0.00000	0.00000	0.00000	0.00000	\N	\N	\N	\N	\N	\N	\N	10	-1.00000	\N	\N	\N	\N	Y	\N
33	02003k2-Uc	3	k2-Uc	馈出二--测量Uc	\N	5	\N	N	\N	\N	\N	1	\N	16417	\N	KV	0	0.000366300366300366	\N	\N	\N	\N	\N	0.00000	0.00000	0.00000	0.00000	\N	\N	\N	\N	\N	\N	\N	10	-1.00000	\N	\N	\N	\N	Y	\N
100	02003k2-Uxab	3	k2-Uxab	馈出二--测Uxab	\N	5	\N	N	\N	\N	\N	1	\N	16484	\N	KV	0	0.000366300366300366	\N	\N	\N	\N	\N	0.00000	0.00000	0.00000	0.00000	\N	\N	\N	\N	\N	\N	\N	10	-1.00000	\N	\N	\N	\N	Y	\N
101	02003k2-Uxbc	3	k2-Uxbc	馈出二--测Uxbc	\N	6	\N	N	\N	\N	\N	1	\N	16485	\N	KV	0	0.000366300366300366	\N	\N	\N	\N	\N	0.00000	0.00000	0.00000	0.00000	\N	\N	\N	\N	\N	\N	\N	10	-1.00000	\N	\N	\N	\N	Y	\N
102	02003k2-Uxca	3	k2-Uxca	馈出二--测Uxca	\N	5	\N	N	\N	\N	\N	1	\N	16486	\N	KV	0	0.000366300366300366	\N	\N	\N	\N	\N	0.00000	0.00000	0.00000	0.00000	\N	\N	\N	\N	\N	\N	\N	10	-1.00000	\N	\N	\N	\N	Y	\N
45	02003k3-COSφ	3	k3-COSφ	馈出三--COSφ	\N	1	\N	N	\N	\N	\N	1	\N	16429	\N	\N	29704	0.000030525	\N	\N	\N	\N	\N	0.90671	0.00000	0.00000	0.00000	\N	\N	\N	\N	\N	\N	\N	10	-1.00000	\N	\N	\N	\N	Y	\N
37	02003k3-Ia	3	k3-Ia	馈出三--测量Ia	\N	6	\N	N	\N	\N	\N	1	\N	16421	\N	A	7032	0.00274725274725274	\N	\N	\N	\N	\N	19.31868	0.00000	0.00000	0.00000	\N	\N	\N	\N	\N	\N	\N	10	-1.00000	\N	\N	\N	\N	Y	\N
38	02003k3-Ib	3	k3-Ib	馈出三--测量Ib	\N	6	\N	N	\N	\N	\N	1	\N	16422	\N	A	0	0.00274725274725274	\N	\N	\N	\N	\N	0.00000	0.00000	0.00000	0.00000	\N	\N	\N	\N	\N	\N	\N	10	-1.00000	\N	\N	\N	\N	Y	\N
39	02003k3-Ic	3	k3-Ic	馈出三--测量Ic	\N	6	\N	N	\N	\N	\N	1	\N	16423	\N	A	7072	0.00274725274725274	\N	\N	\N	\N	\N	19.42857	0.00000	0.00000	0.00000	\N	\N	\N	\N	\N	\N	\N	10	-1.00000	\N	\N	\N	\N	Y	\N
43	02003k3-P	3	k3-P	馈出三--P	\N	2	\N	N	\N	\N	\N	1	\N	16427	\N	KW	3128	0.0989010989010989	\N	\N	\N	\N	\N	309.36264	0.00000	0.00000	0.00000	\N	\N	\N	\N	\N	\N	\N	10	-1.00000	\N	\N	\N	\N	Y	\N
44	02003k3-Q	3	k3-Q	馈出三--Q	\N	1	\N	N	\N	\N	\N	1	\N	16428	\N	KVar	1496	0.0989010989010989	\N	\N	\N	\N	\N	147.95604	0.00000	0.00000	0.00000	\N	\N	\N	\N	\N	\N	\N	10	-1.00000	\N	\N	\N	\N	Y	\N
40	02003k3-Ua	3	k3-Ua	馈出三--测量Ua	\N	5	\N	N	\N	\N	\N	1	\N	16424	\N	KV	16128	0.000366300366300366	\N	\N	\N	\N	\N	5.90769	0.00000	0.00000	0.00000	\N	\N	\N	\N	\N	\N	\N	10	-1.00000	\N	\N	\N	\N	Y	\N
41	02003k3-Ub	3	k3-Ub	馈出三--测量Ub	\N	5	\N	N	\N	\N	\N	1	\N	16425	\N	KV	16112	0.000366300366300366	\N	\N	\N	\N	\N	5.90183	0.00000	0.00000	0.00000	\N	\N	\N	\N	\N	\N	\N	10	-1.00000	\N	\N	\N	\N	Y	\N
42	02003k3-Uc	3	k3-Uc	馈出三--测量Uc	\N	5	\N	N	\N	\N	\N	1	\N	16426	\N	KV	16112	0.000366300366300366	\N	\N	\N	\N	\N	5.90183	0.00000	0.00000	0.00000	\N	\N	\N	\N	\N	\N	\N	10	-1.00000	\N	\N	\N	\N	Y	\N
103	02003k3-Uxab	3	k3-Uxab	馈出三--测Uxab	\N	6	\N	N	\N	\N	\N	1	\N	16487	\N	KV	0	0.000366300366300366	\N	\N	\N	\N	\N	0.00000	0.00000	0.00000	0.00000	\N	\N	\N	\N	\N	\N	\N	10	-1.00000	\N	\N	\N	\N	Y	\N
104	02003k3-Uxbc	3	k3-Uxbc	馈出三--测Uxbc	\N	8	\N	N	\N	\N	\N	1	\N	16488	\N	KV	0	0.000366300366300366	\N	\N	\N	\N	\N	0.00000	0.00000	0.00000	0.00000	\N	\N	\N	\N	\N	\N	\N	10	-1.00000	\N	\N	\N	\N	Y	\N
105	02003k3-Uxca	3	k3-Uxca	馈出三--测Uxca	\N	8	\N	N	\N	\N	\N	1	\N	16489	\N	KV	0	0.000366300366300366	\N	\N	\N	\N	\N	0.00000	0.00000	0.00000	0.00000	\N	\N	\N	\N	\N	\N	\N	10	-1.00000	\N	\N	\N	\N	Y	\N
54	02003k4-COSφ	3	k4-COSφ	馈出四--COSφ	\N	1	\N	N	\N	\N	\N	1	\N	16438	\N	\N	0	0.000030525	\N	\N	\N	\N	\N	0.00000	0.00000	0.00000	0.00000	\N	\N	\N	\N	\N	\N	\N	10	-1.00000	\N	\N	\N	\N	Y	\N
46	02003k4-Ia	3	k4-Ia	馈出四--测量Ia	\N	6	\N	N	\N	\N	\N	1	\N	16430	\N	A	0	0.00274725274725274	\N	\N	\N	\N	\N	0.00000	0.00000	0.00000	0.00000	\N	\N	\N	\N	\N	\N	\N	10	-1.00000	\N	\N	\N	\N	Y	\N
47	02003k4-Ib	3	k4-Ib	馈出四--测量Ib	\N	6	\N	N	\N	\N	\N	1	\N	16431	\N	A	0	0.00274725274725274	\N	\N	\N	\N	\N	0.00000	0.00000	0.00000	0.00000	\N	\N	\N	\N	\N	\N	\N	10	-1.00000	\N	\N	\N	\N	Y	\N
48	02003k4-Ic	3	k4-Ic	馈出四--测量Ic	\N	6	\N	N	\N	\N	\N	1	\N	16432	\N	A	0	0.00274725274725274	\N	\N	\N	\N	\N	0.00000	0.00000	0.00000	0.00000	\N	\N	\N	\N	\N	\N	\N	10	-1.00000	\N	\N	\N	\N	Y	\N
52	02003k4-P	3	k4-P	馈出四--P	\N	2	\N	N	\N	\N	\N	1	\N	16436	\N	KW	0	0.0989010989010989	\N	\N	\N	\N	\N	0.00000	0.00000	0.00000	0.00000	\N	\N	\N	\N	\N	\N	\N	10	-1.00000	\N	\N	\N	\N	Y	\N
53	02003k4-Q	3	k4-Q	馈出四--Q	\N	1	\N	N	\N	\N	\N	1	\N	16437	\N	KVar	0	0.0989010989010989	\N	\N	\N	\N	\N	0.00000	0.00000	0.00000	0.00000	\N	\N	\N	\N	\N	\N	\N	10	-1.00000	\N	\N	\N	\N	Y	\N
49	02003k4-Ua	3	k4-Ua	馈出四--测量Ua	\N	5	\N	N	\N	\N	\N	1	\N	16433	\N	KV	0	0.000366300366300366	\N	\N	\N	\N	\N	0.00000	0.00000	0.00000	0.00000	\N	\N	\N	\N	\N	\N	\N	10	-1.00000	\N	\N	\N	\N	Y	\N
50	02003k4-Ub	3	k4-Ub	馈出四--测量Ub	\N	5	\N	N	\N	\N	\N	1	\N	16434	\N	KV	0	0.000366300366300366	\N	\N	\N	\N	\N	0.00000	0.00000	0.00000	0.00000	\N	\N	\N	\N	\N	\N	\N	10	-1.00000	\N	\N	\N	\N	Y	\N
51	02003k4-Uc	3	k4-Uc	馈出四--测量Uc	\N	5	\N	N	\N	\N	\N	1	\N	16435	\N	KV	0	0.000366300366300366	\N	\N	\N	\N	\N	0.00000	0.00000	0.00000	0.00000	\N	\N	\N	\N	\N	\N	\N	10	-1.00000	\N	\N	\N	\N	Y	\N
106	02003k4-Uxab	3	k4-Uxab	馈出四--测Uxab	\N	8	\N	N	\N	\N	\N	1	\N	16490	\N	KV	0	0.000366300366300366	\N	\N	\N	\N	\N	0.00000	0.00000	0.00000	0.00000	\N	\N	\N	\N	\N	\N	\N	10	-1.00000	\N	\N	\N	\N	Y	\N
107	02003k4-Uxbc	3	k4-Uxbc	馈出四--测Uxbc	\N	6	\N	N	\N	\N	\N	1	\N	16491	\N	KV	0	0.000366300366300366	\N	\N	\N	\N	\N	0.00000	0.00000	0.00000	0.00000	\N	\N	\N	\N	\N	\N	\N	10	-1.00000	\N	\N	\N	\N	Y	\N
108	02003k4-Uxca	3	k4-Uxca	馈出四--测Uxca	\N	6	\N	N	\N	\N	\N	1	\N	16492	\N	KV	0	0.000366300366300366	\N	\N	\N	\N	\N	0.00000	0.00000	0.00000	0.00000	\N	\N	\N	\N	\N	\N	\N	10	-1.00000	\N	\N	\N	\N	Y	\N
63	02003k5-COSφ	3	k5-COSφ	馈出五--COSφ	\N	1	\N	N	\N	\N	\N	1	\N	16447	\N	\N	32760	0.000030525	\N	\N	\N	\N	\N	1.00000	0.00000	0.00000	0.00000	\N	\N	\N	\N	\N	\N	\N	10	-1.00000	\N	\N	\N	\N	Y	\N
55	02003k5-Ia	3	k5-Ia	馈出五--测量Ia	\N	6	\N	N	\N	\N	\N	1	\N	16439	\N	A	968	0.0183150183150182	\N	\N	\N	\N	\N	17.72894	0.00000	0.00000	0.00000	\N	\N	\N	\N	\N	\N	\N	10	-1.00000	\N	\N	\N	\N	Y	\N
56	02003k5-Ib	3	k5-Ib	馈出五--测量Ib	\N	6	\N	N	\N	\N	\N	1	\N	16440	\N	A	0	0.0183150183150182	\N	\N	\N	\N	\N	0.00000	0.00000	0.00000	0.00000	\N	\N	\N	\N	\N	\N	\N	10	-1.00000	\N	\N	\N	\N	Y	\N
57	02003k5-Ic	3	k5-Ic	馈出五--测量Ic	\N	6	\N	N	\N	\N	\N	1	\N	16441	\N	A	824	0.0183150183150182	\N	\N	\N	\N	\N	15.09158	0.00000	0.00000	0.00000	\N	\N	\N	\N	\N	\N	\N	10	-1.00000	\N	\N	\N	\N	Y	\N
61	02003k5-P	3	k5-P	馈出五--P	\N	2	\N	N	\N	\N	\N	1	\N	16445	\N	KW	456	0.659340659340659	\N	\N	\N	\N	\N	300.65934	0.00000	0.00000	0.00000	\N	\N	\N	\N	\N	\N	\N	10	-1.00000	\N	\N	\N	\N	Y	\N
62	02003k5-Q	3	k5-Q	馈出五--Q	\N	1	\N	N	\N	\N	\N	1	\N	16446	\N	KVar	0	0.659340659340659	\N	\N	\N	\N	\N	0.00000	0.00000	0.00000	0.00000	\N	\N	\N	\N	\N	\N	\N	10	-1.00000	\N	\N	\N	\N	Y	\N
58	02003k5-Ua	3	k5-Ua	馈出五--测量Ua	\N	5	\N	N	\N	\N	\N	1	\N	16442	\N	KV	16208	0.000366300366300366	\N	\N	\N	\N	\N	5.93700	0.00000	0.00000	0.00000	\N	\N	\N	\N	\N	\N	\N	10	-1.00000	\N	\N	\N	\N	Y	\N
59	02003k5-Ub	3	k5-Ub	馈出五--测量Ub	\N	5	\N	N	\N	\N	\N	1	\N	16443	\N	KV	16200	0.000366300366300366	\N	\N	\N	\N	\N	5.93407	0.00000	0.00000	0.00000	\N	\N	\N	\N	\N	\N	\N	10	-1.00000	\N	\N	\N	\N	Y	\N
60	02003k5-Uc	3	k5-Uc	馈出五--测量Uc	\N	5	\N	N	\N	\N	\N	1	\N	16444	\N	KV	16192	0.000366300366300366	\N	\N	\N	\N	\N	5.93114	0.00000	0.00000	0.00000	\N	\N	\N	\N	\N	\N	\N	10	-1.00000	\N	\N	\N	\N	Y	\N
109	02003k5-Uxab	3	k5-Uxab	馈出五--测Uxab	\N	6	\N	N	\N	\N	\N	1	\N	16493	\N	KV	0	0.000366300366300366	\N	\N	\N	\N	\N	0.00000	0.00000	0.00000	0.00000	\N	\N	\N	\N	\N	\N	\N	10	-1.00000	\N	\N	\N	\N	Y	\N
110	02003k5-Uxbc	3	k5-Uxbc	馈出五--测Uxbc	\N	5	\N	N	\N	\N	\N	1	\N	16494	\N	KV	0	0.000366300366300366	\N	\N	\N	\N	\N	0.00000	0.00000	0.00000	0.00000	\N	\N	\N	\N	\N	\N	\N	10	-1.00000	\N	\N	\N	\N	Y	\N
111	02003k5-Uxca	3	k5-Uxca	馈出五--测Uxca	\N	5	\N	N	\N	\N	\N	1	\N	16495	\N	KV	0	0.000366300366300366	\N	\N	\N	\N	\N	0.00000	0.00000	0.00000	0.00000	\N	\N	\N	\N	\N	\N	\N	10	-1.00000	\N	\N	\N	\N	Y	\N
72	02003k6-COSφ	3	k6-COSφ	馈出六--COSφ	\N	1	\N	N	\N	\N	\N	1	\N	16456	\N	\N	0	0.000030525	\N	\N	\N	\N	\N	0.00000	0.00000	0.00000	0.00000	\N	\N	\N	\N	\N	\N	\N	10	-1.00000	\N	\N	\N	\N	Y	\N
64	02003k6-Ia	3	k6-Ia	馈出六--测量Ia	\N	6	\N	N	\N	\N	\N	1	\N	16448	\N	A	0	0.0183150183150182	\N	\N	\N	\N	\N	0.00000	0.00000	0.00000	0.00000	\N	\N	\N	\N	\N	\N	\N	10	-1.00000	\N	\N	\N	\N	Y	\N
65	02003k6-Ib	3	k6-Ib	馈出六--测量Ib	\N	6	\N	N	\N	\N	\N	1	\N	16449	\N	A	0	0.0183150183150182	\N	\N	\N	\N	\N	0.00000	0.00000	0.00000	0.00000	\N	\N	\N	\N	\N	\N	\N	10	-1.00000	\N	\N	\N	\N	Y	\N
66	02003k6-Ic	3	k6-Ic	馈出六--测量Ic	\N	6	\N	N	\N	\N	\N	1	\N	16450	\N	A	0	0.0183150183150182	\N	\N	\N	\N	\N	0.00000	0.00000	0.00000	0.00000	\N	\N	\N	\N	\N	\N	\N	10	-1.00000	\N	\N	\N	\N	Y	\N
70	02003k6-P	3	k6-P	馈出六--P	\N	2	\N	N	\N	\N	\N	1	\N	16454	\N	KW	0	0.0659340659340659	\N	\N	\N	\N	\N	0.00000	0.00000	0.00000	0.00000	\N	\N	\N	\N	\N	\N	\N	10	-1.00000	\N	\N	\N	\N	Y	\N
71	02003k6-Q	3	k6-Q	馈出六--Q	\N	1	\N	N	\N	\N	\N	1	\N	16455	\N	KVar	0	0.0659340659340659	\N	\N	\N	\N	\N	0.00000	0.00000	0.00000	0.00000	\N	\N	\N	\N	\N	\N	\N	10	-1.00000	\N	\N	\N	\N	Y	\N
67	02003k6-Ua	3	k6-Ua	馈出六--测量Ua	\N	5	\N	N	\N	\N	\N	1	\N	16451	\N	KV	0	0.000366300366300366	\N	\N	\N	\N	\N	0.00000	0.00000	0.00000	0.00000	\N	\N	\N	\N	\N	\N	\N	10	-1.00000	\N	\N	\N	\N	Y	\N
68	02003k6-Ub	3	k6-Ub	馈出六--测量Ub	\N	5	\N	N	\N	\N	\N	1	\N	16452	\N	KV	0	0.000366300366300366	\N	\N	\N	\N	\N	0.00000	0.00000	0.00000	0.00000	\N	\N	\N	\N	\N	\N	\N	10	-1.00000	\N	\N	\N	\N	Y	\N
69	02003k6-Uc	3	k6-Uc	馈出六--测量Uc	\N	5	\N	N	\N	\N	\N	1	\N	16453	\N	KV	0	0.000366300366300366	\N	\N	\N	\N	\N	0.00000	0.00000	0.00000	0.00000	\N	\N	\N	\N	\N	\N	\N	10	-1.00000	\N	\N	\N	\N	Y	\N
112	02003k6-Uxab	3	k6-Uxab	馈出六--测Uxab	\N	5	\N	N	\N	\N	\N	1	\N	16496	\N	KV	0	0.000366300366300366	\N	\N	\N	\N	\N	0.00000	0.00000	0.00000	0.00000	\N	\N	\N	\N	\N	\N	\N	10	-1.00000	\N	\N	\N	\N	Y	\N
113	02003k6-Uxbc	3	k6-Uxbc	馈出六--测Uxbc	\N	2	\N	N	\N	\N	\N	1	\N	16497	\N	KV	0	0.000366300366300366	\N	\N	\N	\N	\N	0.00000	0.00000	0.00000	0.00000	\N	\N	\N	\N	\N	\N	\N	10	-1.00000	\N	\N	\N	\N	Y	\N
114	02003k6-Uxca	3	k6-Uxca	馈出六--测Uxca	\N	1	\N	N	\N	\N	\N	1		16498	\N	KV	0	0.000366300366300366	\N	\N	\N	\N	\N	0.00000	0.00000	0.00000	0.00000	\N	\N	\N	\N	\N	\N	\N	10	-1.00000	\N	\N	\N	\N	Y	\N
139	02003kbdy1-COSφ	3	kbdy1-COSφ	开闭所电源进线(一)--COSφ	\N	2	\N	N	\N	\N	\N	1	\N	16523	\N		0	0.000030525	\N	\N	\N	\N	\N	0.00000	0.00000	0.00000	0.00000	\N	\N	\N	\N	\N	\N	\N	10	-1.00000	\N	\N	\N	\N	Y	\N
140	02003kbdy1-F	3	kbdy1-F	开闭所电源进线(一)--F	\N	1	\N	N	\N	\N	\N	1	\N	16524	\N		0	0.00195360195360195	\N	\N	\N	\N	\N	0.00000	0.00000	0.00000	0.00000	\N	\N	\N	\N	\N	\N	\N	10	-1.00000	\N	\N	\N	\N	Y	\N
131	02003kbdy1-Ia	3	kbdy1-Ia	开闭所电源进线(一)--测量Ia	\N	5	\N	N	\N	\N	\N	1	\N	16515	\N	A	2112	0.0256410256410256	\N	\N	\N	\N	\N	54.15385	0.00000	0.00000	0.00000	\N	\N	\N	\N	\N	\N	\N	10	-1.00000	\N	\N	\N	\N	Y	\N
132	02003kbdy1-Ib	3	kbdy1-Ib	开闭所电源进线(一)--测量Ib	\N	5	\N	N	\N	\N	\N	1	\N	16516	\N	A	0	0.0256410256410256	\N	\N	\N	\N	\N	0.00000	0.00000	0.00000	0.00000	\N	\N	\N	\N	\N	\N	\N	10	-1.00000	\N	\N	\N	\N	Y	\N
133	02003kbdy1-Ic	3	kbdy1-Ic	开闭所电源进线(一)--测量Ic	\N	6	\N	N	\N	\N	\N	1	\N	16517	\N	A	2072	0.0256410256410256	\N	\N	\N	\N	\N	53.12821	0.00000	0.00000	0.00000	\N	\N	\N	\N	\N	\N	\N	10	-1.00000	\N	\N	\N	\N	Y	\N
137	02003kbdy1-P	3	kbdy1-P	开闭所电源进线(一)--P	\N	5	\N	N	\N	\N	\N	1	\N	16521	\N	KW	0	0.923076923076922	\N	\N	\N	\N	\N	0.00000	0.00000	0.00000	0.00000	\N	\N	\N	\N	\N	\N	\N	10	-1.00000	\N	\N	\N	\N	Y	\N
138	02003kbdy1-Q	3	kbdy1-Q	开闭所电源进线(一)--Q	\N	5	\N	N	\N	\N	\N	1	\N	16522	\N	KVar	0	0.923076923076922	\N	\N	\N	\N	\N	0.00000	0.00000	0.00000	0.00000	\N	\N	\N	\N	\N	\N	\N	10	-1.00000	\N	\N	\N	\N	Y	\N
134	02003kbdy1-Ua	3	kbdy1-Ua	开闭所电源进线(一)--测量Ua	\N	6	\N	N	\N	\N	\N	1	\N	16518	\N	KV	0	0.000366300366300366	\N	\N	\N	\N	\N	0.00000	0.00000	0.00000	0.00000	\N	\N	\N	\N	\N	\N	\N	10	-1.00000	\N	\N	\N	\N	Y	\N
135	02003kbdy1-Ub	3	kbdy1-Ub	开闭所电源进线(一)--测量Ub	\N	6	\N	N	\N	\N	\N	1	\N	16519	\N	KV	0	0.000366300366300366	\N	\N	\N	\N	\N	0.00000	0.00000	0.00000	0.00000	\N	\N	\N	\N	\N	\N	\N	10	-1.00000	\N	\N	\N	\N	Y	\N
136	02003kbdy1-Uc	3	kbdy1-Uc	开闭所电源进线(一)--测量Uc	\N	5	\N	N	\N	\N	\N	1	\N	16520	\N	KV	0	0.000366300366300366	\N	\N	\N	\N	\N	0.00000	0.00000	0.00000	0.00000	\N	\N	\N	\N	\N	\N	\N	10	-1.00000	\N	\N	\N	\N	Y	\N
141	02003kbdy1-Uxab	3	kbdy1-Uxab	开闭所电源进线(一)--测Uxab	\N	1	\N	N	\N	\N	\N	1	\N	16525	\N	KV	28064	0.000366300366300366	\N	\N	\N	\N	\N	10.27985	0.00000	0.00000	0.00000	\N	\N	\N	\N	\N	\N	\N	10	-1.00000	\N	\N	\N	\N	Y	\N
142	02003kbdy1-Uxbc	3	kbdy1-Uxbc	开闭所电源进线(一)--测Uxbc	\N	\N	\N	N	\N	\N	\N	1	\N	16526	\N	KV	28040	0.000366300366300366	\N	\N	\N	\N	\N	10.27106	0.00000	0.00000	0.00000	\N	\N	\N	\N	\N	\N	\N	10	-1.00000	\N	\N	\N	\N	Y	\N
143	02003kbdy1-Uxca	3	kbdy1-Uxca	开闭所电源进线(一)--测Uxca	\N	5	\N	N	\N	\N	\N	1	\N	16527	\N	KV	28024	0.000366300366300366	\N	\N	\N	\N	\N	10.26520	0.00000	0.00000	0.00000	\N	\N	\N	\N	\N	\N	\N	10	-1.00000	\N	\N	\N	\N	Y	\N
152	02003kbdy2-COSφ	3	kbdy2-COSφ	开闭所电源进线(二)--COSφ	\N	2	\N	N	\N	\N	\N	1	\N	16536	\N		0	0.000030525	\N	\N	\N	\N	\N	0.00000	0.00000	0.00000	0.00000	\N	\N	\N	\N	\N	\N	\N	10	-1.00000	\N	\N	\N	\N	Y	\N
153	02003kbdy2-F	3	kbdy2-F	开闭所电源进线(二)--F	\N	1	\N	N	\N	\N	\N	1	\N	16537	\N		0	0.00195360195360195	\N	\N	\N	\N	\N	0.00000	0.00000	0.00000	0.00000	\N	\N	\N	\N	\N	\N	\N	10	-1.00000	\N	\N	\N	\N	Y	\N
144	02003kbdy2-Ia	3	kbdy2-Ia	开闭所电源进线(二)--测量Ia	\N	5	\N	N	\N	\N	\N	1	\N	16528	\N	A	0	0.0256410256410256	\N	\N	\N	\N	\N	0.00000	0.00000	0.00000	0.00000	\N	\N	\N	\N	\N	\N	\N	10	-1.00000	\N	\N	\N	\N	Y	\N
145	02003kbdy2-Ib	3	kbdy2-Ib	开闭所电源进线(二)--测量Ib	\N	5	\N	N	\N	\N	\N	1	\N	16529	\N	A	0	0.0256410256410256	\N	\N	\N	\N	\N	0.00000	0.00000	0.00000	0.00000	\N	\N	\N	\N	\N	\N	\N	10	-1.00000	\N	\N	\N	\N	Y	\N
146	02003kbdy2-Ic	3	kbdy2-Ic	开闭所电源进线(二)--测量Ic	\N	6	\N	N	\N	\N	\N	1	\N	16530	\N	A	448	0.0256410256410256	\N	\N	\N	\N	\N	11.48718	0.00000	0.00000	0.00000	\N	\N	\N	\N	\N	\N	\N	10	-1.00000	\N	\N	\N	\N	Y	\N
150	02003kbdy2-P	3	kbdy2-P	开闭所电源进线(二)--P	\N	5	\N	N	\N	\N	\N	1	\N	16534	\N	KW	0	0.923076923076922	\N	\N	\N	\N	\N	0.00000	0.00000	0.00000	0.00000	\N	\N	\N	\N	\N	\N	\N	10	-1.00000	\N	\N	\N	\N	Y	\N
151	02003kbdy2-Q	3	kbdy2-Q	开闭所电源进线(二)--Q	\N	5	\N	N	\N	\N	\N	1	\N	16535	\N	KVar	0	0.923076923076922	\N	\N	\N	\N	\N	0.00000	0.00000	0.00000	0.00000	\N	\N	\N	\N	\N	\N	\N	10	-1.00000	\N	\N	\N	\N	Y	\N
147	02003kbdy2-Ua	3	kbdy2-Ua	开闭所电源进线(二)--测量Ua	\N	6	\N	N	\N	\N	\N	1	\N	16531	\N	KV	0	0.000366300366300366	\N	\N	\N	\N	\N	0.00000	0.00000	0.00000	0.00000	\N	\N	\N	\N	\N	\N	\N	10	-1.00000	\N	\N	\N	\N	Y	\N
148	02003kbdy2-Ub	3	kbdy2-Ub	开闭所电源进线(二)--测量Ub	\N	6	\N	N	\N	\N	\N	1	\N	16532	\N	KV	0	0.000366300366300366	\N	\N	\N	\N	\N	0.00000	0.00000	0.00000	0.00000	\N	\N	\N	\N	\N	\N	\N	10	-1.00000	\N	\N	\N	\N	Y	\N
149	02003kbdy2-Uc	3	kbdy2-Uc	开闭所电源进线(二)--测量Uc	\N	5	\N	N	\N	\N	\N	1	\N	16533	\N	KV	0	0.000366300366300366	\N	\N	\N	\N	\N	0.00000	0.00000	0.00000	0.00000	\N	\N	\N	\N	\N	\N	\N	10	-1.00000	\N	\N	\N	\N	Y	\N
154	02003kbdy2-Uxab	3	kbdy2-Uxab	开闭所电源进线(二)--测Uxab	\N	1	\N	N	\N	\N	\N	1	\N	16538	\N	KV	28120	0.000366300366300366	\N	\N	\N	\N	\N	10.30037	0.00000	0.00000	0.00000	\N	\N	\N	\N	\N	\N	\N	10	-1.00000	\N	\N	\N	\N	Y	\N
155	02003kbdy2-Uxbc	3	kbdy2-Uxbc	开闭所电源进线(二)--测Uxbc	\N	\N	\N	N	\N	\N	\N	1	\N	16539	\N	KV	28128	0.000366300366300366	\N	\N	\N	\N	\N	10.30330	0.00000	0.00000	0.00000	\N	\N	\N	\N	\N	\N	\N	10	-1.00000	\N	\N	\N	\N	Y	\N
156	02003kbdy2-Uxca	3	kbdy2-Uxca	开闭所电源进线(二)--测Uxca	\N	5	\N	N	\N	\N	\N	1	\N	16540	\N	KV	28192	0.000366300366300366	\N	\N	\N	\N	\N	10.32674	0.00000	0.00000	0.00000	\N	\N	\N	\N	\N	\N	\N	10	-1.00000	\N	\N	\N	\N	Y	\N
165	02003kbk1-COSφ	3	kbk1-COSφ	开闭所馈出(一)--COSφ	\N	\N	\N	N	\N	\N	\N	1	\N	16549	\N	\N	0	0.000030525	\N	\N	\N	\N	\N	0.00000	0.00000	0.00000	0.00000	\N	\N	\N	\N	\N	\N	\N	10	-1.00000	\N	\N	\N	\N	Y	\N
166	02003kbk1-F	3	kbk1-F	开闭所馈出(一)--F	\N	\N	\N	N	\N	\N	\N	1	\N	16550	\N	\N	0	0.00195360195360195	\N	\N	\N	\N	\N	0.00000	0.00000	0.00000	0.00000	\N	\N	\N	\N	\N	\N	\N	10	-1.00000	\N	\N	\N	\N	Y	\N
157	02003kbk1-Ia	3	kbk1-Ia	开闭所馈出(一)--测量Ia	\N	5	\N	N	\N	\N	\N	1	\N	16541	\N	A	2176	0.0256410256410256	\N	\N	\N	\N	\N	55.79487	0.00000	0.00000	0.00000	\N	\N	\N	\N	\N	\N	\N	10	-1.00000	\N	\N	\N	\N	Y	\N
158	02003kbk1-Ib	3	kbk1-Ib	开闭所馈出(一)--测量Ib	\N	5	\N	N	\N	\N	\N	1	\N	16542	\N	A	0	0.0256410256410256	\N	\N	\N	\N	\N	0.00000	0.00000	0.00000	0.00000	\N	\N	\N	\N	\N	\N	\N	10	-1.00000	\N	\N	\N	\N	Y	\N
159	02003kbk1-Ic	3	kbk1-Ic	开闭所馈出(一)--测量Ic	\N	\N	\N	N	\N	\N	\N	1	\N	16543	\N	A	2040	0.0256410256410256	\N	\N	\N	\N	\N	52.30769	0.00000	0.00000	0.00000	\N	\N	\N	\N	\N	\N	\N	10	-1.00000	\N	\N	\N	\N	Y	\N
163	02003kbk1-P	3	kbk1-P	开闭所馈出(一)--P	\N	\N	\N	N	\N	\N	\N	1	\N	16547	\N	KW	0	0.923076923076922	\N	\N	\N	\N	\N	0.00000	0.00000	0.00000	0.00000	\N	\N	\N	\N	\N	\N	\N	10	-1.00000	\N	\N	\N	\N	Y	\N
164	02003kbk1-Q	3	kbk1-Q	开闭所馈出(一)--Q	\N	\N	\N	N	\N	\N	\N	1	\N	16548	\N	KVar	0	0.923076923076922	\N	\N	\N	\N	\N	0.00000	0.00000	0.00000	0.00000	\N	\N	\N	\N	\N	\N	\N	10	-1.00000	\N	\N	\N	\N	Y	\N
160	02003kbk1-Ua	3	kbk1-Ua	开闭所馈出(一)--测量Ua	\N	\N	\N	N	\N	\N	\N	1	\N	16544	\N	KV	0	0.000366300366300366	\N	\N	\N	\N	\N	0.00000	0.00000	0.00000	0.00000	\N	\N	\N	\N	\N	\N	\N	10	-1.00000	\N	\N	\N	\N	Y	\N
161	02003kbk1-Ub	3	kbk1-Ub	开闭所馈出(一)--测量Ub	\N	\N	\N	N	\N	\N	\N	1	\N	16545	\N	KV	0	0.000366300366300366	\N	\N	\N	\N	\N	0.00000	0.00000	0.00000	0.00000	\N	\N	\N	\N	\N	\N	\N	10	-1.00000	\N	\N	\N	\N	Y	\N
162	02003kbk1-Uc	3	kbk1-Uc	开闭所馈出(一)--测量Uc	\N	\N	\N	N	\N	\N	\N	1	\N	16546	\N	KV	0	0.000366300366300366	\N	\N	\N	\N	\N	0.00000	0.00000	0.00000	0.00000	\N	\N	\N	\N	\N	\N	\N	10	-1.00000	\N	\N	\N	\N	Y	\N
167	02003kbk1-Uxab	3	kbk1-Uxab	开闭所馈出(一)--测Uxab	\N	\N	\N	N	\N	\N	\N	1	\N	16551	\N	KV	28064	0.000366300366300366	\N	\N	\N	\N	\N	10.27985	0.00000	0.00000	0.00000	\N	\N	\N	\N	\N	\N	\N	10	-1.00000	\N	\N	\N	\N	Y	\N
168	02003kbk1-Uxbc	3	kbk1-Uxbc	开闭所馈出(一)--测Uxbc	\N	\N	\N	N	\N	\N	\N	1	\N	16552	\N	KV	27920	0.000366300366300366	\N	\N	\N	\N	\N	10.22711	0.00000	0.00000	0.00000	\N	\N	\N	\N	\N	\N	\N	10	-1.00000	\N	\N	\N	\N	Y	\N
169	02003kbk1-Uxca	3	kbk1-Uxca	开闭所馈出(一)--测Uxca	\N	\N	\N	N	\N	\N	\N	1	\N	16553	\N	KV	27984	0.000366300366300366	\N	\N	\N	\N	\N	10.25055	0.00000	0.00000	0.00000	\N	\N	\N	\N	\N	\N	\N	10	-1.00000	\N	\N	\N	\N	Y	\N
178	02003kbk2-COSφ	3	kbk2-COSφ	开闭所馈出(二)--COSφ	\N	\N	\N	N	\N	\N	\N	1	\N	16562	\N	\N	0	0.000030525	\N	\N	\N	\N	\N	0.00000	0.00000	0.00000	0.00000	\N	\N	\N	\N	\N	\N	\N	10	-1.00000	\N	\N	\N	\N	Y	\N
179	02003kbk2-F	3	kbk2-F	开闭所馈出(二)--F	\N	\N	\N	N	\N	\N	\N	1	\N	16563	\N	\N	0	0.00195360195360195	\N	\N	\N	\N	\N	0.00000	0.00000	0.00000	0.00000	\N	\N	\N	\N	\N	\N	\N	10	-1.00000	\N	\N	\N	\N	Y	\N
170	02003kbk2-Ia	3	kbk2-Ia	开闭所馈出(二)--测量Ia	\N	\N	\N	N	\N	\N	\N	1	\N	16554	\N	A	0	0.0219780219780219	\N	\N	\N	\N	\N	0.00000	0.00000	0.00000	0.00000	\N	\N	\N	\N	\N	\N	\N	10	-1.00000	\N	\N	\N	\N	Y	\N
171	02003kbk2-Ib	3	kbk2-Ib	开闭所馈出(二)--测量Ib	\N	\N	\N	N	\N	\N	\N	1	\N	16555	\N	A	0	0.0219780219780219	\N	\N	\N	\N	\N	0.00000	0.00000	0.00000	0.00000	\N	\N	\N	\N	\N	\N	\N	10	-1.00000	\N	\N	\N	\N	Y	\N
172	02003kbk2-Ic	3	kbk2-Ic	开闭所馈出(二)--测量Ic	\N	\N	\N	N	\N	\N	\N	1	\N	16556	\N	A	272	0.0219780219780219	\N	\N	\N	\N	\N	5.97802	0.00000	0.00000	0.00000	\N	\N	\N	\N	\N	\N	\N	10	-1.00000	\N	\N	\N	\N	Y	\N
176	02003kbk2-P	3	kbk2-P	开闭所馈出(二)--P	\N	\N	\N	N	\N	\N	\N	1	\N	16560	\N	KW	0	0.79120879120879	\N	\N	\N	\N	\N	0.00000	0.00000	0.00000	0.00000	\N	\N	\N	\N	\N	\N	\N	10	-1.00000	\N	\N	\N	\N	Y	\N
177	02003kbk2-Q	3	kbk2-Q	开闭所馈出(二)--Q	\N	\N	\N	N	\N	\N	\N	1	\N	16561	\N	KVar	0	0.79120879120879	\N	\N	\N	\N	\N	0.00000	0.00000	0.00000	0.00000	\N	\N	\N	\N	\N	\N	\N	10	-1.00000	\N	\N	\N	\N	Y	\N
173	02003kbk2-Ua	3	kbk2-Ua	开闭所馈出(二)--测量Ua	\N	\N	\N	N	\N	\N	\N	1	\N	16557	\N	KV	0	0.000366300366300366	\N	\N	\N	\N	\N	0.00000	0.00000	0.00000	0.00000	\N	\N	\N	\N	\N	\N	\N	10	-1.00000	\N	\N	\N	\N	Y	\N
174	02003kbk2-Ub	3	kbk2-Ub	开闭所馈出(二)--测量Ub	\N	\N	\N	N	\N	\N	\N	1	\N	16558	\N	KV	0	0.000366300366300366	\N	\N	\N	\N	\N	0.00000	0.00000	0.00000	0.00000	\N	\N	\N	\N	\N	\N	\N	10	-1.00000	\N	\N	\N	\N	Y	\N
175	02003kbk2-Uc	3	kbk2-Uc	开闭所馈出(二)--测量Uc	\N	\N	\N	N	\N	\N	\N	1	\N	16559	\N	KV	0	0.000366300366300366	\N	\N	\N	\N	\N	0.00000	0.00000	0.00000	0.00000	\N	\N	\N	\N	\N	\N	\N	10	-1.00000	\N	\N	\N	\N	Y	\N
180	02003kbk2-Uxab	3	kbk2-Uxab	开闭所馈出(二)--测Uxab	\N	\N	\N	N	\N	\N	\N	1	\N	16564	\N	KV	28152	0.000366300366300366	\N	\N	\N	\N	\N	10.31209	0.00000	0.00000	0.00000	\N	\N	\N	\N	\N	\N	\N	10	-1.00000	\N	\N	\N	\N	Y	\N
181	02003kbk2-Uxbc	3	kbk2-Uxbc	开闭所馈出(二)--测Uxbc	\N	\N	\N	N	\N	\N	\N	1	\N	16565	\N	KV	28144	0.000366300366300366	\N	\N	\N	\N	\N	10.30916	0.00000	0.00000	0.00000	\N	\N	\N	\N	\N	\N	\N	10	-1.00000	\N	\N	\N	\N	Y	\N
182	02003kbk2-Uxca	3	kbk2-Uxca	开闭所馈出(二)--测Uxca	\N	\N	\N	N	\N	\N	\N	1	\N	16566	\N	KV	28064	0.000366300366300366	\N	\N	\N	\N	\N	10.27985	0.00000	0.00000	0.00000	\N	\N	\N	\N	\N	\N	\N	10	-1.00000	\N	\N	\N	\N	Y	\N
191	02003kbk3-COSφ	3	kbk3-COSφ	开闭所馈出(三)--COSφ	\N	\N	\N	N	\N	\N	\N	1	\N	16575	\N	\N	0	0.125	\N	\N	\N	\N	\N	0.00000	0.00000	0.00000	0.00000	\N	\N	\N	\N	\N	\N	\N	10	-1.00000	\N	\N	\N	\N	Y	\N
192	02003kbk3-F	3	kbk3-F	开闭所馈出(三)--F	\N	\N	\N	N	\N	\N	\N	1	\N	16576	\N	\N	0	0.125	\N	\N	\N	\N	\N	0.00000	0.00000	0.00000	0.00000	\N	\N	\N	\N	\N	\N	\N	10	-1.00000	\N	\N	\N	\N	Y	\N
183	02003kbk3-Ia	3	kbk3-Ia	开闭所馈出(三)--测量Ia	\N	\N	\N	N	\N	\N	\N	1	\N	16567	\N	A	0	0.125	\N	\N	\N	\N	\N	0.00000	0.00000	0.00000	0.00000	\N	\N	\N	\N	\N	\N	\N	10	-1.00000	\N	\N	\N	\N	Y	\N
184	02003kbk3-Ib	3	kbk3-Ib	开闭所馈出(三)--测量Ib	\N	\N	\N	N	\N	\N	\N	1	\N	16568	\N	A	0	0.125	\N	\N	\N	\N	\N	0.00000	0.00000	0.00000	0.00000	\N	\N	\N	\N	\N	\N	\N	10	-1.00000	\N	\N	\N	\N	Y	\N
185	02003kbk3-Ic	3	kbk3-Ic	开闭所馈出(三)--测量Ic	\N	\N	\N	N	\N	\N	\N	1	\N	16569	\N	A	0	0.125	\N	\N	\N	\N	\N	0.00000	0.00000	0.00000	0.00000	\N	\N	\N	\N	\N	\N	\N	10	-1.00000	\N	\N	\N	\N	Y	\N
189	02003kbk3-P	3	kbk3-P	开闭所馈出(三)--P	\N	\N	\N	N	\N	\N	\N	1	\N	16573	\N	KW	0	0.125	\N	\N	\N	\N	\N	0.00000	0.00000	0.00000	0.00000	\N	\N	\N	\N	\N	\N	\N	10	-1.00000	\N	\N	\N	\N	Y	\N
190	02003kbk3-Q	3	kbk3-Q	开闭所馈出(三)--Q	\N	\N	\N	N	\N	\N	\N	1	\N	16574	\N	KVar	0	0.125	\N	\N	\N	\N	\N	0.00000	0.00000	0.00000	0.00000	\N	\N	\N	\N	\N	\N	\N	10	-1.00000	\N	\N	\N	\N	Y	\N
186	02003kbk3-Ua	3	kbk3-Ua	开闭所馈出(三)--测量Ua	\N	\N	\N	N	\N	\N	\N	1	\N	16570	\N	KV	0	0.125	\N	\N	\N	\N	\N	0.00000	0.00000	0.00000	0.00000	\N	\N	\N	\N	\N	\N	\N	10	-1.00000	\N	\N	\N	\N	Y	\N
187	02003kbk3-Ub	3	kbk3-Ub	开闭所馈出(三)--测量Ub	\N	\N	\N	N	\N	\N	\N	1	\N	16571	\N	KV	0	0.125	\N	\N	\N	\N	\N	0.00000	0.00000	0.00000	0.00000	\N	\N	\N	\N	\N	\N	\N	10	-1.00000	\N	\N	\N	\N	Y	\N
188	02003kbk3-Uc	3	kbk3-Uc	开闭所馈出(三)--测量Uc	\N	\N	\N	N	\N	\N	\N	1	\N	16572	\N	KV	0	0.125	\N	\N	\N	\N	\N	0.00000	0.00000	0.00000	0.00000	\N	\N	\N	\N	\N	\N	\N	10	-1.00000	\N	\N	\N	\N	Y	\N
193	02003kbk3-Uxab	3	kbk3-Uxab	开闭所馈出(三)--测Uxab	\N	\N	\N	N	\N	\N	\N	1	\N	16577	\N	KV	0	0.125	\N	\N	\N	\N	\N	0.00000	0.00000	0.00000	0.00000	\N	\N	\N	\N	\N	\N	\N	10	-1.00000	\N	\N	\N	\N	Y	\N
194	02003kbk3-Uxbc	3	kbk3-Uxbc	开闭所馈出(三)--测Uxbc	\N	\N	\N	N	\N	\N	\N	1	\N	16578	\N	KV	0	0.125	\N	\N	\N	\N	\N	0.00000	0.00000	0.00000	0.00000	\N	\N	\N	\N	\N	\N	\N	10	-1.00000	\N	\N	\N	\N	Y	\N
195	02003kbk3-Uxca	3	kbk3-Uxca	开闭所馈出(三)--测Uxca	\N	\N	\N	N	\N	\N	\N	1	\N	16579	\N	KV	0	0.125	\N	\N	\N	\N	\N	0.00000	0.00000	0.00000	0.00000	\N	\N	\N	\N	\N	\N	\N	10	-1.00000	\N	\N	\N	\N	Y	\N
204	02003kbk4-COSφ	3	kbk4-COSφ	开闭所馈出(四)--COSφ	\N	\N	\N	N	\N	\N	\N	1	\N	16588	\N	\N	0	0.125	\N	\N	\N	\N	\N	0.00000	0.00000	0.00000	0.00000	\N	\N	\N	\N	\N	\N	\N	10	-1.00000	\N	\N	\N	\N	Y	\N
205	02003kbk4-F	3	kbk4-F	开闭所馈出(四)--F	\N	\N	\N	N	\N	\N	\N	1	\N	16589	\N	\N	0	0.125	\N	\N	\N	\N	\N	0.00000	0.00000	0.00000	0.00000	\N	\N	\N	\N	\N	\N	\N	10	-1.00000	\N	\N	\N	\N	Y	\N
196	02003kbk4-Ia	3	kbk4-Ia	开闭所馈出(四)--测量Ia	\N	\N	\N	N	\N	\N	\N	1	\N	16580	\N	A	0	0.125	\N	\N	\N	\N	\N	0.00000	0.00000	0.00000	0.00000	\N	\N	\N	\N	\N	\N	\N	10	-1.00000	\N	\N	\N	\N	Y	\N
197	02003kbk4-Ib	3	kbk4-Ib	开闭所馈出(四)--测量Ib	\N	\N	\N	N	\N	\N	\N	1	\N	16581	\N	A	0	0.125	\N	\N	\N	\N	\N	0.00000	0.00000	0.00000	0.00000	\N	\N	\N	\N	\N	\N	\N	10	-1.00000	\N	\N	\N	\N	Y	\N
198	02003kbk4-Ic	3	kbk4-Ic	开闭所馈出(四)--测量Ic	\N	\N	\N	N	\N	\N	\N	1	\N	16582	\N	A	0	0.125	\N	\N	\N	\N	\N	0.00000	0.00000	0.00000	0.00000	\N	\N	\N	\N	\N	\N	\N	10	-1.00000	\N	\N	\N	\N	Y	\N
202	02003kbk4-P	3	kbk4-P	开闭所馈出(四)--P	\N	\N	\N	N	\N	\N	\N	1	\N	16586	\N	KW	0	0.125	\N	\N	\N	\N	\N	0.00000	0.00000	0.00000	0.00000	\N	\N	\N	\N	\N	\N	\N	10	-1.00000	\N	\N	\N	\N	Y	\N
203	02003kbk4-Q	3	kbk4-Q	开闭所馈出(四)--Q	\N	\N	\N	N	\N	\N	\N	1	\N	16587	\N	KVar	0	0.125	\N	\N	\N	\N	\N	0.00000	0.00000	0.00000	0.00000	\N	\N	\N	\N	\N	\N	\N	10	-1.00000	\N	\N	\N	\N	Y	\N
199	02003kbk4-Ua	3	kbk4-Ua	开闭所馈出(四)--测量Ua	\N	\N	\N	N	\N	\N	\N	1	\N	16583	\N	KV	0	0.125	\N	\N	\N	\N	\N	0.00000	0.00000	0.00000	0.00000	\N	\N	\N	\N	\N	\N	\N	10	-1.00000	\N	\N	\N	\N	Y	\N
200	02003kbk4-Ub	3	kbk4-Ub	开闭所馈出(四)--测量Ub	\N	\N	\N	N	\N	\N	\N	1	\N	16584	\N	KV	0	0.125	\N	\N	\N	\N	\N	0.00000	0.00000	0.00000	0.00000	\N	\N	\N	\N	\N	\N	\N	10	-1.00000	\N	\N	\N	\N	Y	\N
201	02003kbk4-Uc	3	kbk4-Uc	开闭所馈出(四)--测量Uc	\N	\N	\N	N	\N	\N	\N	1	\N	16585	\N	KV	0	0.125	\N	\N	\N	\N	\N	0.00000	0.00000	0.00000	0.00000	\N	\N	\N	\N	\N	\N	\N	10	-1.00000	\N	\N	\N	\N	Y	\N
206	02003kbk4-Uxab	3	kbk4-Uxab	开闭所馈出(四)--测Uxab	\N	\N	\N	N	\N	\N	\N	1	\N	16590	\N	KV	0	0.125	\N	\N	\N	\N	\N	0.00000	0.00000	0.00000	0.00000	\N	\N	\N	\N	\N	\N	\N	10	-1.00000	\N	\N	\N	\N	Y	\N
207	02003kbk4-Uxbc	3	kbk4-Uxbc	开闭所馈出(四)--测Uxbc	\N	\N	\N	N	\N	\N	\N	1	\N	16591	\N	KV	0	0.125	\N	\N	\N	\N	\N	0.00000	0.00000	0.00000	0.00000	\N	\N	\N	\N	\N	\N	\N	10	-1.00000	\N	\N	\N	\N	Y	\N
208	02003kbk4-Uxca	3	kbk4-Uxca	开闭所馈出(四)--测Uxca	\N	\N	\N	N	\N	\N	\N	1	\N	16592	\N	KV	0	0.125	\N	\N	\N	\N	\N	0.00000	0.00000	0.00000	0.00000	\N	\N	\N	\N	\N	\N	\N	10	-1.00000	\N	\N	\N	\N	Y	\N
209	02003ml-I1	3	ml-I1	母联测量I1	\N	\N	\N	N	\N	\N	\N	1	\N	16593	\N	A	0	0.0219780219780219	\N	\N	\N	\N	\N	0.00000	0.00000	0.00000	0.00000	\N	\N	\N	\N	\N	\N	\N	10	-1.00000	\N	\N	\N	\N	Y	\N
\N	02003ml-I2	3	ml-I2	母联测量I2	\N	\N	\N	N	\N	\N	\N	1	\N	16594	\N	A	0	0.0219780219780219	\N	\N	\N	\N	\N	0.00000	0.00000	0.00000	0.00000	\N	\N	\N	\N	\N	\N	\N	10	-1.00000	\N	\N	\N	\N	Y	\N
1	020041	4	1	动力变电源1 Ia	N	6	N	N	2	11	2010-03-05	1	N	1793	\N	A	0	0.1526	0.00000	0.00000	0.00000	0.00000	0.00000	0.00000	0.00000	0.00000	0.00000	60.00000	-1.00000	0.00000	80.00000	-1.00000	0	500	10000	-1.00000	0.00000	0.00000	0.00000		Y	\N
10	0200410	4	10	动力变电源1 有功	N	2	N	N	2	11	2010-03-05	1	N	1802	\N	Kw	0	0.0001526	0.00000	0.00000	0.00000	0.00000	0.00000	0.00000	0.00000	0.00000	0.00000	\N	0.00000	0.00000	0.00000	0.00000	0	0	10	-1.00000	0.00000	0.00000	0.00000		Y	\N
11	0200411	4	11	动力变电源1 无功	N	1	N	N	2	11	2010-03-05	1	N	1803	\N	KVar	0	0.0001526	0.00000	0.00000	0.00000	0.00000	0.00000	0.00000	0.00000	0.00000	0.00000	\N	0.00000	0.00000	0.00000	0.00000	0	0	10	-1.00000	0.00000	0.00000	0.00000		Y	\N
12	0200412	4	12	动力变电源1 频率	N	3	N	N	2	11	2010-03-05	1	N	1804	\N	HZ	0	0.099	0.00000	0.00000	0.00000	0.00000	0.00000	0.00000	0.00000	0.00000	0.00000	\N	0.00000	0.00000	0.00000	0.00000	0	0	10	-1.00000	0.00000	0.00000	0.00000		Y	\N
13	0200413	4	13	6#投光灯塔及混合 Ia	N	6	N	N	2	11	2010-03-05	1	N	1805	\N	A	0	0.1526	0.00000	0.00000	0.00000	0.00000	0.00000	0.00000	0.00000	0.00000	0.00000	60.00000	-1.00000	0.00000	80.00000	-1.00000	0	500	10000	-1.00000	0.00000	0.00000	0.00000		Y	\N
14	0200414	4	14	预留1 Ia	N	6	N	N	2	11	2010-03-05	1	N	1806	\N	A	0	0.1526	0.00000	0.00000	0.00000	0.00000	0.00000	0.00000	0.00000	0.00000	0.00000	60.00000	-1.00000	0.00000	80.00000	-1.00000	0	500	10000	-1.00000	0.00000	0.00000	0.00000		Y	\N
15	0200415	4	15	预留2 Ia	N	6	N	N	2	11	2010-03-05	1	N	1807	\N	A	0	0.1526	0.00000	0.00000	0.00000	0.00000	0.00000	0.00000	0.00000	0.00000	0.00000	60.00000	-1.00000	0.00000	80.00000	-1.00000	0	500	10000	-1.00000	0.00000	0.00000	0.00000		Y	\N
16	0200416	4	16	预留3 Ia	N	6	N	N	2	11	2010-03-05	1	N	1808	\N	A	0	0.1526	0.00000	0.00000	0.00000	0.00000	0.00000	0.00000	0.00000	0.00000	0.00000	60.00000	-1.00000	0.00000	80.00000	-1.00000	0	500	10000	-1.00000	0.00000	0.00000	0.00000		Y	\N
17	0200417	4	17	预留4 Ia	N	6	N	N	2	11	2010-03-05	1	N	1809	\N	A	0	0.1526	0.00000	0.00000	0.00000	0.00000	0.00000	0.00000	0.00000	0.00000	0.00000	60.00000	-1.00000	0.00000	80.00000	-1.00000	0	500	10000	-1.00000	0.00000	0.00000	0.00000		Y	\N
18	0200418	4	18	预留5 Ia	N	6	N	N	2	11	2010-03-05	1	N	1810	\N	A	0	0.1526	0.00000	0.00000	0.00000	0.00000	0.00000	0.00000	0.00000	0.00000	0.00000	60.00000	-1.00000	0.00000	80.00000	-1.00000	0	500	10000	-1.00000	0.00000	0.00000	0.00000		Y	\N
19	0200419	4	19	预留6 Ia	N	6	N	N	2	11	2010-03-05	1	N	1811	\N	A	0	0.1526	0.00000	0.00000	0.00000	0.00000	0.00000	0.00000	0.00000	0.00000	0.00000	60.00000	-1.00000	0.00000	80.00000	-1.00000	0	500	10000	-1.00000	0.00000	0.00000	0.00000		Y	\N
2	020042	4	2	动力变电源1 Ib	N	6	N	N	2	11	2010-03-05	1	N	1794	\N	A	0	0.1526	0.00000	0.00000	0.00000	0.00000	0.00000	0.00000	0.00000	0.00000	0.00000	60.00000	-1.00000	0.00000	80.00000	-1.00000	0	500	10000	-1.00000	0.00000	0.00000	0.00000		Y	\N
20	0200420	4	20	预留7 Ia	N	6	N	N	2	11	2010-03-05	1	N	1812	\N	A	0	0.1526	0.00000	0.00000	0.00000	0.00000	0.00000	0.00000	0.00000	0.00000	0.00000	60.00000	-1.00000	0.00000	80.00000	-1.00000	0	500	10000	-1.00000	0.00000	0.00000	0.00000		Y	\N
21	0200421	4	21	预留8 Ia	N	6	N	N	2	11	2010-03-05	1	N	1813	\N	A	0	0.1526	0.00000	0.00000	0.00000	0.00000	0.00000	0.00000	0.00000	0.00000	0.00000	60.00000	-1.00000	0.00000	80.00000	-1.00000	0	500	10000	-1.00000	0.00000	0.00000	0.00000		Y	\N
22	0200422	4	22	母联 Ia	N	6	N	N	2	11	2010-03-05	1	N	1814	\N	A	0	0.1526	0.00000	0.00000	0.00000	0.00000	0.00000	0.00000	0.00000	0.00000	0.00000	60.00000	-1.00000	0.00000	80.00000	-1.00000	0	500	10000	-1.00000	0.00000	0.00000	0.00000		Y	\N
23	0200423	4	23	母联 Ib	N	6	N	N	2	11	2010-03-05	1	N	1815	\N	A	0	0.1526	0.00000	0.00000	0.00000	0.00000	0.00000	0.00000	0.00000	0.00000	0.00000	60.00000	-1.00000	0.00000	80.00000	-1.00000	0	500	10000	-1.00000	0.00000	0.00000	0.00000		Y	\N
24	0200424	4	24	母联 Ic	N	6	N	N	2	11	2010-03-05	1	N	1816	\N	A	0	0.1526	0.00000	0.00000	0.00000	0.00000	0.00000	0.00000	0.00000	0.00000	0.00000	60.00000	-1.00000	0.00000	80.00000	-1.00000	0	500	10000	-1.00000	0.00000	0.00000	0.00000		Y	\N
25	0200425	4	25	路灯塔电源二 Ia	N	6	N	N	2	11	2010-03-05	1	N	1817	\N	A	0	0.1526	0.00000	0.00000	0.00000	0.00000	0.00000	0.00000	0.00000	0.00000	0.00000	60.00000	-1.00000	0.00000	80.00000	-1.00000	0	500	10000	-1.00000	0.00000	0.00000	0.00000		Y	\N
26	0200426	4	26	7#投光灯塔 Ia	N	6	N	N	2	11	2010-03-05	1	N	1818	\N	A	0	0.1526	0.00000	0.00000	0.00000	0.00000	0.00000	0.00000	0.00000	0.00000	0.00000	60.00000	-1.00000	0.00000	80.00000	-1.00000	0	500	10000	-1.00000	0.00000	0.00000	0.00000		Y	\N
27	0200427	4	27	预留9 Ia	N	6	N	N	2	11	2010-03-05	1	N	1819	\N	A	0	0.1526	0.00000	0.00000	0.00000	0.00000	0.00000	0.00000	0.00000	0.00000	0.00000	60.00000	-1.00000	0.00000	80.00000	-1.00000	0	500	10000	-1.00000	0.00000	0.00000	0.00000		Y	\N
28	0200428	4	28	预留10 Ia	N	6	N	N	2	11	2010-03-05	1	N	1820	\N	A	0	0.1526	0.00000	0.00000	0.00000	0.00000	0.00000	0.00000	0.00000	0.00000	0.00000	60.00000	-1.00000	0.00000	80.00000	-1.00000	0	500	10000	-1.00000	0.00000	0.00000	0.00000		Y	\N
29	0200429	4	29	预留4 Ia	N	6	N	N	2	11	2010-03-05	1	N	1821	\N	A	0	0.1526	0.00000	0.00000	0.00000	0.00000	0.00000	0.00000	0.00000	0.00000	0.00000	60.00000	-1.00000	0.00000	80.00000	-1.00000	0	500	10000	-1.00000	0.00000	0.00000	0.00000		Y	\N
3	020043	4	3	动力变电源1 Ic	N	6	N	N	2	11	2010-03-05	1	N	1795	\N	A	0	0.1526	0.00000	0.00000	0.00000	0.00000	0.00000	0.00000	0.00000	0.00000	0.00000	60.00000	-1.00000	0.00000	80.00000	-1.00000	0	500	10000	-1.00000	0.00000	0.00000	0.00000		Y	\N
30	0200430	4	30	预留5 Ia	N	6	N	N	2	11	2010-03-05	1	N	1822	\N	A	0	0.1526	0.00000	0.00000	0.00000	0.00000	0.00000	0.00000	0.00000	0.00000	0.00000	60.00000	-1.00000	0.00000	80.00000	-1.00000	0	500	10000	-1.00000	0.00000	0.00000	0.00000		Y	\N
31	0200431	4	31	预留6 Ia	N	6	N	N	2	11	2010-03-05	1	N	1823	\N	A	0	0.1526	0.00000	0.00000	0.00000	0.00000	0.00000	0.00000	0.00000	0.00000	0.00000	60.00000	-1.00000	0.00000	80.00000	-1.00000	0	500	10000	-1.00000	0.00000	0.00000	0.00000		Y	\N
32	0200432	4	32	预留 Ia	N	6	N	N	2	11	2010-03-05	1	N	1824	\N	A	0	0.1526	0.00000	0.00000	0.00000	0.00000	0.00000	0.00000	0.00000	0.00000	0.00000	60.00000	-1.00000	0.00000	80.00000	-1.00000	0	500	10000	-1.00000	0.00000	0.00000	0.00000		Y	\N
33	0200433	4	33	动力变电源2 Ia	N	6	N	N	2	11	2010-03-05	1	N	1825	\N	A	0	0.1526	0.00000	0.00000	0.00000	0.00000	0.00000	0.00000	0.00000	0.00000	0.00000	60.00000	-1.00000	0.00000	80.00000	-1.00000	0	500	10000	-1.00000	0.00000	0.00000	0.00000		Y	\N
34	0200434	4	34	动力变电源2 Ib	N	6	N	N	2	11	2010-03-05	1	N	1826	\N	A	0	0.1526	0.00000	0.00000	0.00000	0.00000	0.00000	0.00000	0.00000	0.00000	0.00000	60.00000	-1.00000	0.00000	80.00000	-1.00000	0	500	10000	-1.00000	0.00000	0.00000	0.00000		Y	\N
35	0200435	4	35	动力变电源2 Ic	N	6	N	N	2	11	2010-03-05	1	N	1827	\N	A	0	0.1526	0.00000	0.00000	0.00000	0.00000	0.00000	0.00000	0.00000	0.00000	0.00000	60.00000	-1.00000	0.00000	80.00000	-1.00000	0	500	10000	-1.00000	0.00000	0.00000	0.00000		Y	\N
36	0200436	4	36	动力变电源2 Ua	N	5	N	N	2	11	2010-03-05	1	N	1828	\N	V	0	0.1526	0.00000	0.00000	0.00000	0.00000	0.00000	0.00000	0.00000	0.00000	0.00000	245.00000	180.00000	0.00000	260.00000	50.00000	0	500	10000	-1.00000	0.00000	0.00000	0.00000		Y	\N
37	0200437	4	37	动力变电源2 Ub	N	6	N	N	2	11	2010-03-05	1	N	1829	\N	V	0	0.1526	0.00000	0.00000	0.00000	0.00000	0.00000	0.00000	0.00000	0.00000	0.00000	245.00000	180.00000	0.00000	260.00000	50.00000	0	500	10000	-1.00000	0.00000	0.00000	0.00000		Y	\N
38	0200438	4	38	动力变电源2 Uc	N	7	N	N	2	11	2010-03-05	1	N	1830	\N	V	0	0.1526	0.00000	0.00000	0.00000	0.00000	0.00000	0.00000	0.00000	0.00000	0.00000	0.00000	0.00000	0.00000	0.00000	0.00000	0	0	10	-1.00000	0.00000	0.00000	0.00000		Y	\N
39	0200439	4	39	动力变电源2 Uab	N	8	N	N	2	11	2010-03-05	1	N	1831	\N	V	0	0.1526	0.00000	0.00000	0.00000	0.00000	0.00000	0.00000	0.00000	0.00000	0.00000	\N	0.00000	0.00000	0.00000	0.00000	0	0	10	-1.00000	0.00000	0.00000	0.00000		Y	\N
4	020044	4	4	动力变电源1 Ua	N	5	N	N	2	11	2010-03-05	1	N	1796	\N	V	0	0.1526	0.00000	0.00000	0.00000	0.00000	0.00000	0.00000	0.00000	0.00000	0.00000	245.00000	180.00000	0.00000	260.00000	50.00000	0	500	10000	-1.00000	0.00000	0.00000	0.00000		Y	\N
40	0200440	4	40	动力变电源2 Ubc	N	9	N	N	2	11	2010-03-05	1	N	1832	\N	V	0	0.1526	0.00000	0.00000	0.00000	0.00000	0.00000	0.00000	0.00000	0.00000	0.00000	\N	0.00000	0.00000	0.00000	0.00000	0	0	10	-1.00000	0.00000	0.00000	0.00000		Y	\N
41	0200441	4	41	动力变电源2 Uca	N	10	N	N	2	11	2010-03-05	1	N	1833	\N	V	0	0.1526	0.00000	0.00000	0.00000	0.00000	0.00000	0.00000	0.00000	0.00000	0.00000	0.00000	0.00000	0.00000	0.00000	0.00000	0	0	10	-1.00000	0.00000	0.00000	0.00000		Y	\N
42	0200442	4	42	动力变电源2 有功	N	2	N	N	2	11	2010-03-05	1	N	1834	\N	Kw	0	0.0001526	0.00000	0.00000	0.00000	0.00000	0.00000	0.00000	0.00000	0.00000	0.00000	\N	0.00000	0.00000	0.00000	0.00000	0	0	10	-1.00000	0.00000	0.00000	0.00000		Y	\N
43	0200443	4	43	动力变电源2 无功	N	1	N	N	2	11	2010-03-05	1	N	1835	\N	KVar	0	0.0001526	0.00000	0.00000	0.00000	0.00000	0.00000	0.00000	0.00000	0.00000	0.00000	\N	0.00000	0.00000	0.00000	0.00000	0	0	10	-1.00000	0.00000	0.00000	0.00000		Y	\N
44	0200444	4	44	动力变电源2 频率	N	3	N	N	2	11	2010-03-05	1	N	1836	\N	HZ	0	0.099	0.00000	0.00000	0.00000	0.00000	0.00000	0.00000	0.00000	0.00000	0.00000	\N	0.00000	0.00000	0.00000	0.00000	0	0	10	-1.00000	0.00000	0.00000	0.00000		Y	\N
5	020045	4	5	动力变电源1 Ub	N	5	N	N	2	11	2010-03-05	1	N	1797	\N	V	0	0.1526	0.00000	0.00000	0.00000	0.00000	0.00000	0.00000	0.00000	0.00000	0.00000	245.00000	180.00000	0.00000	260.00000	50.00000	0	500	10000	-1.00000	0.00000	0.00000	0.00000		Y	\N
6	020046	4	6	动力变电源1 Uc	N	5	N	N	2	11	2010-03-05	1	N	1798	\N	V	0	0.1526	0.00000	0.00000	0.00000	0.00000	0.00000	0.00000	0.00000	0.00000	0.00000	245.00000	180.00000	0.00000	260.00000	50.00000	0	500	10000	-1.00000	0.00000	0.00000	0.00000		Y	\N
7	020047	4	7	动力变电源1 Uab	N	5	N	N	2	11	2010-03-05	1	N	1799	\N	V	0	0.1526	0.00000	0.00000	0.00000	0.00000	0.00000	0.00000	0.00000	0.00000	0.00000	\N	0.00000	0.00000	0.00000	0.00000	0	500	20000	-1.00000	0.00000	0.00000	0.00000		Y	\N
8	020048	4	8	动力变电源1 Ubc	N	5	N	N	2	11	2010-03-05	1	N	1800	\N	V	0	0.1526	0.00000	0.00000	0.00000	0.00000	0.00000	0.00000	0.00000	0.00000	0.00000	\N	0.00000	0.00000	0.00000	0.00000	0	500	20000	-1.00000	0.00000	0.00000	0.00000		Y	\N
9	020049	4	9	动力变电源1 Uca	N	5	N	N	2	11	2010-03-05	1	N	1801	\N	V	0	0.1526	0.00000	0.00000	0.00000	0.00000	0.00000	0.00000	0.00000	0.00000	0.00000	\N	0.00000	0.00000	0.00000	0.00000	0	500	20000	-1.00000	0.00000	0.00000	0.00000		Y	\N
\N	020051	5	1	电源进线1--测量Ia	N	6	N	N	2	11	2010-03-05	1	N	16385	\N	A	464	0.009156	\N	\N	\N	\N	\N	4.24838	0.00000	\N	\N	\N	\N	\N	\N	\N	\N	\N	10	-1.00000	\N	\N	\N	\N	Y	\N
\N	0200510	5	10	电源进线2--测量Ia	N	6	N	N	2	11	2010-03-05	1	N	16394	\N	A	0	0.009156	\N	\N	\N	\N	\N	0.00000	0.00000	\N	\N	\N	\N	\N	\N	\N	\N	\N	10	-1.00000	\N	\N	\N	\N	Y	\N
\N	02005100	5	100	电源进线2--测量Uab	N	5	N	N	2	11	2010-03-05	1	N	16484	\N	kv	27888	0.000366	\N	\N	\N	\N	\N	10.20701	0.00000	\N	\N	\N	\N	\N	\N	\N	\N	\N	10	-1.00000	\N	\N	\N	\N	Y	\N
\N	02005101	5	101	电源进线2--测量Ubc	N	5	N	N	2	11	2010-03-05	1	N	16485	\N	kv	27896	0.000366	\N	\N	\N	\N	\N	10.20994	0.00000	\N	\N	\N	\N	\N	\N	\N	\N	\N	10	-1.00000	\N	\N	\N	\N	Y	\N
\N	02005102	5	102	电源进线2--测量Uca	N	5	N	N	2	11	2010-03-05	1	N	16486	\N	kv	28040	0.000366	\N	\N	\N	\N	\N	10.26264	0.00000	\N	\N	\N	\N	\N	\N	\N	\N	\N	10	-1.00000	\N	\N	\N	\N	Y	\N
\N	02005103	5	103	馈出1--测量Uab	N	5	N	N	2	11	2010-03-05	1	N	16487	\N	kv	0	0.000366	\N	\N	\N	\N	\N	0.00000	0.00000	\N	\N	\N	\N	\N	\N	\N	\N	\N	10	-1.00000	\N	\N	\N	\N	Y	\N
\N	02005104	5	104	馈出1--测量Ubc	N	5	N	N	2	11	2010-03-05	1	N	16488	\N	kv	0	0.000366	\N	\N	\N	\N	\N	0.00000	0.00000	\N	\N	\N	\N	\N	\N	\N	\N	\N	10	-1.00000	\N	\N	\N	\N	Y	\N
\N	02005105	5	105	馈出1--测量Uca	N	5	N	N	2	11	2010-03-05	1	N	16489	\N	kv	0	0.000366	\N	\N	\N	\N	\N	0.00000	0.00000	\N	\N	\N	\N	\N	\N	\N	\N	\N	10	-1.00000	\N	\N	\N	\N	Y	\N
\N	02005106	5	106	馈出2--测量Uab	N	5	N	N	2	11	2010-03-05	1	N	16490	\N	kv	0	0.000366	\N	\N	\N	\N	\N	0.00000	0.00000	\N	\N	\N	\N	\N	\N	\N	\N	\N	10	-1.00000	\N	\N	\N	\N	Y	\N
\N	02005107	5	107	馈出2--测量Ubc	N	5	N	N	2	11	2010-03-05	1	N	16491	\N	kv	0	0.000366	\N	\N	\N	\N	\N	0.00000	0.00000	\N	\N	\N	\N	\N	\N	\N	\N	\N	10	-1.00000	\N	\N	\N	\N	Y	\N
\N	02005108	5	108	馈出2--测量Uca	N	5	N	N	2	11	2010-03-05	1	N	16492	\N	kv	0	0.000366	\N	\N	\N	\N	\N	0.00000	0.00000	\N	\N	\N	\N	\N	\N	\N	\N	\N	10	-1.00000	\N	\N	\N	\N	Y	\N
\N	0200511	5	11	电源进线2--测量Ib	N	6	N	N	2	11	2010-03-05	1	N	16395	\N	A	0	0.009156	\N	\N	\N	\N	\N	0.00000	0.00000	\N	\N	\N	\N	\N	\N	\N	\N	\N	10	-1.00000	\N	\N	\N	\N	Y	\N
\N	0200512	5	12	电源进线2--测量Ic	N	6	N	N	2	11	2010-03-05	1	N	16396	\N	A	448	0.009156	\N	\N	\N	\N	\N	4.10189	0.00000	\N	\N	\N	\N	\N	\N	\N	\N	\N	10	-1.00000	\N	\N	\N	\N	Y	\N
\N	0200513	5	13	电源进线2--测量Ua	N	5	N	N	2	11	2010-03-05	1	N	16397	\N	KV	16128	0.000366	\N	\N	\N	\N	\N	5.90285	0.00000	\N	\N	\N	\N	\N	\N	\N	\N	\N	10	-1.00000	\N	\N	\N	\N	Y	\N
\N	0200514	5	14	电源进线2--测量Ub	N	5	N	N	2	11	2010-03-05	1	N	16398	\N	KV	16064	0.000366	\N	\N	\N	\N	\N	5.87942	0.00000	\N	\N	\N	\N	\N	\N	\N	\N	\N	10	-1.00000	\N	\N	\N	\N	Y	\N
\N	0200515	5	15	电源进线2--测量Uc	N	5	N	N	2	11	2010-03-05	1	N	16399	\N	KV	16136	0.000366	\N	\N	\N	\N	\N	5.90578	0.00000	\N	\N	\N	\N	\N	\N	\N	\N	\N	10	-1.00000	\N	\N	\N	\N	Y	\N
\N	0200516	5	16	电源进线2--P	N	1	N	N	2	11	2010-03-05	1	N	16400	\N	KW	264	0.3296	\N	\N	\N	\N	\N	87.01440	0.00000	\N	\N	\N	\N	\N	\N	\N	\N	\N	10	-1.00000	\N	\N	\N	\N	Y	\N
\N	0200517	5	17	电源进线2--Q	N	1	N	N	2	11	2010-03-05	1	N	16401	\N	KVar	0	0.3296	\N	\N	\N	\N	\N	0.00000	0.00000	\N	\N	\N	\N	\N	\N	\N	\N	\N	10	-1.00000	\N	\N	\N	\N	Y	\N
\N	0200518	5	18	电源进线2--COSφ	N	1	N	N	2	11	2010-03-05	1	N	16402	\N	\N	32760	0.0000305	\N	\N	\N	\N	\N	0.99918	0.00000	\N	\N	\N	\N	\N	\N	\N	\N	\N	10	-1.00000	\N	\N	\N	\N	Y	\N
\N	0200519	5	19	动力变1--测量Ia	N	6	N	N	2	11	2010-03-05	1	N	16403	\N	A	984	0.0055	\N	\N	\N	\N	\N	5.41200	0.00000	\N	\N	\N	\N	\N	\N	\N	\N	\N	10	-1.00000	\N	\N	\N	\N	Y	\N
\N	020052	5	2	电源进线1--测量Ib	N	6	N	N	2	11	2010-03-05	1	N	16386	\N	A	0	0.009156	\N	\N	\N	\N	\N	0.00000	0.00000	\N	\N	\N	\N	\N	\N	\N	\N	\N	10	-1.00000	\N	\N	\N	\N	Y	\N
\N	0200520	5	20	动力变1--测量Ib	N	6	N	N	2	11	2010-03-05	1	N	16404	\N	A	0	0.0055	\N	\N	\N	\N	\N	0.00000	0.00000	\N	\N	\N	\N	\N	\N	\N	\N	\N	10	-1.00000	\N	\N	\N	\N	Y	\N
\N	0200521	5	21	动力变1--测量Ic	N	6	N	N	2	11	2010-03-05	1	N	16405	\N	A	1040	0.0055	\N	\N	\N	\N	\N	5.72000	0.00000	\N	\N	\N	\N	\N	\N	\N	\N	\N	10	-1.00000	\N	\N	\N	\N	Y	\N
\N	0200522	5	22	动力变1--测量Ua	N	5	N	N	2	11	2010-03-05	1	N	16406	\N	KV	0	0.000366	\N	\N	\N	\N	\N	0.00000	0.00000	\N	\N	\N	\N	\N	\N	\N	\N	\N	10	-1.00000	\N	\N	\N	\N	Y	\N
\N	0200523	5	23	动力变1--测量Ub	N	5	N	N	2	11	2010-03-05	1	N	16407	\N	KV	0	0.000366	\N	\N	\N	\N	\N	0.00000	0.00000	\N	\N	\N	\N	\N	\N	\N	\N	\N	10	-1.00000	\N	\N	\N	\N	Y	\N
\N	0200524	5	24	动力变1--测量Uc	N	5	N	N	2	11	2010-03-05	1	N	16408	\N	KV	0	0.000366	\N	\N	\N	\N	\N	0.00000	0.00000	\N	\N	\N	\N	\N	\N	\N	\N	\N	10	-1.00000	\N	\N	\N	\N	Y	\N
\N	0200525	5	25	动力变1--P	N	1	N	N	2	11	2010-03-05	1	N	16409	\N	KW	0	0.19786	\N	\N	\N	\N	\N	0.00000	0.00000	\N	\N	\N	\N	\N	\N	\N	\N	\N	10	-1.00000	\N	\N	\N	\N	Y	\N
\N	0200526	5	26	动力变1--Q	N	1	N	N	2	11	2010-03-05	1	N	16410	\N	KVar	0	0.19786	\N	\N	\N	\N	\N	0.00000	0.00000	\N	\N	\N	\N	\N	\N	\N	\N	\N	10	-1.00000	\N	\N	\N	\N	Y	\N
\N	0200527	5	27	动力变1--COSφ	N	1	N	N	2	11	2010-03-05	1	N	16411	\N	\N	0	0.0000305	\N	\N	\N	\N	\N	0.00000	0.00000	\N	\N	\N	\N	\N	\N	\N	\N	\N	10	-1.00000	\N	\N	\N	\N	Y	\N
\N	0200528	5	28	动力变2--测量Ia	N	6	N	N	2	11	2010-03-05	1	N	16412	\N	A	792	0.0055	\N	\N	\N	\N	\N	4.35600	0.00000	\N	\N	\N	\N	\N	\N	\N	\N	\N	10	-1.00000	\N	\N	\N	\N	Y	\N
\N	0200529	5	29	动力变2--测量Ib	N	6	N	N	2	11	2010-03-05	1	N	16413	\N	A	0	0.0055	\N	\N	\N	\N	\N	0.00000	0.00000	\N	\N	\N	\N	\N	\N	\N	\N	\N	10	-1.00000	\N	\N	\N	\N	Y	\N
\N	020053	5	3	电源进线1--测量Ic	N	6	N	N	2	11	2010-03-05	1	N	16387	\N	A	472	0.009156	\N	\N	\N	\N	\N	4.32163	0.00000	\N	\N	\N	\N	\N	\N	\N	\N	\N	10	-1.00000	\N	\N	\N	\N	Y	\N
\N	0200530	5	30	动力变2--测量Ic	N	6	N	N	2	11	2010-03-05	1	N	16414	\N	A	712	0.0055	\N	\N	\N	\N	\N	3.91600	0.00000	\N	\N	\N	\N	\N	\N	\N	\N	\N	10	-1.00000	\N	\N	\N	\N	Y	\N
\N	0200531	5	31	动力变2--测量Ua	N	5	N	N	2	11	2010-03-05	1	N	16415	\N	KV	16208	0.000366	\N	\N	\N	\N	\N	5.93213	0.00000	\N	\N	\N	\N	\N	\N	\N	\N	\N	10	-1.00000	\N	\N	\N	\N	Y	\N
\N	0200532	5	32	动力变2--测量Ub	N	5	N	N	2	11	2010-03-05	1	N	16416	\N	KV	16144	0.000366	\N	\N	\N	\N	\N	5.90870	0.00000	\N	\N	\N	\N	\N	\N	\N	\N	\N	10	-1.00000	\N	\N	\N	\N	Y	\N
\N	0200533	5	33	动力变2--测量Uc	N	5	N	N	2	11	2010-03-05	1	N	16417	\N	KV	16200	0.000366	\N	\N	\N	\N	\N	5.92920	0.00000	\N	\N	\N	\N	\N	\N	\N	\N	\N	10	-1.00000	\N	\N	\N	\N	Y	\N
\N	0200534	5	34	动力变2--P	N	1	N	N	2	11	2010-03-05	1	N	16418	\N	KW	432	0.1978	\N	\N	\N	\N	\N	85.44960	0.00000	\N	\N	\N	\N	\N	\N	\N	\N	\N	10	-1.00000	\N	\N	\N	\N	Y	\N
\N	0200535	5	35	动力变2--Q	N	1	N	N	2	11	2010-03-05	1	N	16419	\N	KVar	0	0.1978	\N	\N	\N	\N	\N	0.00000	0.00000	\N	\N	\N	\N	\N	\N	\N	\N	\N	10	-1.00000	\N	\N	\N	\N	Y	\N
\N	0200536	5	36	动力变2--COSφ	N	1	N	N	2	11	2010-03-05	1	N	16420	\N	\N	32760	0.0000305	\N	\N	\N	\N	\N	0.99918	0.00000	\N	\N	\N	\N	\N	\N	\N	\N	\N	10	-1.00000	\N	\N	\N	\N	Y	\N
\N	0200537	5	37	动力变3--测量Ia	N	6	N	N	2	11	2010-03-05	1	N	16421	\N	A	0	0.00366	\N	\N	\N	\N	\N	0.00000	0.00000	\N	\N	\N	\N	\N	\N	\N	\N	\N	10	-1.00000	\N	\N	\N	\N	Y	\N
\N	0200538	5	38	动力变3--测量Ib	N	6	N	N	2	11	2010-03-05	1	N	16422	\N	A	0	0.00366	\N	\N	\N	\N	\N	0.00000	0.00000	\N	\N	\N	\N	\N	\N	\N	\N	\N	10	-1.00000	\N	\N	\N	\N	Y	\N
\N	0200539	5	39	动力变3--测量Ic	N	6	N	N	2	11	2010-03-05	1	N	16423	\N	A	0	0.00366	\N	\N	\N	\N	\N	0.00000	0.00000	\N	\N	\N	\N	\N	\N	\N	\N	\N	10	-1.00000	\N	\N	\N	\N	Y	\N
\N	020054	5	4	电源进线1--测量Ua	N	5	N	N	2	11	2010-03-05	1	N	16388	\N	KV	0	0.000366	\N	\N	\N	\N	\N	0.00000	0.00000	\N	\N	\N	\N	\N	\N	\N	\N	\N	10	-1.00000	\N	\N	\N	\N	Y	\N
\N	0200540	5	40	动力变3--测量Ua	N	5	N	N	2	11	2010-03-05	1	N	16424	\N	KV	0	0.000366	\N	\N	\N	\N	\N	0.00000	0.00000	\N	\N	\N	\N	\N	\N	\N	\N	\N	10	-1.00000	\N	\N	\N	\N	Y	\N
\N	0200541	5	41	动力变3--测量Ub	N	5	N	N	2	11	2010-03-05	1	N	16425	\N	KV	0	0.000366	\N	\N	\N	\N	\N	0.00000	0.00000	\N	\N	\N	\N	\N	\N	\N	\N	\N	10	-1.00000	\N	\N	\N	\N	Y	\N
\N	0200542	5	42	动力变3--测量Uc	N	5	N	N	2	11	2010-03-05	1	N	16426	\N	KV	0	0.000366	\N	\N	\N	\N	\N	0.00000	0.00000	\N	\N	\N	\N	\N	\N	\N	\N	\N	10	-1.00000	\N	\N	\N	\N	Y	\N
\N	0200543	5	43	动力变3--P	N	1	N	N	2	11	2010-03-05	1	N	16427	\N	KW	0	0.1318	\N	\N	\N	\N	\N	0.00000	0.00000	\N	\N	\N	\N	\N	\N	\N	\N	\N	10	-1.00000	\N	\N	\N	\N	Y	\N
\N	0200544	5	44	动力变3--Q	N	1	N	N	2	11	2010-03-05	1	N	16428	\N	KVar	0	0.1318	\N	\N	\N	\N	\N	0.00000	0.00000	\N	\N	\N	\N	\N	\N	\N	\N	\N	10	-1.00000	\N	\N	\N	\N	Y	\N
\N	0200545	5	45	动力变3--COSφ	N	1	N	N	2	11	2010-03-05	1	N	16429	\N	\N	0	0.0000305	\N	\N	\N	\N	\N	0.00000	0.00000	\N	\N	\N	\N	\N	\N	\N	\N	\N	10	-1.00000	\N	\N	\N	\N	Y	\N
\N	0200546	5	46	动力变4--测量Ia	N	6	N	N	2	11	2010-03-05	1	N	16430	\N	A	0	0.00366	\N	\N	\N	\N	\N	0.00000	0.00000	\N	\N	\N	\N	\N	\N	\N	\N	\N	10	-1.00000	\N	\N	\N	\N	Y	\N
\N	0200547	5	47	动力变4--测量Ib	N	6	N	N	2	11	2010-03-05	1	N	16431	\N	A	0	0.00366	\N	\N	\N	\N	\N	0.00000	0.00000	\N	\N	\N	\N	\N	\N	\N	\N	\N	10	-1.00000	\N	\N	\N	\N	Y	\N
\N	0200548	5	48	动力变4--测量Ic	N	6	N	N	2	11	2010-03-05	1	N	16432	\N	A	0	0.00366	\N	\N	\N	\N	\N	0.00000	0.00000	\N	\N	\N	\N	\N	\N	\N	\N	\N	10	-1.00000	\N	\N	\N	\N	Y	\N
\N	0200549	5	49	动力变4--测量Ua	N	5	N	N	2	11	2010-03-05	1	N	16433	\N	KV	16256	0.000366	\N	\N	\N	\N	\N	5.94970	0.00000	\N	\N	\N	\N	\N	\N	\N	\N	\N	10	-1.00000	\N	\N	\N	\N	Y	\N
\N	020055	5	5	电源进线1--测量Ub	N	5	N	N	2	11	2010-03-05	1	N	16389	\N	KV	0	0.000366	\N	\N	\N	\N	\N	0.00000	0.00000	\N	\N	\N	\N	\N	\N	\N	\N	\N	10	-1.00000	\N	\N	\N	\N	Y	\N
\N	0200550	5	50	动力变4--测量Ub	N	5	N	N	2	11	2010-03-05	1	N	16434	\N	KV	16160	0.000366	\N	\N	\N	\N	\N	5.91456	0.00000	\N	\N	\N	\N	\N	\N	\N	\N	\N	10	-1.00000	\N	\N	\N	\N	Y	\N
\N	0200551	5	51	动力变4--测量Uc	N	5	N	N	2	11	2010-03-05	1	N	16435	\N	KV	16200	0.000366	\N	\N	\N	\N	\N	5.92920	0.00000	\N	\N	\N	\N	\N	\N	\N	\N	\N	10	-1.00000	\N	\N	\N	\N	Y	\N
\N	0200552	5	52	动力变4--P	N	1	N	N	2	11	2010-03-05	1	N	16436	\N	KW	24	0.1318	\N	\N	\N	\N	\N	3.16320	0.00000	\N	\N	\N	\N	\N	\N	\N	\N	\N	10	-1.00000	\N	\N	\N	\N	Y	\N
\N	0200553	5	53	动力变4--Q	N	1	N	N	2	11	2010-03-05	1	N	16437	\N	KVar	0	0.1318	\N	\N	\N	\N	\N	0.00000	0.00000	\N	\N	\N	\N	\N	\N	\N	\N	\N	10	-1.00000	\N	\N	\N	\N	Y	\N
\N	0200554	5	54	动力变4--COSφ	N	1	N	N	2	11	2010-03-05	1	N	16438	\N	\N	0	0.0000305	\N	\N	\N	\N	\N	0.00000	0.00000	\N	\N	\N	\N	\N	\N	\N	\N	\N	10	-1.00000	\N	\N	\N	\N	Y	\N
\N	0200555	5	55	馈出1--测量Ia	N	6	N	N	2	11	2010-03-05	1	N	16439	\N	A	0	0.00275	\N	\N	\N	\N	\N	0.00000	0.00000	\N	\N	\N	\N	\N	\N	\N	\N	\N	10	-1.00000	\N	\N	\N	\N	Y	\N
\N	0200556	5	56	馈出1--测量Ib	N	6	N	N	2	11	2010-03-05	1	N	16440	\N	A	0	0.00275	\N	\N	\N	\N	\N	0.00000	0.00000	\N	\N	\N	\N	\N	\N	\N	\N	\N	10	-1.00000	\N	\N	\N	\N	Y	\N
\N	0200557	5	57	馈出1--测量Ic	N	6	N	N	2	11	2010-03-05	1	N	16441	\N	A	0	0.00275	\N	\N	\N	\N	\N	0.00000	0.00000	\N	\N	\N	\N	\N	\N	\N	\N	\N	10	-1.00000	\N	\N	\N	\N	Y	\N
\N	0200558	5	58	馈出1--测量Ua	N	5	N	N	2	11	2010-03-05	1	N	16442	\N	KV	0	0.000366	\N	\N	\N	\N	\N	0.00000	0.00000	\N	\N	\N	\N	\N	\N	\N	\N	\N	10	-1.00000	\N	\N	\N	\N	Y	\N
\N	0200559	5	59	馈出1--测量Ub	N	5	N	N	2	11	2010-03-05	1	N	16443	\N	KV	0	0.000366	\N	\N	\N	\N	\N	0.00000	0.00000	\N	\N	\N	\N	\N	\N	\N	\N	\N	10	-1.00000	\N	\N	\N	\N	Y	\N
\N	020056	5	6	电源进线1--测量Uc	N	5	N	N	2	11	2010-03-05	1	N	16390	\N	KV	0	0.000366	\N	\N	\N	\N	\N	0.00000	0.00000	\N	\N	\N	\N	\N	\N	\N	\N	\N	10	-1.00000	\N	\N	\N	\N	Y	\N
\N	0200560	5	60	馈出1--测量Uc	N	5	N	N	2	11	2010-03-05	1	N	16444	\N	KV	0	0.000366	\N	\N	\N	\N	\N	0.00000	0.00000	\N	\N	\N	\N	\N	\N	\N	\N	\N	10	-1.00000	\N	\N	\N	\N	Y	\N
\N	0200561	5	61	馈出1--P	N	1	N	N	2	11	2010-03-05	1	N	16445	\N	KW	0	0.0396	\N	\N	\N	\N	\N	0.00000	0.00000	\N	\N	\N	\N	\N	\N	\N	\N	\N	10	-1.00000	\N	\N	\N	\N	Y	\N
\N	0200562	5	62	馈出1--Q	N	1	N	N	2	11	2010-03-05	1	N	16446	\N	KVar	0	0.0396	\N	\N	\N	\N	\N	0.00000	0.00000	\N	\N	\N	\N	\N	\N	\N	\N	\N	10	-1.00000	\N	\N	\N	\N	Y	\N
\N	0200563	5	63	馈出1--COSφ	N	1	N	N	2	11	2010-03-05	1	N	16447	\N	\N	0	0.0000305	\N	\N	\N	\N	\N	0.00000	0.00000	\N	\N	\N	\N	\N	\N	\N	\N	\N	10	-1.00000	\N	\N	\N	\N	Y	\N
\N	0200564	5	64	馈出2--测量Ia	N	6	N	N	2	11	2010-03-05	1	N	16448	\N	A	0	0.00275	\N	\N	\N	\N	\N	0.00000	0.00000	\N	\N	\N	\N	\N	\N	\N	\N	\N	10	-1.00000	\N	\N	\N	\N	Y	\N
\N	0200565	5	65	馈出2--测量Ib	N	6	N	N	2	11	2010-03-05	1	N	16449	\N	A	0	0.00275	\N	\N	\N	\N	\N	0.00000	0.00000	\N	\N	\N	\N	\N	\N	\N	\N	\N	10	-1.00000	\N	\N	\N	\N	Y	\N
\N	0200566	5	66	馈出2--测量Ic	N	6	N	N	2	11	2010-03-05	1	N	16450	\N	A	0	0.00275	\N	\N	\N	\N	\N	0.00000	0.00000	\N	\N	\N	\N	\N	\N	\N	\N	\N	10	-1.00000	\N	\N	\N	\N	Y	\N
\N	0200567	5	67	馈出2--测量Ua	N	5	N	N	2	11	2010-03-05	1	N	16451	\N	KV	0	0.000366	\N	\N	\N	\N	\N	0.00000	0.00000	\N	\N	\N	\N	\N	\N	\N	\N	\N	10	-1.00000	\N	\N	\N	\N	Y	\N
\N	0200568	5	68	馈出2--测量Ub	N	5	N	N	2	11	2010-03-05	1	N	16452	\N	KV	0	0.000366	\N	\N	\N	\N	\N	0.00000	0.00000	\N	\N	\N	\N	\N	\N	\N	\N	\N	10	-1.00000	\N	\N	\N	\N	Y	\N
\N	0200569	5	69	馈出2--测量Uc	N	5	N	N	2	11	2010-03-05	1	N	16453	\N	KV	0	0.000366	\N	\N	\N	\N	\N	0.00000	0.00000	\N	\N	\N	\N	\N	\N	\N	\N	\N	10	-1.00000	\N	\N	\N	\N	Y	\N
\N	020057	5	7	电源进线1--P	N	1	N	N	2	11	2010-03-05	1	N	16391	\N	KW	0	0.3296	\N	\N	\N	\N	\N	0.00000	0.00000	\N	\N	\N	\N	\N	\N	\N	\N	\N	10	-1.00000	\N	\N	\N	\N	Y	\N
\N	0200570	5	70	馈出2--P	N	1	N	N	2	11	2010-03-05	1	N	16454	\N	KW	0	0.0396	\N	\N	\N	\N	\N	0.00000	0.00000	\N	\N	\N	\N	\N	\N	\N	\N	\N	10	-1.00000	\N	\N	\N	\N	Y	\N
\N	0200571	5	71	馈出2--Q	N	1	N	N	2	11	2010-03-05	1	N	16455	\N	KVar	0	0.0396	\N	\N	\N	\N	\N	0.00000	0.00000	\N	\N	\N	\N	\N	\N	\N	\N	\N	10	-1.00000	\N	\N	\N	\N	Y	\N
\N	0200572	5	72	馈出2--COSφ	N	1	N	N	2	11	2010-03-05	1	N	16456	\N	\N	0	0.0000305	\N	\N	\N	\N	\N	0.00000	0.00000	\N	\N	\N	\N	\N	\N	\N	\N	\N	10	-1.00000	\N	\N	\N	\N	Y	\N
\N	0200573	5	73	1号动变温控器--A相温度	N	8	N	N	2	11	2010-03-05	1	N	16457	\N	度	107	1	\N	\N	\N	\N	-40.00000	67.00000	0.00000	\N	\N	\N	\N	\N	\N	\N	\N	\N	10	-1.00000	\N	\N	\N	\N	Y	\N
\N	0200574	5	74	1号动变温控器--B相温度	N	8	N	N	2	11	2010-03-05	1	N	16458	\N	度	111	1	\N	\N	\N	\N	-40.00000	71.00000	0.00000	\N	\N	\N	\N	\N	\N	\N	\N	\N	10	-1.00000	\N	\N	\N	\N	Y	\N
\N	0200575	5	75	1号动变温控器--C相温度	N	8	N	N	2	11	2010-03-05	1	N	16459	\N	度	107	1	\N	\N	\N	\N	-40.00000	67.00000	0.00000	\N	\N	\N	\N	\N	\N	\N	\N	\N	10	-1.00000	\N	\N	\N	\N	Y	\N
\N	0200576	5	76	1号动变温控器--铁心温度	N	8	N	N	2	11	2010-03-05	1	N	16460	\N	度	255	1	\N	\N	\N	\N	-40.00000	215.00000	0.00000	\N	\N	\N	\N	\N	\N	\N	\N	\N	10	-1.00000	\N	\N	\N	\N	Y	\N
\N	0200577	5	77	2号动变温控器--A相温度	N	8	N	N	2	11	2010-03-05	1	N	16461	\N	度	0	1	\N	\N	\N	\N	-40.00000	0.00000	0.00000	\N	\N	\N	\N	\N	\N	\N	\N	\N	10	-1.00000	\N	\N	\N	\N	Y	\N
\N	0200578	5	78	2号动变温控器--B相温度	N	8	N	N	2	11	2010-03-05	1	N	16462	\N	度	0	1	\N	\N	\N	\N	-40.00000	0.00000	0.00000	\N	\N	\N	\N	\N	\N	\N	\N	\N	10	-1.00000	\N	\N	\N	\N	Y	\N
\N	0200579	5	79	2号动变温控器--C相温度	N	8	N	N	2	11	2010-03-05	1	N	16463	\N	度	0	1	\N	\N	\N	\N	-40.00000	0.00000	0.00000	\N	\N	\N	\N	\N	\N	\N	\N	\N	10	-1.00000	\N	\N	\N	\N	Y	\N
\N	020058	5	8	电源进线1--Q	N	1	N	N	2	11	2010-03-05	1	N	16392	\N	KVar	0	0.3296	\N	\N	\N	\N	\N	0.00000	0.00000	\N	\N	\N	\N	\N	\N	\N	\N	\N	10	-1.00000	\N	\N	\N	\N	Y	\N
\N	0200580	5	80	2号动变温控器--铁心温度	N	8	N	N	2	11	2010-03-05	1	N	16464	\N	度	0	1	\N	\N	\N	\N	-40.00000	0.00000	0.00000	\N	\N	\N	\N	\N	\N	\N	\N	\N	10	-1.00000	\N	\N	\N	\N	Y	\N
\N	0200581	5	81	3号动变温控器--A相温度	N	8	N	N	2	11	2010-03-05	1	N	16465	\N	度	0	1	\N	\N	\N	\N	-40.00000	0.00000	0.00000	\N	\N	\N	\N	\N	\N	\N	\N	\N	10	-1.00000	\N	\N	\N	\N	Y	\N
\N	0200582	5	82	3号动变温控器--B相温度	N	8	N	N	2	11	2010-03-05	1	N	16466	\N	度	0	1	\N	\N	\N	\N	-40.00000	0.00000	0.00000	\N	\N	\N	\N	\N	\N	\N	\N	\N	10	-1.00000	\N	\N	\N	\N	Y	\N
\N	0200583	5	83	3号动变温控器--C相温度	N	8	N	N	2	11	2010-03-05	1	N	16467	\N	度	0	1	\N	\N	\N	\N	-40.00000	0.00000	0.00000	\N	\N	\N	\N	\N	\N	\N	\N	\N	10	-1.00000	\N	\N	\N	\N	Y	\N
\N	0200584	5	84	3号动变温控器--铁心温度	N	8	N	N	2	11	2010-03-05	1	N	16468	\N	度	0	1	\N	\N	\N	\N	-40.00000	0.00000	0.00000	\N	\N	\N	\N	\N	\N	\N	\N	\N	10	-1.00000	\N	\N	\N	\N	Y	\N
\N	0200585	5	85	4号动变温控器--A相温度	N	8	N	N	2	11	2010-03-05	1	N	16469	\N	度	0	1	\N	\N	\N	\N	-40.00000	0.00000	0.00000	\N	\N	\N	\N	\N	\N	\N	\N	\N	10	-1.00000	\N	\N	\N	\N	Y	\N
\N	0200586	5	86	4号动变温控器--B相温度	N	8	N	N	2	11	2010-03-05	1	N	16470	\N	度	0	1	\N	\N	\N	\N	-40.00000	0.00000	0.00000	\N	\N	\N	\N	\N	\N	\N	\N	\N	10	-1.00000	\N	\N	\N	\N	Y	\N
\N	0200587	5	87	4号动变温控器--C相温度	N	8	N	N	2	11	2010-03-05	1	N	16471	\N	度	0	1	\N	\N	\N	\N	-40.00000	0.00000	0.00000	\N	\N	\N	\N	\N	\N	\N	\N	\N	10	-1.00000	\N	\N	\N	\N	Y	\N
\N	0200588	5	88	4号动变温控器--铁心温度	N	8	N	N	2	11	2010-03-05	1	N	16472	\N	度	0	1	\N	\N	\N	\N	-40.00000	0.00000	0.00000	\N	\N	\N	\N	\N	\N	\N	\N	\N	10	-1.00000	\N	\N	\N	\N	Y	\N
\N	0200589	5	89	交直流单元--控制母线电压	N	6	N	N	2	11	2010-03-05	1	N	16473	\N	V	2174	0.1	\N	\N	\N	\N	\N	217.40000	0.00000	\N	\N	\N	\N	\N	\N	\N	\N	\N	10	-1.00000	\N	\N	\N	\N	Y	\N
\N	020059	5	9	电源进线1--COSφ	N	1	N	N	2	11	2010-03-05	1	N	16393	\N	\N	0	0.0000305	\N	\N	\N	\N	\N	0.00000	0.00000	\N	\N	\N	\N	\N	\N	\N	\N	\N	10	-1.00000	\N	\N	\N	\N	Y	\N
\N	0200590	5	90	交直流单元--整流器输出电压	N	6	N	N	2	11	2010-03-05	1	N	16474	\N	V	2445	0.1	\N	\N	\N	\N	\N	244.50000	0.00000	\N	\N	\N	\N	\N	\N	\N	\N	\N	10	-1.00000	\N	\N	\N	\N	Y	\N
\N	0200591	5	91	交直流单元--整流器输出电流	N	6	N	N	2	11	2010-03-05	1	N	16475	\N	A	10	0.1	\N	\N	\N	\N	\N	1.00000	0.00000	\N	\N	\N	\N	\N	\N	\N	\N	\N	10	-1.00000	\N	\N	\N	\N	Y	\N
\N	0200592	5	92	交直流单元--电池组电压	N	6	N	N	2	11	2010-03-05	1	N	16476	\N	V	2445	0.1	\N	\N	\N	\N	\N	244.50000	0.00000	\N	\N	\N	\N	\N	\N	\N	\N	\N	10	-1.00000	\N	\N	\N	\N	Y	\N
\N	0200593	5	93	交直流单元--电池组电流	N	6	N	N	2	11	2010-03-05	1	N	16477	\N	A	0	0.1	\N	\N	\N	\N	\N	0.00000	0.00000	\N	\N	\N	\N	\N	\N	\N	\N	\N	10	-1.00000	\N	\N	\N	\N	Y	\N
\N	0200594	5	94	交直流单元--电池组环境温度	N	6	N	N	2	11	2010-03-05	1	N	16478	\N	度	293	0.1	\N	\N	\N	\N	\N	29.30000	0.00000	\N	\N	\N	\N	\N	\N	\N	\N	\N	10	-1.00000	\N	\N	\N	\N	Y	\N
\N	0200595	5	95	交直流单元--母线正对地电阻	N	6	N	N	2	11	2010-03-05	1	N	16479	\N	欧姆	9999	0.1	\N	\N	\N	\N	\N	999.90000	0.00000	\N	\N	\N	\N	\N	\N	\N	\N	\N	10	-1.00000	\N	\N	\N	\N	Y	\N
\N	0200596	5	96	交直流单元--母线负对地电阻	N	6	N	N	2	11	2010-03-05	1	N	16480	\N	欧姆	9999	0.1	\N	\N	\N	\N	\N	999.90000	0.00000	\N	\N	\N	\N	\N	\N	\N	\N	\N	10	-1.00000	\N	\N	\N	\N	Y	\N
\N	0200597	5	97	电源进线1--测量Uab	N	5	N	N	2	11	2010-03-05	1	N	16481	\N	kv	27816	0.000366	\N	\N	\N	\N	\N	10.18066	0.00000	\N	\N	\N	\N	\N	\N	\N	\N	\N	10	-1.00000	\N	\N	\N	\N	Y	\N
\N	0200598	5	98	电源进线1--测量Ubc	N	5	N	N	2	11	2010-03-05	1	N	16482	\N	kv	27760	0.000366	\N	\N	\N	\N	\N	10.16016	0.00000	\N	\N	\N	\N	\N	\N	\N	\N	\N	10	-1.00000	\N	\N	\N	\N	Y	\N
\N	0200599	5	99	电源进线1--测量Uca	N	5	N	N	2	11	2010-03-05	1	N	16483	\N	kv	28344	0.000366	\N	\N	\N	\N	\N	10.37390	0.00000	\N	\N	\N	\N	\N	\N	\N	\N	\N	10	-1.00000	\N	\N	\N	\N	Y	\N
\N	020061	6	1	动力变电源1 Ia	N	6	N	N	2	11	2010-03-05	1	N	1793	\N	A	157	0.1526	\N	\N	\N	\N	\N	23.95820	0.00000	0.50000	\N	60.00000	-1.00000	\N	80.00000	-1.00000	\N	500	10000	-1.00000	\N	\N	\N	\N	Y	\N
\N	0200610	6	10	动力变电源1 有功	N	1	N	N	2	11	2010-03-05	1	N	1802	\N	KW	32774	0.0001526	\N	\N	\N	\N	\N	5.00131	0.00000	\N	\N	\N	\N	\N	\N	\N	\N	\N	10	-1.00000	\N	\N	\N	\N	Y	\N
\N	02006100	6	100	动力变电源4 Uc	N	5	N	N	2	11	2010-03-05	1	N	1892	\N	V	1550	0.1526	\N	\N	\N	\N	\N	236.53000	0.00000	1.00000	\N	245.00000	180.00000	\N	260.00000	50.00000	\N	500	10000	-1.00000	\N	\N	\N	\N	Y	\N
\N	02006101	6	101	动力变电源4 Uab	N	5	N	N	2	11	2010-03-05	1	N	1893	\N	V	2678	0.1526	\N	\N	\N	\N	\N	408.66280	0.00000	1.00000	\N	420.00000	360.00000	\N	430.00000	50.00000	\N	500	20000	-1.00000	\N	\N	\N	\N	Y	\N
\N	02006102	6	102	动力变电源4 Ubc	N	5	N	N	2	11	2010-03-05	1	N	1894	\N	V	2681	0.1526	\N	\N	\N	\N	\N	409.12060	0.00000	1.00000	\N	420.00000	360.00000	\N	430.00000	50.00000	\N	500	20000	-1.00000	\N	\N	\N	\N	Y	\N
\N	02006103	6	103	动力变电源4 Uca	N	5	N	N	2	11	2010-03-05	1	N	1895	\N	V	2681	0.1526	\N	\N	\N	\N	\N	409.12060	0.00000	1.00000	\N	420.00000	360.00000	\N	430.00000	50.00000	\N	500	20000	-1.00000	\N	\N	\N	\N	Y	\N
\N	02006104	6	104	动力变电源4 有功	N	1	N	N	2	11	2010-03-05	1	N	1896	\N	KW	6554	0.0001526	\N	\N	\N	\N	\N	1.00014	0.00000	\N	\N	\N	\N	\N	\N	\N	\N	\N	10	-1.00000	\N	\N	\N	\N	Y	\N
\N	02006105	6	105	动力变电源4 无功	N	1	N	N	2	11	2010-03-05	1	N	1897	\N	KVar	32770	0.0001526	\N	\N	\N	\N	\N	5.00070	0.00000	\N	\N	\N	\N	\N	\N	\N	\N	\N	10	-1.00000	\N	\N	\N	\N	Y	\N
\N	02006106	6	106	动力变电源4 频率	N	3	N	N	2	11	2010-03-05	1	N	1898	\N	Hz	504	0.099	\N	\N	\N	\N	\N	49.89600	0.00000	\N	\N	\N	\N	\N	\N	\N	\N	\N	10	-1.00000	\N	\N	\N	\N	Y	\N
\N	02006107	6	107	L7-4 Ia	N	6	N	N	2	11	2010-03-05	1	N	1899	\N	A	0	0.1526	\N	\N	\N	\N	\N	0.00000	0.00000	0.50000	\N	60.00000	-1.00000	\N	80.00000	-1.00000	\N	500	10000	-1.00000	\N	\N	\N	\N	Y	\N
\N	02006108	6	108	L7-7 Ia	N	6	N	N	2	11	2010-03-05	1	N	1900	\N	A	0	0.1526	\N	\N	\N	\N	\N	0.00000	0.00000	0.50000	\N	60.00000	-1.00000	\N	80.00000	-1.00000	\N	500	10000	-1.00000	\N	\N	\N	\N	Y	\N
\N	02006109	6	109	预留12 Ia	N	6	N	N	2	11	2010-03-05	1	N	1901	\N	A	112	0.1526	\N	\N	\N	\N	\N	17.09120	0.00000	0.50000	\N	60.00000	-1.00000	\N	80.00000	-1.00000	\N	500	10000	-1.00000	\N	\N	\N	\N	Y	\N
\N	0200611	6	11	动力变电源1 无功	N	1	N	N	2	11	2010-03-05	1	N	1803	\N	KVar	39324	0.0001526	\N	\N	\N	\N	\N	6.00084	0.00000	\N	\N	\N	\N	\N	\N	\N	\N	\N	10	-1.00000	\N	\N	\N	\N	Y	\N
\N	02006110	6	110	变压器温控器电源 Ia	N	6	N	N	2	11	2010-03-05	1	N	1902	\N	A	0	0.1526	\N	\N	\N	\N	\N	0.00000	0.00000	0.50000	\N	60.00000	-1.00000	\N	80.00000	-1.00000	\N	500	10000	-1.00000	\N	\N	\N	\N	Y	\N
\N	02006111	6	111	预留1 Ia	N	6	N	N	2	11	2010-03-05	1	N	1903	\N	A	0	0.1526	\N	\N	\N	\N	\N	0.00000	0.00000	0.50000	\N	60.00000	-1.00000	\N	80.00000	-1.00000	\N	500	10000	-1.00000	\N	\N	\N	\N	Y	\N
\N	02006112	6	112	预留2 Ia	N	6	N	N	2	11	2010-03-05	1	N	1904	\N	A	0	0.1526	\N	\N	\N	\N	\N	0.00000	0.00000	0.50000	\N	60.00000	-1.00000	\N	80.00000	-1.00000	\N	500	10000	-1.00000	\N	\N	\N	\N	Y	\N
\N	02006113	6	113	预留3 Ia	N	6	N	N	2	11	2010-03-05	1	N	1905	\N	A	0	0.1526	\N	\N	\N	\N	\N	0.00000	0.00000	0.50000	\N	60.00000	-1.00000	\N	80.00000	-1.00000	\N	500	10000	-1.00000	\N	\N	\N	\N	Y	\N
\N	02006114	6	114	预留4 Ia	N	6	N	N	2	11	2010-03-05	1	N	1906	\N	A	0	0.1526	\N	\N	\N	\N	\N	0.00000	0.00000	0.50000	\N	60.00000	-1.00000	\N	80.00000	-1.00000	\N	500	10000	-1.00000	\N	\N	\N	\N	Y	\N
\N	02006115	6	115	预留5 Ia	N	6	N	N	2	11	2010-03-05	1	N	1907	\N	A	0	0.1526	\N	\N	\N	\N	\N	0.00000	0.00000	0.50000	\N	60.00000	-1.00000	\N	80.00000	-1.00000	\N	500	10000	-1.00000	\N	\N	\N	\N	Y	\N
\N	02006116	6	116	预留6 Ia	N	6	N	N	2	11	2010-03-05	1	N	1908	\N	A	0	0.1526	\N	\N	\N	\N	\N	0.00000	0.00000	0.50000	\N	60.00000	-1.00000	\N	80.00000	-1.00000	\N	500	10000	-1.00000	\N	\N	\N	\N	Y	\N
\N	02006117	6	117	预留7 Ia	N	6	N	N	2	11	2010-03-05	1	N	1909	\N	A	0	0.1526	\N	\N	\N	\N	\N	0.00000	0.00000	0.50000	\N	60.00000	-1.00000	\N	80.00000	-1.00000	\N	500	10000	-1.00000	\N	\N	\N	\N	Y	\N
\N	02006118	6	118	预留8 Ia	N	6	N	N	2	11	2010-03-05	1	N	1910	\N	A	0	0.1526	\N	\N	\N	\N	\N	0.00000	0.00000	0.50000	\N	60.00000	-1.00000	\N	80.00000	-1.00000	\N	500	10000	-1.00000	\N	\N	\N	\N	Y	\N
\N	02006119	6	119	预留9 Ia	N	6	N	N	2	11	2010-03-05	1	N	1911	\N	A	0	0.1526	\N	\N	\N	\N	\N	0.00000	0.00000	0.50000	\N	60.00000	-1.00000	\N	80.00000	-1.00000	\N	500	10000	-1.00000	\N	\N	\N	\N	Y	\N
\N	0200612	6	12	动力变电源1 频率	N	3	N	N	2	11	2010-03-05	1	N	1804	\N	Hz	504	0.099	\N	\N	\N	\N	\N	49.89600	0.00000	\N	\N	\N	\N	\N	\N	\N	\N	\N	10	-1.00000	\N	\N	\N	\N	Y	\N
\N	02006120	6	120	预留10 Ia	N	6	N	N	2	11	2010-03-05	1	N	1912	\N	A	0	0.1526	\N	\N	\N	\N	\N	0.00000	0.00000	0.50000	\N	60.00000	-1.00000	\N	80.00000	-1.00000	\N	500	10000	-1.00000	\N	\N	\N	\N	Y	\N
\N	02006121	6	121	预留13 Ia	N	6	N	N	2	11	2010-03-05	1	N	1913	\N	A	0	0.1526	\N	\N	\N	\N	\N	0.00000	0.00000	0.50000	\N	60.00000	-1.00000	\N	80.00000	-1.00000	\N	500	10000	-1.00000	\N	\N	\N	\N	Y	\N
\N	02006122	6	122	预留11 Ia	N	6	N	N	2	11	2010-03-05	1	N	1914	\N	A	0	0.1526	\N	\N	\N	\N	\N	0.00000	0.00000	0.50000	\N	60.00000	-1.00000	\N	80.00000	-1.00000	\N	500	10000	-1.00000	\N	\N	\N	\N	Y	\N
\N	0200613	6	13	XX-S16-1（信息）Ia	N	6	N	N	2	11	2010-03-05	1	N	1805	\N	A	0	0.1526	\N	\N	\N	\N	\N	0.00000	0.00000	0.50000	\N	60.00000	-1.00000	\N	80.00000	-1.00000	\N	500	10000	-1.00000	\N	\N	\N	\N	Y	\N
\N	0200614	6	14	XX-S8-1（信息）Ia	N	6	N	N	2	11	2010-03-05	1	N	1806	\N	A	13	0.1526	\N	\N	\N	\N	\N	1.98380	0.00000	0.50000	\N	60.00000	-1.00000	\N	80.00000	-1.00000	\N	500	10000	-1.00000	\N	\N	\N	\N	Y	\N
\N	0200615	6	15	XX-S7-1（信息）Ia	N	6	N	N	2	11	2010-03-05	1	N	1807	\N	A	0	0.1526	\N	\N	\N	\N	\N	0.00000	0.00000	0.50000	\N	60.00000	-1.00000	\N	80.00000	-1.00000	\N	500	10000	-1.00000	\N	\N	\N	\N	Y	\N
\N	0200616	6	16	XX-S13-1（信息）Ia	N	6	N	N	2	11	2010-03-05	1	N	1808	\N	A	2	0.1526	\N	\N	\N	\N	\N	0.30520	0.00000	0.50000	\N	60.00000	-1.00000	\N	80.00000	-1.00000	\N	500	10000	-1.00000	\N	\N	\N	\N	Y	\N
\N	0200617	6	17	干线1Ia	N	6	N	N	2	11	2010-03-05	1	N	1809	\N	A	91	0.1526	\N	\N	\N	\N	\N	13.88660	0.00000	0.50000	\N	60.00000	-1.00000	\N	80.00000	-1.00000	\N	500	10000	-1.00000	\N	\N	\N	\N	Y	\N
\N	0200618	6	18	变压器温控电源Ia	N	6	N	N	2	11	2010-03-05	1	N	1810	\N	A	0	0.1526	\N	\N	\N	\N	\N	0.00000	0.00000	0.50000	\N	60.00000	-1.00000	\N	80.00000	-1.00000	\N	500	10000	-1.00000	\N	\N	\N	\N	Y	\N
\N	0200619	6	19	预留3 Ia	N	6	N	N	2	11	2010-03-05	1	N	1811	\N	A	0	0.1526	\N	\N	\N	\N	\N	0.00000	0.00000	0.50000	\N	60.00000	-1.00000	\N	80.00000	-1.00000	\N	500	10000	-1.00000	\N	\N	\N	\N	Y	\N
\N	020062	6	2	动力变电源1 Ib	N	6	N	N	2	11	2010-03-05	1	N	1794	\N	A	190	0.1526	\N	\N	\N	\N	\N	28.99400	0.00000	0.50000	\N	60.00000	-1.00000	\N	80.00000	-1.00000	\N	500	10000	-1.00000	\N	\N	\N	\N	Y	\N
\N	0200620	6	20	照明电源1 Ia	N	6	N	N	2	11	2010-03-05	1	N	1812	\N	A	12	0.1526	\N	\N	\N	\N	\N	1.83120	0.00000	0.50000	\N	60.00000	-1.00000	\N	80.00000	-1.00000	\N	500	10000	-1.00000	\N	\N	\N	\N	Y	\N
\N	0200621	6	21	干线6 Ia	N	6	N	N	2	11	2010-03-05	1	N	1813	\N	A	0	0.1526	\N	\N	\N	\N	\N	0.00000	0.00000	0.50000	\N	60.00000	-1.00000	\N	80.00000	-1.00000	\N	500	10000	-1.00000	\N	\N	\N	\N	Y	\N
\N	0200622	6	22	照明电源2 Ia	N	6	N	N	2	11	2010-03-05	1	N	1814	\N	A	45	0.1526	\N	\N	\N	\N	\N	6.86700	0.00000	0.50000	\N	60.00000	-1.00000	\N	80.00000	-1.00000	\N	500	10000	-1.00000	\N	\N	\N	\N	Y	\N
\N	0200623	6	23	预留6 Ia	N	6	N	N	2	11	2010-03-05	1	N	1815	\N	A	0	0.1526	\N	\N	\N	\N	\N	0.00000	0.00000	0.50000	\N	60.00000	-1.00000	\N	80.00000	-1.00000	\N	500	10000	-1.00000	\N	\N	\N	\N	Y	\N
\N	0200624	6	24	预留7 Ia	N	6	N	N	2	11	2010-03-05	1	N	1816	\N	A	0	0.1526	\N	\N	\N	\N	\N	0.00000	0.00000	0.50000	\N	60.00000	-1.00000	\N	80.00000	-1.00000	\N	500	10000	-1.00000	\N	\N	\N	\N	Y	\N
\N	0200625	6	25	干线7 Ia	N	6	N	N	2	11	2010-03-05	1	N	1817	\N	A	137	0.1526	\N	\N	\N	\N	\N	20.90620	0.00000	0.50000	\N	60.00000	-1.00000	\N	80.00000	-1.00000	\N	500	10000	-1.00000	\N	\N	\N	\N	Y	\N
\N	0200626	6	26	通讯主 Ia	N	6	N	N	2	11	2010-03-05	1	N	1818	\N	A	0	0.1526	\N	\N	\N	\N	\N	0.00000	0.00000	0.50000	\N	60.00000	-1.00000	\N	80.00000	-1.00000	\N	500	10000	-1.00000	\N	\N	\N	\N	Y	\N
\N	0200627	6	27	预留10 Ia	N	6	N	N	2	11	2010-03-05	1	N	1819	\N	A	0	0.1526	\N	\N	\N	\N	\N	0.00000	0.00000	0.50000	\N	60.00000	-1.00000	\N	80.00000	-1.00000	\N	500	10000	-1.00000	\N	\N	\N	\N	Y	\N
\N	0200628	6	28	直流电源屏1 Ia	N	6	N	N	2	11	2010-03-05	1	N	1820	\N	A	4	0.1526	\N	\N	\N	\N	\N	0.61040	0.00000	0.50000	\N	60.00000	-1.00000	\N	80.00000	-1.00000	\N	500	10000	-1.00000	\N	\N	\N	\N	Y	\N
\N	0200629	6	29	预留8 Ia	N	6	N	N	2	11	2010-03-05	1	N	1821	\N	A	0	0.1526	\N	\N	\N	\N	\N	0.00000	0.00000	0.50000	\N	60.00000	-1.00000	\N	80.00000	-1.00000	\N	500	10000	-1.00000	\N	\N	\N	\N	Y	\N
\N	020063	6	3	动力变电源1 Ic	N	6	N	N	2	11	2010-03-05	1	N	1795	\N	A	117	0.1526	\N	\N	\N	\N	\N	17.85420	0.00000	1.00000	\N	60.00000	-1.00000	\N	80.00000	-1.00000	\N	500	10000	-1.00000	\N	\N	\N	\N	Y	\N
\N	0200630	6	30	干线8 Ia	N	6	N	N	2	11	2010-03-05	1	N	1822	\N	A	0	0.1526	\N	\N	\N	\N	\N	0.00000	0.00000	0.50000	\N	60.00000	-1.00000	\N	80.00000	-1.00000	\N	500	10000	-1.00000	\N	\N	\N	\N	Y	\N
\N	0200631	6	31	母联 Ia	N	6	N	N	2	11	2010-03-05	1	N	1823	\N	A	0	0.1526	\N	\N	\N	\N	\N	0.00000	0.00000	0.50000	\N	60.00000	-1.00000	\N	80.00000	-1.00000	\N	500	10000	-1.00000	\N	\N	\N	\N	Y	\N
\N	0200632	6	32	母联 Ib	N	6	N	N	2	11	2010-03-05	1	N	1824	\N	A	0	0.1526	\N	\N	\N	\N	\N	0.00000	0.00000	0.50000	\N	60.00000	-1.00000	\N	80.00000	-1.00000	\N	500	10000	-1.00000	\N	\N	\N	\N	Y	\N
\N	0200633	6	33	母联 Ic	N	6	N	N	2	11	2010-03-05	1	N	1825	\N	A	0	0.1526	\N	\N	\N	\N	\N	0.00000	0.00000	0.50000	\N	60.00000	-1.00000	\N	80.00000	-1.00000	\N	500	10000	-1.00000	\N	\N	\N	\N	Y	\N
\N	0200634	6	34	母联隔离 Ia	N	6	N	N	2	11	2010-03-05	1	N	1826	\N	A	0	0.1526	\N	\N	\N	\N	\N	0.00000	0.00000	0.50000	\N	60.00000	-1.00000	\N	80.00000	-1.00000	\N	500	10000	-1.00000	\N	\N	\N	\N	Y	\N
\N	0200635	6	35	母联隔离 Ib	N	6	N	N	2	11	2010-03-05	1	N	1827	\N	A	0	0.1526	\N	\N	\N	\N	\N	0.00000	0.00000	0.50000	\N	60.00000	-1.00000	\N	80.00000	-1.00000	\N	500	10000	-1.00000	\N	\N	\N	\N	Y	\N
\N	0200636	6	36	母联隔离 Ic	N	6	N	N	2	11	2010-03-05	1	N	1828	\N	A	0	0.1526	\N	\N	\N	\N	\N	0.00000	0.00000	0.50000	\N	60.00000	-1.00000	\N	80.00000	-1.00000	\N	500	10000	-1.00000	\N	\N	\N	\N	Y	\N
\N	0200637	6	37	直流电源屏2 Ia	N	6	N	N	2	11	2010-03-05	1	N	1829	\N	A	0	0.1526	\N	\N	\N	\N	\N	0.00000	0.00000	0.50000	\N	60.00000	-1.00000	\N	80.00000	-1.00000	\N	500	10000	-1.00000	\N	\N	\N	\N	Y	\N
\N	0200638	6	38	XX-S7-2（信息）Ia	N	6	N	N	2	11	2010-03-05	1	N	1830	\N	A	0	0.1526	\N	\N	\N	\N	\N	0.00000	0.00000	0.50000	\N	60.00000	-1.00000	\N	80.00000	-1.00000	\N	500	10000	-1.00000	\N	\N	\N	\N	Y	\N
\N	0200639	6	39	通讯备 Ia	N	6	N	N	2	11	2010-03-05	1	N	1831	\N	A	0	0.1526	\N	\N	\N	\N	\N	0.00000	0.00000	0.50000	\N	60.00000	-1.00000	\N	80.00000	-1.00000	\N	500	10000	-1.00000	\N	\N	\N	\N	Y	\N
\N	020064	6	4	动力变电源1 Ua	N	5	N	N	2	11	2010-03-05	1	N	1796	\N	V	1561	0.1526	\N	\N	\N	\N	\N	238.20860	0.00000	1.00000	\N	245.00000	180.00000	\N	260.00000	50.00000	\N	500	10000	-1.00000	\N	\N	\N	\N	Y	\N
\N	0200640	6	40	预留15 Ia	N	6	N	N	2	11	2010-03-05	1	N	1832	\N	A	0	0.1526	\N	\N	\N	\N	\N	0.00000	0.00000	0.50000	\N	60.00000	-1.00000	\N	80.00000	-1.00000	\N	500	10000	-1.00000	\N	\N	\N	\N	Y	\N
\N	0200641	6	41	干线2 Ia	N	6	N	N	2	11	2010-03-05	1	N	1833	\N	A	0	0.1526	\N	\N	\N	\N	\N	0.00000	0.00000	0.50000	\N	60.00000	-1.00000	\N	80.00000	-1.00000	\N	500	10000	-1.00000	\N	\N	\N	\N	Y	\N
\N	0200642	6	42	预留17 Ia	N	6	N	N	2	11	2010-03-05	1	N	1834	\N	A	0	0.1526	\N	\N	\N	\N	\N	0.00000	0.00000	0.50000	\N	60.00000	-1.00000	\N	80.00000	-1.00000	\N	500	10000	-1.00000	\N	\N	\N	\N	Y	\N
\N	0200643	6	43	预留18 Ia	N	6	N	N	2	11	2010-03-05	1	N	1835	\N	A	0	0.1526	\N	\N	\N	\N	\N	0.00000	0.00000	0.50000	\N	60.00000	-1.00000	\N	80.00000	-1.00000	\N	500	10000	-1.00000	\N	\N	\N	\N	Y	\N
\N	0200644	6	44	预留16 Ia	N	6	N	N	2	11	2010-03-05	1	N	1836	\N	A	0	0.1526	\N	\N	\N	\N	\N	0.00000	0.00000	0.50000	\N	60.00000	-1.00000	\N	80.00000	-1.00000	\N	500	10000	-1.00000	\N	\N	\N	\N	Y	\N
\N	0200645	6	45	干线3 Ia	N	6	N	N	2	11	2010-03-05	1	N	1837	\N	A	111	0.1526	\N	\N	\N	\N	\N	16.93860	0.00000	0.50000	\N	60.00000	-1.00000	\N	80.00000	-1.00000	\N	500	10000	-1.00000	\N	\N	\N	\N	Y	\N
\N	0200646	6	46	变压器温控器电源 Ia	N	6	N	N	2	11	2010-03-05	1	N	1838	\N	A	0	0.1526	\N	\N	\N	\N	\N	0.00000	0.00000	0.50000	\N	60.00000	-1.00000	\N	80.00000	-1.00000	\N	500	10000	-1.00000	\N	\N	\N	\N	Y	\N
\N	0200647	6	47	预留19 Ia	N	6	N	N	2	11	2010-03-05	1	N	1839	\N	A	0	0.1526	\N	\N	\N	\N	\N	0.00000	0.00000	0.50000	\N	60.00000	-1.00000	\N	80.00000	-1.00000	\N	500	10000	-1.00000	\N	\N	\N	\N	Y	\N
\N	0200648	6	48	预留20 Ia	N	6	N	N	2	11	2010-03-05	1	N	1840	\N	A	0	0.1526	\N	\N	\N	\N	\N	0.00000	0.00000	0.50000	\N	60.00000	-1.00000	\N	80.00000	-1.00000	\N	500	10000	-1.00000	\N	\N	\N	\N	Y	\N
\N	0200649	6	49	干线4 Ia	N	6	N	N	2	11	2010-03-05	1	N	1841	\N	A	0	0.1526	\N	\N	\N	\N	\N	0.00000	0.00000	0.50000	\N	60.00000	-1.00000	\N	80.00000	-1.00000	\N	500	10000	-1.00000	\N	\N	\N	\N	Y	\N
\N	020065	6	5	动力变电源1 Ub	N	5	N	N	2	11	2010-03-05	1	N	1797	\N	V	1555	0.1526	\N	\N	\N	\N	\N	237.29300	0.00000	1.00000	\N	245.00000	180.00000	\N	260.00000	50.00000	\N	500	10000	-1.00000	\N	\N	\N	\N	Y	\N
\N	0200650	6	50	XX-S16-2（信息）Ia	N	6	N	N	2	11	2010-03-05	1	N	1842	\N	A	0	0.1526	\N	\N	\N	\N	\N	0.00000	0.00000	0.50000	\N	60.00000	-1.00000	\N	80.00000	-1.00000	\N	500	10000	-1.00000	\N	\N	\N	\N	Y	\N
\N	0200651	6	51	XX-S18-2（信息）Ia	N	6	N	N	2	11	2010-03-05	1	N	1843	\N	A	0	0.1526	\N	\N	\N	\N	\N	0.00000	0.00000	0.50000	\N	60.00000	-1.00000	\N	80.00000	-1.00000	\N	500	10000	-1.00000	\N	\N	\N	\N	Y	\N
\N	0200652	6	52	XX-S13-2（信息）Ia	N	6	N	N	2	11	2010-03-05	1	N	1844	\N	A	0	0.1526	\N	\N	\N	\N	\N	0.00000	0.00000	0.50000	\N	60.00000	-1.00000	\N	80.00000	-1.00000	\N	500	10000	-1.00000	\N	\N	\N	\N	Y	\N
\N	0200653	6	53	预留22 Ia	N	6	N	N	2	11	2010-03-05	1	N	1845	\N	A	0	0.1526	\N	\N	\N	\N	\N	0.00000	0.00000	0.50000	\N	60.00000	-1.00000	\N	80.00000	-1.00000	\N	500	10000	-1.00000	\N	\N	\N	\N	Y	\N
\N	0200654	6	54	干线5 Ia	N	6	N	N	2	11	2010-03-05	1	N	1846	\N	A	190	0.1526	\N	\N	\N	\N	\N	28.99400	0.00000	0.50000	\N	60.00000	-1.00000	\N	80.00000	-1.00000	\N	500	10000	-1.00000	\N	\N	\N	\N	Y	\N
\N	0200655	6	55	动力变电源2 Ia	N	6	N	N	2	11	2010-03-05	1	N	1847	\N	A	131	0.1526	\N	\N	\N	\N	\N	19.99060	0.00000	0.50000	\N	60.00000	-1.00000	\N	80.00000	-1.00000	\N	500	10000	-1.00000	\N	\N	\N	\N	Y	\N
\N	0200656	6	56	动力变电源2 Ib	N	6	N	N	2	11	2010-03-05	1	N	1848	\N	A	301	0.1526	\N	\N	\N	\N	\N	45.93260	0.00000	0.50000	\N	60.00000	-1.00000	\N	80.00000	-1.00000	\N	500	10000	-1.00000	\N	\N	\N	\N	Y	\N
\N	0200657	6	57	动力变电源2 Ic	N	6	N	N	2	11	2010-03-05	1	N	1849	\N	A	242	0.1526	\N	\N	\N	\N	\N	36.92920	0.00000	0.50000	\N	60.00000	-1.00000	\N	80.00000	-1.00000	\N	500	10000	-1.00000	\N	\N	\N	\N	Y	\N
\N	0200658	6	58	动力变电源2 Ua	N	5	N	N	2	11	2010-03-05	1	N	1850	\N	V	1545	0.1526	\N	\N	\N	\N	\N	235.76700	0.00000	1.00000	\N	245.00000	180.00000	\N	260.00000	50.00000	\N	500	10000	-1.00000	\N	\N	\N	\N	Y	\N
\N	0200659	6	59	动力变电源2 Ub	N	5	N	N	2	11	2010-03-05	1	N	1851	\N	V	1546	0.1526	\N	\N	\N	\N	\N	235.91960	0.00000	1.00000	\N	245.00000	180.00000	\N	260.00000	50.00000	\N	500	10000	-1.00000	\N	\N	\N	\N	Y	\N
\N	020066	6	6	动力变电源1 Uc	N	5	N	N	2	11	2010-03-05	1	N	1798	\N	V	1564	0.1526	\N	\N	\N	\N	\N	238.66640	0.00000	1.00000	\N	245.00000	180.00000	\N	260.00000	50.00000	\N	500	10000	-1.00000	\N	\N	\N	\N	Y	\N
\N	0200660	6	60	动力变电源2 Uc	N	5	N	N	2	11	2010-03-05	1	N	1852	\N	V	1551	0.1526	\N	\N	\N	\N	\N	236.68260	0.00000	1.00000	\N	245.00000	180.00000	\N	260.00000	50.00000	\N	500	10000	-1.00000	\N	\N	\N	\N	Y	\N
\N	0200661	6	61	动力变电源2 Uab	N	5	N	N	2	11	2010-03-05	1	N	1853	\N	V	2677	0.1526	\N	\N	\N	\N	\N	408.51020	0.00000	1.00000	\N	420.00000	360.00000	\N	430.00000	50.00000	\N	500	20000	-1.00000	\N	\N	\N	\N	Y	\N
\N	0200662	6	62	动力变电源2 Ubc	N	5	N	N	2	11	2010-03-05	1	N	1854	\N	V	2682	0.1526	\N	\N	\N	\N	\N	409.27320	0.00000	1.00000	\N	420.00000	360.00000	\N	430.00000	50.00000	\N	500	20000	-1.00000	\N	\N	\N	\N	Y	\N
\N	0200663	6	63	动力变电源2 Uca	N	5	N	N	2	11	2010-03-05	1	N	1855	\N	V	2681	0.1526	\N	\N	\N	\N	\N	409.12060	0.00000	1.00000	\N	420.00000	360.00000	\N	430.00000	50.00000	\N	500	20000	-1.00000	\N	\N	\N	\N	Y	\N
\N	0200664	6	64	动力变电源2 有功	N	1	N	N	2	11	2010-03-05	1	N	1856	\N	KW	19670	0.0001526	\N	\N	\N	\N	\N	3.00164	0.00000	\N	\N	\N	\N	\N	\N	\N	\N	\N	10	-1.00000	\N	\N	\N	\N	Y	\N
\N	0200665	6	65	动力变电源2 无功	N	1	N	N	2	11	2010-03-05	1	N	1857	\N	KVar	39324	0.0001526	\N	\N	\N	\N	\N	6.00084	0.00000	\N	\N	\N	\N	\N	\N	\N	\N	\N	10	-1.00000	\N	\N	\N	\N	Y	\N
\N	0200666	6	66	动力变电源2 频率	N	3	N	N	2	11	2010-03-05	1	N	1858	\N	Hz	504	0.099	\N	\N	\N	\N	\N	49.89600	0.00000	\N	\N	\N	\N	\N	\N	\N	\N	\N	10	-1.00000	\N	\N	\N	\N	Y	\N
\N	0200667	6	67	动力变电源3 Ia	N	6	N	N	2	11	2010-03-05	1	N	1859	\N	A	0	0.1526	\N	\N	\N	\N	\N	0.00000	0.00000	0.50000	\N	60.00000	-1.00000	\N	80.00000	-1.00000	\N	500	10000	-1.00000	\N	\N	\N	\N	Y	\N
\N	0200668	6	68	动力变电源3 Ib	N	6	N	N	2	11	2010-03-05	1	N	1860	\N	A	0	0.1526	\N	\N	\N	\N	\N	0.00000	0.00000	0.50000	\N	60.00000	-1.00000	\N	80.00000	-1.00000	\N	500	10000	-1.00000	\N	\N	\N	\N	Y	\N
\N	0200669	6	69	动力变电源3 Ic	N	6	N	N	2	11	2010-03-05	1	N	1861	\N	A	0	0.1526	\N	\N	\N	\N	\N	0.00000	0.00000	0.50000	\N	60.00000	-1.00000	\N	80.00000	-1.00000	\N	500	10000	-1.00000	\N	\N	\N	\N	Y	\N
\N	020067	6	7	动力变电源1 Uab	N	5	N	N	2	11	2010-03-05	1	N	1799	\N	V	2698	0.1526	\N	\N	\N	\N	\N	411.71480	0.00000	1.00000	\N	420.00000	360.00000	\N	430.00000	50.00000	\N	500	20000	-1.00000	\N	\N	\N	\N	Y	\N
\N	0200670	6	70	动力变电源3 Ua	N	5	N	N	2	11	2010-03-05	1	N	1862	\N	V	1563	0.1526	\N	\N	\N	\N	\N	238.51380	0.00000	1.00000	\N	245.00000	180.00000	\N	260.00000	50.00000	\N	500	10000	-1.00000	\N	\N	\N	\N	Y	\N
\N	0200671	6	71	动力变电源3 Ub	N	5	N	N	2	11	2010-03-05	1	N	1863	\N	V	1554	0.1526	\N	\N	\N	\N	\N	237.14040	0.00000	1.00000	\N	245.00000	180.00000	\N	260.00000	50.00000	\N	500	10000	-1.00000	\N	\N	\N	\N	Y	\N
\N	0200672	6	72	动力变电源3 Uc	N	5	N	N	2	11	2010-03-05	1	N	1864	\N	V	1565	0.1526	\N	\N	\N	\N	\N	238.81900	0.00000	1.00000	\N	245.00000	180.00000	\N	260.00000	50.00000	\N	500	10000	-1.00000	\N	\N	\N	\N	Y	\N
\N	0200673	6	73	动力变电源3 Uab	N	5	N	N	2	11	2010-03-05	1	N	1865	\N	V	2700	0.1526	\N	\N	\N	\N	\N	412.02000	0.00000	1.00000	\N	420.00000	360.00000	\N	430.00000	50.00000	\N	500	20000	-1.00000	\N	\N	\N	\N	Y	\N
\N	0200674	6	74	动力变电源3 Ubc	N	5	N	N	2	11	2010-03-05	1	N	1866	\N	V	2702	0.1526	\N	\N	\N	\N	\N	412.32520	0.00000	1.00000	\N	420.00000	360.00000	\N	430.00000	50.00000	\N	500	20000	-1.00000	\N	\N	\N	\N	Y	\N
\N	0200675	6	75	动力变电源3 Uca	N	5	N	N	2	11	2010-03-05	1	N	1867	\N	V	2708	0.1526	\N	\N	\N	\N	\N	413.24080	0.00000	1.00000	\N	420.00000	360.00000	\N	430.00000	50.00000	\N	500	20000	-1.00000	\N	\N	\N	\N	Y	\N
\N	0200676	6	76	动力变电源3 有功	N	1	N	N	2	11	2010-03-05	1	N	1868	\N	KW	0	0.0001526	\N	\N	\N	\N	\N	0.00000	0.00000	\N	\N	\N	\N	\N	\N	\N	\N	\N	10	-1.00000	\N	\N	\N	\N	Y	\N
\N	0200677	6	77	动力变电源3 无功	N	1	N	N	2	11	2010-03-05	1	N	1869	\N	KVar	0	0.0001526	\N	\N	\N	\N	\N	0.00000	0.00000	\N	\N	\N	\N	\N	\N	\N	\N	\N	10	-1.00000	\N	\N	\N	\N	Y	\N
\N	0200678	6	78	动力变电源3 频率	N	3	N	N	2	11	2010-03-05	1	N	1870	\N	Hz	504	0.099	\N	\N	\N	\N	\N	49.89600	0.00000	\N	\N	\N	\N	\N	\N	\N	\N	\N	10	-1.00000	\N	\N	\N	\N	Y	\N
\N	0200679	6	79	L5-6 Ia	N	6	N	N	2	11	2010-03-05	1	N	1871	\N	A	0	0.1526	\N	\N	\N	\N	\N	0.00000	0.00000	0.50000	\N	60.00000	-1.00000	\N	80.00000	-1.00000	\N	500	10000	-1.00000	\N	\N	\N	\N	Y	\N
\N	020068	6	8	动力变电源1 Ubc	N	5	N	N	2	11	2010-03-05	1	N	1800	\N	V	2701	0.1526	\N	\N	\N	\N	\N	412.17260	0.00000	1.00000	\N	420.00000	360.00000	\N	430.00000	50.00000	\N	500	20000	-1.00000	\N	\N	\N	\N	Y	\N
\N	0200680	6	80	L7-3 Ia	N	6	N	N	2	11	2010-03-05	1	N	1872	\N	A	0	0.1526	\N	\N	\N	\N	\N	0.00000	0.00000	0.50000	\N	60.00000	-1.00000	\N	80.00000	-1.00000	\N	500	10000	-1.00000	\N	\N	\N	\N	Y	\N
\N	0200681	6	81	预留12 Ia	N	6	N	N	2	11	2010-03-05	1	N	1873	\N	A	0	0.1526	\N	\N	\N	\N	\N	0.00000	0.00000	0.50000	\N	60.00000	-1.00000	\N	80.00000	-1.00000	\N	500	10000	-1.00000	\N	\N	\N	\N	Y	\N
\N	0200682	6	82	变压器温控器电源 Ia	N	6	N	N	2	11	2010-03-05	1	N	1874	\N	A	0	0.1526	\N	\N	\N	\N	\N	0.00000	0.00000	0.50000	\N	60.00000	-1.00000	\N	80.00000	-1.00000	\N	500	10000	-1.00000	\N	\N	\N	\N	Y	\N
\N	0200683	6	83	预留1 Ia	N	6	N	N	2	11	2010-03-05	1	N	1875	\N	A	0	0.1526	\N	\N	\N	\N	\N	0.00000	0.00000	0.50000	\N	60.00000	-1.00000	\N	80.00000	-1.00000	\N	500	10000	-1.00000	\N	\N	\N	\N	Y	\N
\N	0200684	6	84	预留2 Ia	N	6	N	N	2	11	2010-03-05	1	N	1876	\N	A	0	0.1526	\N	\N	\N	\N	\N	0.00000	0.00000	0.50000	\N	60.00000	-1.00000	\N	80.00000	-1.00000	\N	500	10000	-1.00000	\N	\N	\N	\N	Y	\N
\N	0200685	6	85	预留3 Ia	N	6	N	N	2	11	2010-03-05	1	N	1877	\N	A	0	0.1526	\N	\N	\N	\N	\N	0.00000	0.00000	0.50000	\N	60.00000	-1.00000	\N	80.00000	-1.00000	\N	500	10000	-1.00000	\N	\N	\N	\N	Y	\N
\N	0200686	6	86	预留4 Ia	N	6	N	N	2	11	2010-03-05	1	N	1878	\N	A	0	0.1526	\N	\N	\N	\N	\N	0.00000	0.00000	0.50000	\N	60.00000	-1.00000	\N	80.00000	-1.00000	\N	500	10000	-1.00000	\N	\N	\N	\N	Y	\N
\N	0200687	6	87	预留5 Ia	N	6	N	N	2	11	2010-03-05	1	N	1879	\N	A	0	0.1526	\N	\N	\N	\N	\N	0.00000	0.00000	0.50000	\N	60.00000	-1.00000	\N	80.00000	-1.00000	\N	500	10000	-1.00000	\N	\N	\N	\N	Y	\N
\N	0200688	6	88	预留6 Ia	N	6	N	N	2	11	2010-03-05	1	N	1880	\N	A	0	0.1526	\N	\N	\N	\N	\N	0.00000	0.00000	0.50000	\N	60.00000	-1.00000	\N	80.00000	-1.00000	\N	500	10000	-1.00000	\N	\N	\N	\N	Y	\N
\N	0200689	6	89	预留7 Ia	N	6	N	N	2	11	2010-03-05	1	N	1881	\N	A	0	0.1526	\N	\N	\N	\N	\N	0.00000	0.00000	0.50000	\N	60.00000	-1.00000	\N	80.00000	-1.00000	\N	500	10000	-1.00000	\N	\N	\N	\N	Y	\N
\N	020069	6	9	动力变电源1 Uca	N	5	N	N	2	11	2010-03-05	1	N	1801	\N	V	2706	0.1526	\N	\N	\N	\N	\N	412.93560	0.00000	1.00000	\N	420.00000	360.00000	\N	430.00000	50.00000	\N	500	20000	-1.00000	\N	\N	\N	\N	Y	\N
\N	0200690	6	90	预留8 Ia	N	6	N	N	2	11	2010-03-05	1	N	1882	\N	A	0	0.1526	\N	\N	\N	\N	\N	0.00000	0.00000	0.50000	\N	60.00000	-1.00000	\N	80.00000	-1.00000	\N	500	10000	-1.00000	\N	\N	\N	\N	Y	\N
\N	0200691	6	91	预留9 Ia	N	6	N	N	2	11	2010-03-05	1	N	1883	\N	A	0	0.1526	\N	\N	\N	\N	\N	0.00000	0.00000	0.50000	\N	60.00000	-1.00000	\N	80.00000	-1.00000	\N	500	10000	-1.00000	\N	\N	\N	\N	Y	\N
\N	0200692	6	92	预留10 Ia	N	6	N	N	2	11	2010-03-05	1	N	1884	\N	A	0	0.1526	\N	\N	\N	\N	\N	0.00000	0.00000	0.50000	\N	60.00000	-1.00000	\N	80.00000	-1.00000	\N	500	10000	-1.00000	\N	\N	\N	\N	Y	\N
\N	0200693	6	93	所内照明 Ia	N	6	N	N	2	11	2010-03-05	1	N	1885	\N	A	0	0.1526	\N	\N	\N	\N	\N	0.00000	0.00000	0.50000	\N	60.00000	-1.00000	\N	80.00000	-1.00000	\N	500	10000	-1.00000	\N	\N	\N	\N	Y	\N
\N	0200694	6	94	预留11 Ia	N	6	N	N	2	11	2010-03-05	1	N	1886	\N	A	0	0.1526	\N	\N	\N	\N	\N	0.00000	0.00000	0.50000	\N	60.00000	-1.00000	\N	80.00000	-1.00000	\N	500	10000	-1.00000	\N	\N	\N	\N	Y	\N
\N	0200695	6	95	动力变电源4 Ia	N	6	N	N	2	11	2010-03-05	1	N	1887	\N	A	6	0.1526	\N	\N	\N	\N	\N	0.91560	0.00000	0.50000	\N	60.00000	-1.00000	\N	80.00000	-1.00000	\N	500	10000	-1.00000	\N	\N	\N	\N	Y	\N
\N	0200696	6	96	动力变电源4 Ib	N	6	N	N	2	11	2010-03-05	1	N	1888	\N	A	104	0.1526	\N	\N	\N	\N	\N	15.87040	0.00000	0.50000	\N	60.00000	-1.00000	\N	80.00000	-1.00000	\N	500	10000	-1.00000	\N	\N	\N	\N	Y	\N
\N	0200697	6	97	动力变电源4 Ic	N	6	N	N	2	11	2010-03-05	1	N	1889	\N	A	104	0.1526	\N	\N	\N	\N	\N	15.87040	0.00000	0.50000	\N	60.00000	-1.00000	\N	80.00000	-1.00000	\N	500	10000	-1.00000	\N	\N	\N	\N	Y	\N
\N	0200698	6	98	动力变电源4 Ua	N	5	N	N	2	11	2010-03-05	1	N	1890	\N	V	1546	0.1526	\N	\N	\N	\N	\N	235.91960	0.00000	1.00000	\N	245.00000	180.00000	\N	260.00000	50.00000	\N	500	10000	-1.00000	\N	\N	\N	\N	Y	\N
\N	0200699	6	99	动力变电源4 Ub	N	5	N	N	2	11	2010-03-05	1	N	1891	\N	V	1546	0.1526	\N	\N	\N	\N	\N	235.91960	0.00000	1.00000	\N	245.00000	180.00000	\N	260.00000	50.00000	\N	500	10000	-1.00000	\N	\N	\N	\N	Y	\N
\N	020081	8	1	电源进线1--测量Ia	N	6	N	N	2	11	2010-03-05	1	N	16385	\N	A	1288	0.00916	\N	\N	\N	\N	\N	11.79808	0.00000	\N	\N	\N	\N	\N	\N	\N	\N	\N	10	-1.00000	\N	\N	\N	\N	Y	\N
\N	0200810	8	10	电源进线2--测量Ia	N	6	N	N	2	11	2010-03-05	1	N	16394	\N	A	952	0.00366	\N	\N	\N	\N	\N	3.48432	0.00000	\N	\N	\N	\N	\N	\N	\N	\N	\N	10	-1.00000	\N	\N	\N	\N	Y	\N
\N	0200811	8	11	电源进线2--测量Ib	N	6	N	N	2	11	2010-03-05	1	N	16395	\N	A	0	0.00366	\N	\N	\N	\N	\N	0.00000	0.00000	\N	\N	\N	\N	\N	\N	\N	\N	\N	10	-1.00000	\N	\N	\N	\N	Y	\N
\N	0200812	8	12	电源进线2--测量Ic	N	6	N	N	2	11	2010-03-05	1	N	16396	\N	A	960	0.00366	\N	\N	\N	\N	\N	3.51360	0.00000	\N	\N	\N	\N	\N	\N	\N	\N	\N	10	-1.00000	\N	\N	\N	\N	Y	\N
\N	0200813	8	13	电源进线2--测量Ua	N	5	N	N	2	11	2010-03-05	1	N	16397	\N	KV	0	0.000366	\N	\N	\N	\N	\N	0.00000	0.00000	\N	\N	\N	\N	\N	\N	\N	\N	\N	10	-1.00000	\N	\N	\N	\N	Y	\N
\N	0200814	8	14	电源进线2--测量Ub	N	5	N	N	2	11	2010-03-05	1	N	16398	\N	KV	0	0.000366	\N	\N	\N	\N	\N	0.00000	0.00000	\N	\N	\N	\N	\N	\N	\N	\N	\N	10	-1.00000	\N	\N	\N	\N	Y	\N
\N	0200815	8	15	电源进线2--测量Uc	N	5	N	N	2	11	2010-03-05	1	N	16399	\N	KV	0	0.000366	\N	\N	\N	\N	\N	0.00000	0.00000	\N	\N	\N	\N	\N	\N	\N	\N	\N	10	-1.00000	\N	\N	\N	\N	Y	\N
\N	0200816	8	16	电源进线2--P	N	1	N	N	2	11	2010-03-05	1	N	16400	\N	KW	0	0.1318	\N	\N	\N	\N	\N	0.00000	0.00000	\N	\N	\N	\N	\N	\N	\N	\N	\N	10	-1.00000	\N	\N	\N	\N	Y	\N
\N	0200817	8	17	电源进线2--Q	N	1	N	N	2	11	2010-03-05	1	N	16401	\N	KVar	0	0.1318	\N	\N	\N	\N	\N	0.00000	0.00000	\N	\N	\N	\N	\N	\N	\N	\N	\N	10	-1.00000	\N	\N	\N	\N	Y	\N
\N	0200818	8	18	电源进线2--COSφ	N	1	N	N	2	11	2010-03-05	1	N	16402	\N	\N	0	0.00195	\N	\N	\N	\N	\N	0.00000	0.00000	\N	\N	\N	\N	\N	\N	\N	\N	\N	10	-1.00000	\N	\N	\N	\N	Y	\N
\N	0200819	8	19	动力变3--测量Ia	N	6	N	N	2	11	2010-03-05	1	N	16403	\N	A	1448	0.00366	\N	\N	\N	\N	\N	5.29968	0.00000	\N	\N	\N	\N	\N	\N	\N	\N	\N	10	-1.00000	\N	\N	\N	\N	Y	\N
\N	020082	8	2	电源进线1--测量Ib	N	6	N	N	2	11	2010-03-05	1	N	16386	\N	A	0	0.00916	\N	\N	\N	\N	\N	0.00000	0.00000	\N	\N	\N	\N	\N	\N	\N	\N	\N	10	-1.00000	\N	\N	\N	\N	Y	\N
\N	0200820	8	20	动力变3--测量Ib	N	6	N	N	2	11	2010-03-05	1	N	16404	\N	A	0	0.00366	\N	\N	\N	\N	\N	0.00000	0.00000	\N	\N	\N	\N	\N	\N	\N	\N	\N	10	-1.00000	\N	\N	\N	\N	Y	\N
\N	0200821	8	21	动力变3--测量Ic	N	6	N	N	2	11	2010-03-05	1	N	16405	\N	A	808	0.00366	\N	\N	\N	\N	\N	2.95728	0.00000	\N	\N	\N	\N	\N	\N	\N	\N	\N	10	-1.00000	\N	\N	\N	\N	Y	\N
\N	0200822	8	22	动力变3--测量Ua	N	5	N	N	2	11	2010-03-05	1	N	16406	\N	KV	0	0.000366	\N	\N	\N	\N	\N	0.00000	0.00000	\N	\N	\N	\N	\N	\N	\N	\N	\N	10	-1.00000	\N	\N	\N	\N	Y	\N
\N	0200823	8	23	动力变3--测量Ub	N	5	N	N	2	11	2010-03-05	1	N	16407	\N	KV	0	0.000366	\N	\N	\N	\N	\N	0.00000	0.00000	\N	\N	\N	\N	\N	\N	\N	\N	\N	10	-1.00000	\N	\N	\N	\N	Y	\N
\N	0200824	8	24	动力变3--测量Uc	N	5	N	N	2	11	2010-03-05	1	N	16408	\N	KV	0	0.000366	\N	\N	\N	\N	\N	0.00000	0.00000	\N	\N	\N	\N	\N	\N	\N	\N	\N	10	-1.00000	\N	\N	\N	\N	Y	\N
\N	0200825	8	25	动力变3--P	N	1	N	N	2	11	2010-03-05	1	N	16409	\N	KW	0	0.1318	\N	\N	\N	\N	\N	0.00000	0.00000	\N	\N	\N	\N	\N	\N	\N	\N	\N	10	-1.00000	\N	\N	\N	\N	Y	\N
\N	0200826	8	26	动力变3--Q	N	1	N	N	2	11	2010-03-05	1	N	16410	\N	KVar	0	0.1318	\N	\N	\N	\N	\N	0.00000	0.00000	\N	\N	\N	\N	\N	\N	\N	\N	\N	10	-1.00000	\N	\N	\N	\N	Y	\N
\N	0200827	8	27	动力变3--COSφ	N	1	N	N	2	11	2010-03-05	1	N	16411	\N	\N	0	0.00195	\N	\N	\N	\N	\N	0.00000	0.00000	\N	\N	\N	\N	\N	\N	\N	\N	\N	10	-1.00000	\N	\N	\N	\N	Y	\N
\N	0200828	8	28	动力变2--测量Ia	N	6	N	N	2	11	2010-03-05	1	N	16412	\N	A	1536	0.00366	\N	\N	\N	\N	\N	5.62176	0.00000	\N	\N	\N	\N	\N	\N	\N	\N	\N	10	-1.00000	\N	\N	\N	\N	Y	\N
\N	0200829	8	29	动力变2--测量Ib	N	6	N	N	2	11	2010-03-05	1	N	16413	\N	A	0	0.00366	\N	\N	\N	\N	\N	0.00000	0.00000	\N	\N	\N	\N	\N	\N	\N	\N	\N	10	-1.00000	\N	\N	\N	\N	Y	\N
\N	020083	8	3	电源进线1--测量Ic	N	6	N	N	2	11	2010-03-05	1	N	16387	\N	A	1048	0.00916	\N	\N	\N	\N	\N	9.59968	0.00000	\N	\N	\N	\N	\N	\N	\N	\N	\N	10	-1.00000	\N	\N	\N	\N	Y	\N
\N	0200830	8	30	动力变2--测量Ic	N	6	N	N	2	11	2010-03-05	1	N	16414	\N	A	1488	0.00366	\N	\N	\N	\N	\N	5.44608	0.00000	\N	\N	\N	\N	\N	\N	\N	\N	\N	10	-1.00000	\N	\N	\N	\N	Y	\N
\N	0200831	8	31	动力变2--测量Ua	N	5	N	N	2	11	2010-03-05	1	N	16415	\N	KV	0	0.000366	\N	\N	\N	\N	\N	0.00000	0.00000	\N	\N	\N	\N	\N	\N	\N	\N	\N	10	-1.00000	\N	\N	\N	\N	Y	\N
\N	0200832	8	32	动力变2--测量Ub	N	5	N	N	2	11	2010-03-05	1	N	16416	\N	KV	0	0.000366	\N	\N	\N	\N	\N	0.00000	0.00000	\N	\N	\N	\N	\N	\N	\N	\N	\N	10	-1.00000	\N	\N	\N	\N	Y	\N
\N	0200833	8	33	动力变2--测量Uc	N	5	N	N	2	11	2010-03-05	1	N	16417	\N	KV	0	0.000366	\N	\N	\N	\N	\N	0.00000	0.00000	\N	\N	\N	\N	\N	\N	\N	\N	\N	10	-1.00000	\N	\N	\N	\N	Y	\N
\N	0200834	8	34	动力变2--P	N	1	N	N	2	11	2010-03-05	1	N	16418	\N	KW	0	0.1318	\N	\N	\N	\N	\N	0.00000	0.00000	\N	\N	\N	\N	\N	\N	\N	\N	\N	10	-1.00000	\N	\N	\N	\N	Y	\N
\N	0200835	8	35	动力变2--Q	N	1	N	N	2	11	2010-03-05	1	N	16419	\N	KVar	0	0.1318	\N	\N	\N	\N	\N	0.00000	0.00000	\N	\N	\N	\N	\N	\N	\N	\N	\N	10	-1.00000	\N	\N	\N	\N	Y	\N
\N	0200836	8	36	动力变2--COSφ	N	1	N	N	2	11	2010-03-05	1	N	16420	\N	\N	0	0.00195	\N	\N	\N	\N	\N	0.00000	0.00000	\N	\N	\N	\N	\N	\N	\N	\N	\N	10	-1.00000	\N	\N	\N	\N	Y	\N
\N	0200837	8	37	动力变1--测量Ia	N	6	N	N	2	11	2010-03-05	1	N	16421	\N	A	1072	0.00366	\N	\N	\N	\N	\N	3.92352	0.00000	\N	\N	\N	\N	\N	\N	\N	\N	\N	10	-1.00000	\N	\N	\N	\N	Y	\N
\N	0200838	8	38	动力变1--测量Ib	N	6	N	N	2	11	2010-03-05	1	N	16422	\N	A	0	0.00366	\N	\N	\N	\N	\N	0.00000	0.00000	\N	\N	\N	\N	\N	\N	\N	\N	\N	10	-1.00000	\N	\N	\N	\N	Y	\N
\N	0200839	8	39	动力变1--测量Ic	N	6	N	N	2	11	2010-03-05	1	N	16423	\N	A	888	0.00366	\N	\N	\N	\N	\N	3.25008	0.00000	\N	\N	\N	\N	\N	\N	\N	\N	\N	10	-1.00000	\N	\N	\N	\N	Y	\N
\N	020084	8	4	电源进线1--测量Ua	N	5	N	N	2	11	2010-03-05	1	N	16388	\N	KV	0	0.000366	\N	\N	\N	\N	\N	0.00000	0.00000	\N	\N	\N	\N	\N	\N	\N	\N	\N	10	-1.00000	\N	\N	\N	\N	Y	\N
\N	0200840	8	40	动力变1--测量Ua	N	5	N	N	2	11	2010-03-05	1	N	16424	\N	KV	0	0.000366	\N	\N	\N	\N	\N	0.00000	0.00000	\N	\N	\N	\N	\N	\N	\N	\N	\N	10	-1.00000	\N	\N	\N	\N	Y	\N
\N	0200841	8	41	动力变1--测量Ub	N	5	N	N	2	11	2010-03-05	1	N	16425	\N	KV	0	0.000366	\N	\N	\N	\N	\N	0.00000	0.00000	\N	\N	\N	\N	\N	\N	\N	\N	\N	10	-1.00000	\N	\N	\N	\N	Y	\N
\N	0200842	8	42	动力变1--测量Uc	N	5	N	N	2	11	2010-03-05	1	N	16426	\N	KV	0	0.000366	\N	\N	\N	\N	\N	0.00000	0.00000	\N	\N	\N	\N	\N	\N	\N	\N	\N	10	-1.00000	\N	\N	\N	\N	Y	\N
\N	0200843	8	43	动力变1--P	N	1	N	N	2	11	2010-03-05	1	N	16427	\N	KW	0	0.1318	\N	\N	\N	\N	\N	0.00000	0.00000	\N	\N	\N	\N	\N	\N	\N	\N	\N	10	-1.00000	\N	\N	\N	\N	Y	\N
\N	0200844	8	44	动力变1--Q	N	1	N	N	2	11	2010-03-05	1	N	16428	\N	KVar	0	0.1318	\N	\N	\N	\N	\N	0.00000	0.00000	\N	\N	\N	\N	\N	\N	\N	\N	\N	10	-1.00000	\N	\N	\N	\N	Y	\N
\N	0200845	8	45	动力变1--COSφ	N	1	N	N	2	11	2010-03-05	1	N	16429	\N	\N	0	0.00195	\N	\N	\N	\N	\N	0.00000	0.00000	\N	\N	\N	\N	\N	\N	\N	\N	\N	10	-1.00000	\N	\N	\N	\N	Y	\N
\N	0200846	8	46	1号动变温控器--A相温度	N	8	N	N	2	11	2010-03-05	1	N	16430	\N	度	105	1	\N	\N	\N	\N	-40.00000	65.00000	0.00000	\N	\N	\N	\N	\N	\N	\N	\N	\N	10	-1.00000	\N	\N	\N	\N	Y	\N
\N	0200847	8	47	1号动变温控器--B相温度	N	8	N	N	2	11	2010-03-05	1	N	16431	\N	度	110	1	\N	\N	\N	\N	-40.00000	70.00000	0.00000	\N	\N	\N	\N	\N	\N	\N	\N	\N	10	-1.00000	\N	\N	\N	\N	Y	\N
\N	0200848	8	48	1号动变温控器--C相温度	N	8	N	N	2	11	2010-03-05	1	N	16432	\N	度	104	1	\N	\N	\N	\N	-40.00000	64.00000	0.00000	\N	\N	\N	\N	\N	\N	\N	\N	\N	10	-1.00000	\N	\N	\N	\N	Y	\N
\N	0200849	8	49	1号动变温控器--铁心温度	N	8	N	N	2	11	2010-03-05	1	N	16433	\N	度	255	1	\N	\N	\N	\N	-40.00000	215.00000	0.00000	\N	\N	\N	\N	\N	\N	\N	\N	\N	10	-1.00000	\N	\N	\N	\N	Y	\N
\N	020085	8	5	电源进线1--测量Ub	N	5	N	N	2	11	2010-03-05	1	N	16389	\N	KV	0	0.000366	\N	\N	\N	\N	\N	0.00000	0.00000	\N	\N	\N	\N	\N	\N	\N	\N	\N	10	-1.00000	\N	\N	\N	\N	Y	\N
\N	0200850	8	50	2号动变温控器--A相温度	N	8	N	N	2	11	2010-03-05	1	N	16434	\N	度	95	1	\N	\N	\N	\N	-40.00000	55.00000	0.00000	\N	\N	\N	\N	\N	\N	\N	\N	\N	10	-1.00000	\N	\N	\N	\N	Y	\N
\N	0200851	8	51	2号动变温控器--B相温度	N	8	N	N	2	11	2010-03-05	1	N	16435	\N	度	102	1	\N	\N	\N	\N	-40.00000	62.00000	0.00000	\N	\N	\N	\N	\N	\N	\N	\N	\N	10	-1.00000	\N	\N	\N	\N	Y	\N
\N	0200852	8	52	2号动变温控器--C相温度	N	8	N	N	2	11	2010-03-05	1	N	16436	\N	度	96	1	\N	\N	\N	\N	-40.00000	56.00000	0.00000	\N	\N	\N	\N	\N	\N	\N	\N	\N	10	-1.00000	\N	\N	\N	\N	Y	\N
\N	0200853	8	53	2号动变温控器--铁心温度	N	8	N	N	2	11	2010-03-05	1	N	16437	\N	度	0	1	\N	\N	\N	\N	-40.00000	0.00000	0.00000	\N	\N	\N	\N	\N	\N	\N	\N	\N	10	-1.00000	\N	\N	\N	\N	Y	\N
\N	0200854	8	54	3号动变温控器--A相温度	N	8	N	N	2	11	2010-03-05	1	N	16438	\N	度	103	1	\N	\N	\N	\N	-40.00000	63.00000	0.00000	\N	\N	\N	\N	\N	\N	\N	\N	\N	10	-1.00000	\N	\N	\N	\N	Y	\N
\N	0200855	8	55	3号动变温控器--B相温度	N	8	N	N	2	11	2010-03-05	1	N	16439	\N	度	110	1	\N	\N	\N	\N	-40.00000	70.00000	0.00000	\N	\N	\N	\N	\N	\N	\N	\N	\N	10	-1.00000	\N	\N	\N	\N	Y	\N
\N	0200856	8	56	3号动变温控器--C相温度	N	8	N	N	2	11	2010-03-05	1	N	16440	\N	度	101	1	\N	\N	\N	\N	-40.00000	61.00000	0.00000	\N	\N	\N	\N	\N	\N	\N	\N	\N	10	-1.00000	\N	\N	\N	\N	Y	\N
\N	0200857	8	57	3号动变温控器--铁心温度	N	8	N	N	2	11	2010-03-05	1	N	16441	\N	度	255	1	\N	\N	\N	\N	-40.00000	215.00000	0.00000	\N	\N	\N	\N	\N	\N	\N	\N	\N	10	-1.00000	\N	\N	\N	\N	Y	\N
\N	0200858	8	58	交直流单元--控制母线电压	N	6	N	N	2	11	2010-03-05	1	N	16442	\N	V	2273	0.1	\N	\N	\N	\N	\N	227.30000	0.00000	\N	\N	\N	\N	\N	\N	\N	\N	\N	10	-1.00000	\N	\N	\N	\N	Y	\N
\N	0200859	8	59	交直流单元--整流器输出电压	N	6	N	N	2	11	2010-03-05	1	N	16443	\N	V	2446	0.1	\N	\N	\N	\N	\N	244.60000	0.00000	\N	\N	\N	\N	\N	\N	\N	\N	\N	10	-1.00000	\N	\N	\N	\N	Y	\N
\N	020086	8	6	电源进线1--测量Uc	N	5	N	N	2	11	2010-03-05	1	N	16390	\N	KV	0	0.000366	\N	\N	\N	\N	\N	0.00000	0.00000	\N	\N	\N	\N	\N	\N	\N	\N	\N	10	-1.00000	\N	\N	\N	\N	Y	\N
\N	0200860	8	60	交直流单元--整流器输出电流	N	6	N	N	2	11	2010-03-05	1	N	16444	\N	A	10	0.1	\N	\N	\N	\N	\N	1.00000	0.00000	\N	\N	\N	\N	\N	\N	\N	\N	\N	10	-1.00000	\N	\N	\N	\N	Y	\N
\N	0200861	8	61	交直流单元--电池组电压	N	6	N	N	2	11	2010-03-05	1	N	16445	\N	V	2446	0.1	\N	\N	\N	\N	\N	244.60000	0.00000	\N	\N	\N	\N	\N	\N	\N	\N	\N	10	-1.00000	\N	\N	\N	\N	Y	\N
\N	0200862	8	62	交直流单元--电池组电流	N	6	N	N	2	11	2010-03-05	1	N	16446	\N	A	1	0.1	\N	\N	\N	\N	\N	0.10000	0.00000	\N	\N	\N	\N	\N	\N	\N	\N	\N	10	-1.00000	\N	\N	\N	\N	Y	\N
\N	0200863	8	63	交直流单元--电池组环境温度	N	6	N	N	2	11	2010-03-05	1	N	16447	\N	度	323	0.1	\N	\N	\N	\N	\N	32.30000	0.00000	\N	\N	\N	\N	\N	\N	\N	\N	\N	10	-1.00000	\N	\N	\N	\N	Y	\N
\N	0200864	8	64	交直流单元--母线正对地电阻	N	6	N	N	2	11	2010-03-05	1	N	16448	\N	欧姆	9999	0.1	\N	\N	\N	\N	\N	999.90000	0.00000	\N	\N	\N	\N	\N	\N	\N	\N	\N	10	-1.00000	\N	\N	\N	\N	Y	\N
\N	0200865	8	65	交直流单元--母线负对地电阻	N	6	N	N	2	11	2010-03-05	1	N	16449	\N	欧姆	9999	0.1	\N	\N	\N	\N	\N	999.90000	0.00000	\N	\N	\N	\N	\N	\N	\N	\N	\N	10	-1.00000	\N	\N	\N	\N	Y	\N
\N	0200866	8	66	电源进线1--测量Uab	N	5	N	N	2	11	2010-03-05	1	N	16450	\N	kv	28032	0.000366	\N	\N	\N	\N	\N	10.25971	0.00000	\N	\N	\N	\N	\N	\N	\N	\N	\N	10	-1.00000	\N	\N	\N	\N	Y	\N
\N	0200867	8	67	电源进线1--测量Ubc	N	5	N	N	2	11	2010-03-05	1	N	16451	\N	kv	28080	0.000366	\N	\N	\N	\N	\N	10.27728	0.00000	\N	\N	\N	\N	\N	\N	\N	\N	\N	10	-1.00000	\N	\N	\N	\N	Y	\N
\N	0200868	8	68	电源进线1--测量Uca	N	5	N	N	2	11	2010-03-05	1	N	16452	\N	kv	28136	0.000366	\N	\N	\N	\N	\N	10.29778	0.00000	\N	\N	\N	\N	\N	\N	\N	\N	\N	10	-1.00000	\N	\N	\N	\N	Y	\N
\N	0200869	8	69	电源进线2--测量Uab	N	5	N	N	2	11	2010-03-05	1	N	16453	\N	kv	27872	0.000366	\N	\N	\N	\N	\N	10.20115	0.00000	\N	\N	\N	\N	\N	\N	\N	\N	\N	10	-1.00000	\N	\N	\N	\N	Y	\N
\N	020087	8	7	电源进线1--P	N	1	N	N	2	11	2010-03-05	1	N	16391	\N	KW	0	0.3296	\N	\N	\N	\N	\N	0.00000	0.00000	\N	\N	\N	\N	\N	\N	\N	\N	\N	10	-1.00000	\N	\N	\N	\N	Y	\N
\N	0200870	8	70	电源进线2--测量Ubc	N	5	N	N	2	11	2010-03-05	1	N	16454	\N	kv	27944	0.000366	\N	\N	\N	\N	\N	10.22750	0.00000	\N	\N	\N	\N	\N	\N	\N	\N	\N	10	-1.00000	\N	\N	\N	\N	Y	\N
\N	0200871	8	71	电源进线2--测量Uca	N	5	N	N	2	11	2010-03-05	1	N	16455	\N	kv	28072	0.000366	\N	\N	\N	\N	\N	10.27435	0.00000	\N	\N	\N	\N	\N	\N	\N	\N	\N	10	-1.00000	\N	\N	\N	\N	Y	\N
\N	020088	8	8	电源进线1--Q	N	1	N	N	2	11	2010-03-05	1	N	16392	\N	KVar	0	0.3296	\N	\N	\N	\N	\N	0.00000	0.00000	\N	\N	\N	\N	\N	\N	\N	\N	\N	10	-1.00000	\N	\N	\N	\N	Y	\N
\N	020089	8	9	电源进线1--COSφ	N	1	N	N	2	11	2010-03-05	1	N	16393	\N	\N	0	0.00195	\N	\N	\N	\N	\N	0.00000	0.00000	\N	\N	\N	\N	\N	\N	\N	\N	\N	10	-1.00000	\N	\N	\N	\N	Y	\N
\N	020091	9	1	动力变电源1 Ia	N	6	N	N	2	11	2009-08-09 08:25:40.	1	N	1793	0	A	642	0.1526	0.00000	0.00000	0.00000	0.00000	\N	97.96920	0.00000	0.50000	\N	60.00000	-1.00000	\N	80.00000	-1.00000	\N	500	10000	-1.00000	\N	\N	\N	\N	Y	\N
\N	0200910	9	10	动力变电源1 有功	N	1	N	N	2	11	2009-08-09 08:25:40.	1	N	1802	0	KW	26216	0.0001526	0.00000	0.00000	0.00000	0.00000	\N	4.00056	0.00000	\N	\N	\N	\N	\N	\N	\N	\N	\N	10	-1.00000	\N	\N	\N	\N	Y	\N
\N	0200911	9	11	动力变电源1 无功	N	1	N	N	2	11	2009-08-09 08:25:40.	1	N	1803	0	KVar	0	0.0001526	0.00000	0.00000	0.00000	0.00000	\N	0.00000	0.00000	\N	\N	\N	\N	\N	\N	\N	\N	\N	10	-1.00000	\N	\N	\N	\N	Y	\N
\N	0200912	9	12	动力变电源1 频率	N	3	N	N	2	11	2009-08-09 08:25:40.	1	N	1804	0	HZ	504	0.099	0.00000	0.00000	0.00000	0.00000	\N	49.89600	0.00000	\N	\N	\N	\N	\N	\N	\N	\N	\N	10	-1.00000	\N	\N	\N	\N	Y	\N
\N	0200913	9	13	动力电源1 Ia	N	6	N	N	2	11	2009-08-09 08:25:40.	1	N	1805	0	A	427	0.1526	0.00000	0.00000	0.00000	0.00000	\N	65.16020	0.00000	0.50000	\N	60.00000	-1.00000	\N	80.00000	-1.00000	\N	500	10000	-1.00000	\N	\N	\N	\N	Y	\N
\N	0200914	9	14	动力电源8 Ia	N	6	N	N	2	11	2009-08-09 08:25:40.	1	N	1806	0	A	0	0.1526	0.00000	0.00000	0.00000	0.00000	\N	0.00000	0.00000	0.50000	\N	60.00000	-1.00000	\N	80.00000	-1.00000	\N	500	10000	-1.00000	\N	\N	\N	\N	Y	\N
\N	0200915	9	15	动力电源10 Ia	N	6	N	N	2	11	2009-08-09 08:25:40.	1	N	1807	0	A	0	0.1526	0.00000	0.00000	0.00000	0.00000	\N	0.00000	0.00000	0.50000	\N	60.00000	-1.00000	\N	80.00000	-1.00000	\N	500	10000	-1.00000	\N	\N	\N	\N	Y	\N
\N	0200916	9	16	消防电源1 Ia	N	6	N	N	2	11	2009-08-09 08:25:40.	1	N	1808	0	A	0	0.1526	0.00000	0.00000	0.00000	0.00000	\N	0.00000	0.00000	0.50000	\N	60.00000	-1.00000	\N	80.00000	-1.00000	\N	500	10000	-1.00000	\N	\N	\N	\N	Y	\N
\N	0200917	9	17	动力电源11 Ia	N	6	N	N	2	11	2009-08-09 08:25:40.	1	N	1809	0	A	0	0.1526	0.00000	0.00000	0.00000	0.00000	\N	0.00000	0.00000	0.50000	\N	60.00000	-1.00000	\N	80.00000	-1.00000	\N	500	10000	-1.00000	\N	\N	\N	\N	Y	\N
\N	0200918	9	18	直流电源屏1 Ia	N	6	N	N	2	11	2009-08-09 08:25:40.	1	N	1810	0	A	4	0.1526	0.00000	0.00000	0.00000	0.00000	\N	0.61040	0.00000	0.50000	\N	60.00000	-1.00000	\N	80.00000	-1.00000	\N	500	10000	-1.00000	\N	\N	\N	\N	Y	\N
\N	0200919	9	19	消防排烟电源1 Ia	N	6	N	N	2	11	2009-08-09 08:25:40.	1	N	1811	0	A	0	0.1526	0.00000	0.00000	0.00000	0.00000	\N	0.00000	0.00000	0.50000	\N	60.00000	-1.00000	\N	80.00000	-1.00000	\N	500	10000	-1.00000	\N	\N	\N	\N	Y	\N
\N	020092	9	2	动力变电源1 Ib	N	6	N	N	2	11	2009-08-09 08:25:40.	1	N	1794	0	A	550	0.1526	0.00000	0.00000	0.00000	0.00000	\N	83.93000	0.00000	0.50000	\N	60.00000	-1.00000	\N	80.00000	-1.00000	\N	500	10000	-1.00000	\N	\N	\N	\N	Y	\N
\N	0200920	9	20	移车台转盘电源 Ia	N	6	N	N	2	11	2009-08-09 08:25:40.	1	N	1812	0	A	0	0.1526	0.00000	0.00000	0.00000	0.00000	\N	0.00000	0.00000	0.50000	\N	60.00000	-1.00000	\N	80.00000	-1.00000	\N	500	10000	-1.00000	\N	\N	\N	\N	Y	\N
\N	0200921	9	21	预留3 Ia	N	6	N	N	2	11	2009-08-09 08:25:40.	1	N	1813	0	A	0	0.1526	0.00000	0.00000	0.00000	0.00000	\N	0.00000	0.00000	0.50000	\N	60.00000	-1.00000	\N	80.00000	-1.00000	\N	500	10000	-1.00000	\N	\N	\N	\N	Y	\N
\N	0200922	9	22	变压器温控电源 Ia	N	6	N	N	2	11	2009-08-09 08:25:40.	1	N	1814	0	A	0	0.1526	0.00000	0.00000	0.00000	0.00000	\N	0.00000	0.00000	0.50000	\N	60.00000	-1.00000	\N	80.00000	-1.00000	\N	500	10000	-1.00000	\N	\N	\N	\N	Y	\N
\N	0200923	9	23	所内照明 Ia	N	6	N	N	2	11	2009-08-09 08:25:40.	1	N	1815	0	A	0	0.1526	0.00000	0.00000	0.00000	0.00000	\N	0.00000	0.00000	0.50000	\N	60.00000	-1.00000	\N	80.00000	-1.00000	\N	500	10000	-1.00000	\N	\N	\N	\N	Y	\N
\N	0200924	9	24	信息电源5 Ia	N	6	N	N	2	11	2009-08-09 08:25:40.	1	N	1816	0	A	43	0.1526	0.00000	0.00000	0.00000	0.00000	\N	6.56180	0.00000	0.50000	\N	60.00000	-1.00000	\N	80.00000	-1.00000	\N	500	10000	-1.00000	\N	\N	\N	\N	Y	\N
\N	0200925	9	25	信息电源3 Ia	N	6	N	N	2	11	2009-08-09 08:25:40.	1	N	1817	0	A	0	0.1526	0.00000	0.00000	0.00000	0.00000	\N	0.00000	0.00000	0.50000	\N	60.00000	-1.00000	\N	80.00000	-1.00000	\N	500	10000	-1.00000	\N	\N	\N	\N	Y	\N
\N	0200926	9	26	信息电源1 Ia	N	6	N	N	2	11	2009-08-09 08:25:40.	1	N	1818	0	A	101	0.1526	0.00000	0.00000	0.00000	0.00000	\N	15.41260	0.00000	0.50000	\N	60.00000	-1.00000	\N	80.00000	-1.00000	\N	500	10000	-1.00000	\N	\N	\N	\N	Y	\N
\N	0200927	9	27	母联 Ia	N	6	N	N	2	11	2009-08-09 08:25:40.	1	N	1819	0	A	0	0.1526	0.00000	0.00000	0.00000	0.00000	\N	0.00000	0.00000	0.50000	\N	60.00000	-1.00000	\N	80.00000	-1.00000	\N	500	10000	-1.00000	\N	\N	\N	\N	Y	\N
\N	0200928	9	28	母联 Ib	N	6	N	N	2	11	2009-08-09 08:25:40.	1	N	1820	0	A	0	0.1526	0.00000	0.00000	0.00000	0.00000	\N	0.00000	0.00000	0.50000	\N	60.00000	-1.00000	\N	80.00000	-1.00000	\N	500	10000	-1.00000	\N	\N	\N	\N	Y	\N
\N	0200929	9	29	母联 Ic	N	6	N	N	2	11	2009-08-09 08:25:40.	1	N	1821	0	A	0	0.1526	0.00000	0.00000	0.00000	0.00000	\N	0.00000	0.00000	0.50000	\N	60.00000	-1.00000	\N	80.00000	-1.00000	\N	500	10000	-1.00000	\N	\N	\N	\N	Y	\N
\N	020093	9	3	动力变电源1 Ic	N	6	N	N	2	11	2009-08-09 08:25:40.	1	N	1795	0	A	629	0.1526	0.00000	0.00000	0.00000	0.00000	\N	95.98540	0.00000	0.50000	\N	60.00000	-1.00000	\N	80.00000	-1.00000	\N	500	10000	-1.00000	\N	\N	\N	\N	Y	\N
\N	0200930	9	30	母联隔离 Ia	N	6	N	N	2	11	2009-08-09 08:25:40.	1	N	1822	0	A	0	0.1526	0.00000	0.00000	0.00000	0.00000	\N	0.00000	0.00000	0.50000	\N	60.00000	-1.00000	\N	80.00000	-1.00000	\N	500	10000	-1.00000	\N	\N	\N	\N	Y	\N
\N	0200931	9	31	母联隔离 Ib	N	6	N	N	2	11	2009-08-09 08:25:40.	1	N	1823	0	A	0	0.1526	0.00000	0.00000	0.00000	0.00000	\N	0.00000	0.00000	0.50000	\N	60.00000	-1.00000	\N	80.00000	-1.00000	\N	500	10000	-1.00000	\N	\N	\N	\N	Y	\N
\N	0200932	9	32	母联隔离 Ic	N	6	N	N	2	11	2009-08-09 08:25:40.	1	N	1824	0	A	0	0.1526	0.00000	0.00000	0.00000	0.00000	\N	0.00000	0.00000	0.50000	\N	60.00000	-1.00000	\N	80.00000	-1.00000	\N	500	10000	-1.00000	\N	\N	\N	\N	Y	\N
\N	0200933	9	33	变压器温控电源 Ia	N	6	N	N	2	11	2009-08-09 08:25:40.	1	N	1825	0	A	0	0.1526	0.00000	0.00000	0.00000	0.00000	\N	0.00000	0.00000	0.50000	\N	60.00000	-1.00000	\N	80.00000	-1.00000	\N	500	10000	-1.00000	\N	\N	\N	\N	Y	\N
\N	0200934	9	34	直流电源屏2 Ia	N	6	N	N	2	11	2009-08-09 08:25:40.	1	N	1826	0	A	0	0.1526	0.00000	0.00000	0.00000	0.00000	\N	0.00000	0.00000	0.50000	\N	60.00000	-1.00000	\N	80.00000	-1.00000	\N	500	10000	-1.00000	\N	\N	\N	\N	Y	\N
\N	0200935	9	35	信息电源4 Ia	N	6	N	N	2	11	2009-08-09 08:25:40.	1	N	1827	0	A	0	0.1526	0.00000	0.00000	0.00000	0.00000	\N	0.00000	0.00000	0.50000	\N	60.00000	-1.00000	\N	80.00000	-1.00000	\N	500	10000	-1.00000	\N	\N	\N	\N	Y	\N
\N	0200936	9	36	消防排烟电源2 Ia	N	6	N	N	2	11	2009-08-09 08:25:40.	1	N	1828	0	A	0	0.1526	0.00000	0.00000	0.00000	0.00000	\N	0.00000	0.00000	0.50000	\N	60.00000	-1.00000	\N	80.00000	-1.00000	\N	500	10000	-1.00000	\N	\N	\N	\N	Y	\N
\N	0200937	9	37	信息电源2 Ia	N	6	N	N	2	11	2009-08-09 08:25:40.	1	N	1829	0	A	0	0.1526	0.00000	0.00000	0.00000	0.00000	\N	0.00000	0.00000	0.50000	\N	60.00000	-1.00000	\N	80.00000	-1.00000	\N	500	10000	-1.00000	\N	\N	\N	\N	Y	\N
\N	0200938	9	38	信息电源6 Ia	N	6	N	N	2	11	2009-08-09 08:25:40.	1	N	1830	0	A	0	0.1526	0.00000	0.00000	0.00000	0.00000	\N	0.00000	0.00000	0.50000	\N	60.00000	-1.00000	\N	80.00000	-1.00000	\N	500	10000	-1.00000	\N	\N	\N	\N	Y	\N
\N	0200939	9	39	动力电源6 Ia	N	6	N	N	2	11	2009-08-09 08:25:40.	1	N	1831	0	A	88	0.1526	0.00000	0.00000	0.00000	0.00000	\N	13.42880	0.00000	0.50000	\N	60.00000	-1.00000	\N	80.00000	-1.00000	\N	500	10000	-1.00000	\N	\N	\N	\N	Y	\N
\N	020094	9	4	动力变电源1 Ua	N	5	N	N	2	11	2009-08-09 08:25:40.	1	N	1796	0	V	1546	0.1526	0.00000	0.00000	0.00000	0.00000	\N	235.91960	0.00000	1.00000	\N	245.00000	180.00000	\N	260.00000	50.00000	\N	500	10000	-1.00000	\N	\N	\N	\N	Y	\N
\N	0200940	9	40	消防电源2 Ia	N	6	N	N	2	11	2009-08-09 08:25:40.	1	N	1832	0	A	0	0.1526	0.00000	0.00000	0.00000	0.00000	\N	0.00000	0.00000	0.50000	\N	60.00000	-1.00000	\N	80.00000	-1.00000	\N	500	10000	-1.00000	\N	\N	\N	\N	Y	\N
\N	0200941	9	41	动力电源5 Ia	N	6	N	N	2	11	2009-08-09 08:25:40.	1	N	1833	0	A	0	0.1526	0.00000	0.00000	0.00000	0.00000	\N	0.00000	0.00000	0.50000	\N	60.00000	-1.00000	\N	80.00000	-1.00000	\N	500	10000	-1.00000	\N	\N	\N	\N	Y	\N
\N	0200942	9	42	消防排烟电源5 Ia	N	6	N	N	2	11	2009-08-09 08:25:40.	1	N	1834	0	A	855	0.1526	0.00000	0.00000	0.00000	0.00000	\N	130.47300	0.00000	0.50000	\N	60.00000	-1.00000	\N	80.00000	-1.00000	\N	500	10000	-1.00000	\N	\N	\N	\N	Y	\N
\N	0200943	9	43	动力电源9 Ia	N	6	N	N	2	11	2009-08-09 08:25:40.	1	N	1835	0	A	0	0.1526	0.00000	0.00000	0.00000	0.00000	\N	0.00000	0.00000	0.50000	\N	60.00000	-1.00000	\N	80.00000	-1.00000	\N	500	10000	-1.00000	\N	\N	\N	\N	Y	\N
\N	0200944	9	44	消防排烟电源3 Ia	N	6	N	N	2	11	2009-08-09 08:25:40.	1	N	1836	0	A	0	0.1526	0.00000	0.00000	0.00000	0.00000	\N	0.00000	0.00000	0.50000	\N	60.00000	-1.00000	\N	80.00000	-1.00000	\N	500	10000	-1.00000	\N	\N	\N	\N	Y	\N
\N	0200945	9	45	动力变电源2 Ia	N	6	N	N	2	11	2009-08-09 08:25:40.	1	N	1837	0	A	838	0.1526	0.00000	0.00000	0.00000	0.00000	\N	127.87880	0.00000	0.50000	\N	60.00000	-1.00000	\N	80.00000	-1.00000	\N	500	10000	-1.00000	\N	\N	\N	\N	Y	\N
\N	0200946	9	46	动力变电源2 Ib	N	6	N	N	2	11	2009-08-09 08:25:40.	1	N	1838	0	A	917	0.1526	0.00000	0.00000	0.00000	0.00000	\N	139.93420	0.00000	0.50000	\N	60.00000	-1.00000	\N	80.00000	-1.00000	\N	500	10000	-1.00000	\N	\N	\N	\N	Y	\N
\N	0200947	9	47	动力变电源2 Ic	N	6	N	N	2	11	2009-08-09 08:25:40.	1	N	1839	0	A	891	0.1526	0.00000	0.00000	0.00000	0.00000	\N	135.96660	0.00000	0.50000	\N	60.00000	-1.00000	\N	80.00000	-1.00000	\N	500	10000	-1.00000	\N	\N	\N	\N	Y	\N
\N	0200948	9	48	动力变电源2 Ua	N	5	N	N	2	11	2009-08-09 08:25:40.	1	N	1840	0	V	1535	0.1526	0.00000	0.00000	0.00000	0.00000	\N	234.24100	0.00000	1.00000	\N	245.00000	180.00000	\N	260.00000	50.00000	\N	500	10000	-1.00000	\N	\N	\N	\N	Y	\N
\N	0200949	9	49	动力变电源2 Ub	N	5	N	N	2	11	2009-08-09 08:25:40.	1	N	1841	0	V	1536	0.1526	0.00000	0.00000	0.00000	0.00000	\N	234.39360	0.00000	1.00000	\N	245.00000	180.00000	\N	260.00000	50.00000	\N	500	10000	-1.00000	\N	\N	\N	\N	Y	\N
\N	020095	9	5	动力变电源1 Ub	N	5	N	N	2	11	2009-08-09 08:25:40.	1	N	1797	0	V	1553	0.1526	0.00000	0.00000	0.00000	0.00000	\N	236.98780	0.00000	1.00000	\N	245.00000	180.00000	\N	260.00000	50.00000	\N	500	10000	-1.00000	\N	\N	\N	\N	Y	\N
\N	0200950	9	50	动力变电源2 Uc	N	5	N	N	2	11	2009-08-09 08:25:40.	1	N	1842	0	V	1543	0.1526	0.00000	0.00000	0.00000	0.00000	\N	235.46180	0.00000	1.00000	\N	245.00000	180.00000	\N	260.00000	50.00000	\N	500	10000	-1.00000	\N	\N	\N	\N	Y	\N
\N	0200951	9	51	动力变电源2 Uab	N	5	N	N	2	11	2009-08-09 08:25:40.	1	N	1843	0	V	2660	0.1526	0.00000	0.00000	0.00000	0.00000	\N	405.91600	0.00000	1.00000	\N	420.00000	360.00000	\N	430.00000	50.00000	\N	500	20000	-1.00000	\N	\N	\N	\N	Y	\N
\N	0200952	9	52	动力变电源2 Ubc	N	5	N	N	2	11	2009-08-09 08:25:40.	1	N	1844	0	V	2668	0.1526	0.00000	0.00000	0.00000	0.00000	\N	407.13680	0.00000	1.00000	\N	420.00000	360.00000	\N	430.00000	50.00000	\N	500	20000	-1.00000	\N	\N	\N	\N	Y	\N
\N	0200953	9	53	动力变电源2 Uca	N	5	N	N	2	11	2009-08-09 08:25:40.	1	N	1845	0	V	2666	0.1526	0.00000	0.00000	0.00000	0.00000	\N	406.83160	0.00000	1.00000	\N	420.00000	360.00000	\N	430.00000	50.00000	\N	500	20000	-1.00000	\N	\N	\N	\N	Y	\N
\N	0200954	9	54	动力变电源2 有功	N	1	N	N	2	11	2009-08-09 08:25:40.	1	N	1846	0	KW	58998	0.0001526	0.00000	0.00000	0.00000	0.00000	\N	9.00309	0.00000	\N	\N	\N	\N	\N	\N	\N	\N	\N	10	-1.00000	\N	\N	\N	\N	Y	\N
\N	0200955	9	55	动力变电源2 无功	N	1	N	N	2	11	2009-08-09 08:25:40.	1	N	1847	0	KVar	45910	0.0001526	0.00000	0.00000	0.00000	0.00000	\N	7.00587	0.00000	\N	\N	\N	\N	\N	\N	\N	\N	\N	10	-1.00000	\N	\N	\N	\N	Y	\N
\N	0200956	9	56	动力变电源2 频率	N	3	N	N	2	11	2009-08-09 08:25:40.	1	N	1848	0	HZ	504	0.099	0.00000	0.00000	0.00000	0.00000	\N	49.89600	0.00000	\N	\N	\N	\N	\N	\N	\N	\N	\N	10	-1.00000	\N	\N	\N	\N	Y	\N
\N	0200957	9	57	动力变电源3 Ia	N	6	N	N	2	11	2009-08-09 08:25:40.	1	N	1849	0	A	2313	0.1526	0.00000	0.00000	0.00000	0.00000	\N	352.96380	0.00000	0.50000	\N	60.00000	-1.00000	\N	80.00000	-1.00000	\N	500	10000	-1.00000	\N	\N	\N	\N	Y	\N
\N	0200958	9	58	动力变电源3 Ib	N	6	N	N	2	11	2009-08-09 08:25:40.	1	N	1850	0	A	2143	0.1526	0.00000	0.00000	0.00000	0.00000	\N	327.02180	0.00000	0.50000	\N	60.00000	-1.00000	\N	80.00000	-1.00000	\N	500	10000	-1.00000	\N	\N	\N	\N	Y	\N
\N	0200959	9	59	动力变电源3 Ic	N	6	N	N	2	11	2009-08-09 08:25:40.	1	N	1851	0	A	2169	0.1526	0.00000	0.00000	0.00000	0.00000	\N	330.98940	0.00000	0.50000	\N	60.00000	-1.00000	\N	80.00000	-1.00000	\N	500	10000	-1.00000	\N	\N	\N	\N	Y	\N
\N	020096	9	6	动力变电源1 Uc	N	5	N	N	2	11	2009-08-09 08:25:40.	1	N	1798	0	V	1559	0.1526	0.00000	0.00000	0.00000	0.00000	\N	237.90340	0.00000	1.00000	\N	245.00000	180.00000	\N	260.00000	50.00000	\N	500	10000	-1.00000	\N	\N	\N	\N	Y	\N
\N	0200960	9	60	动力变电源3 Ua	N	5	N	N	2	11	2009-08-09 08:25:40.	1	N	1852	0	V	1543	0.1526	0.00000	0.00000	0.00000	0.00000	\N	235.46180	0.00000	1.00000	\N	245.00000	180.00000	\N	260.00000	50.00000	\N	500	10000	-1.00000	\N	\N	\N	\N	Y	\N
\N	0200961	9	61	动力变电源3 Ub	N	5	N	N	2	11	2009-08-09 08:25:40.	1	N	1853	0	V	1537	0.1526	0.00000	0.00000	0.00000	0.00000	\N	234.54620	0.00000	1.00000	\N	245.00000	180.00000	\N	260.00000	50.00000	\N	500	10000	-1.00000	\N	\N	\N	\N	Y	\N
\N	0200962	9	62	动力变电源3 Uc	N	5	N	N	2	11	2009-08-09 08:25:40.	1	N	1854	0	V	1547	0.1526	0.00000	0.00000	0.00000	0.00000	\N	236.07220	0.00000	1.00000	\N	245.00000	180.00000	\N	260.00000	50.00000	\N	500	10000	-1.00000	\N	\N	\N	\N	Y	\N
\N	0200963	9	63	动力变电源3 Uab	N	5	N	N	2	11	2009-08-09 08:25:40.	1	N	1855	0	V	2668	0.1526	0.00000	0.00000	0.00000	0.00000	\N	407.13680	0.00000	1.00000	\N	420.00000	360.00000	\N	430.00000	50.00000	\N	500	20000	-1.00000	\N	\N	\N	\N	Y	\N
\N	0200964	9	64	动力变电源3 Ubc	N	5	N	N	2	11	2009-08-09 08:25:40.	1	N	1856	0	V	2671	0.1526	0.00000	0.00000	0.00000	0.00000	\N	407.59460	0.00000	1.00000	\N	420.00000	360.00000	\N	430.00000	50.00000	\N	500	20000	-1.00000	\N	\N	\N	\N	Y	\N
\N	0200965	9	65	动力变电源3 Uca	N	5	N	N	2	11	2009-08-09 08:25:40.	1	N	1857	0	V	2676	0.1526	0.00000	0.00000	0.00000	0.00000	\N	408.35760	0.00000	1.00000	\N	420.00000	360.00000	\N	430.00000	50.00000	\N	500	20000	-1.00000	\N	\N	\N	\N	Y	\N
\N	0200966	9	66	动力变电源3 有功	N	1	N	N	2	11	2009-08-09 08:25:40.	1	N	1858	0	KW	6618	0.0001526	0.00000	0.00000	0.00000	0.00000	\N	1.00991	0.00000	\N	\N	\N	\N	\N	\N	\N	\N	\N	10	-1.00000	\N	\N	\N	\N	Y	\N
\N	0200967	9	67	动力变电源3 无功	N	1	N	N	2	11	2009-08-09 08:25:40.	1	N	1859	0	KVar	39392	0.0001526	0.00000	0.00000	0.00000	0.00000	\N	6.01122	0.00000	\N	\N	\N	\N	\N	\N	\N	\N	\N	10	-1.00000	\N	\N	\N	\N	Y	\N
\N	0200968	9	68	动力变电源3 频率	N	3	N	N	2	11	2009-08-09 08:25:40.	1	N	1860	0	HZ	504	0.099	0.00000	0.00000	0.00000	0.00000	\N	49.89600	0.00000	\N	\N	\N	\N	\N	\N	\N	\N	\N	10	-1.00000	\N	\N	\N	\N	Y	\N
\N	0200969	9	69	动力电源2 Ia	N	6	N	N	2	11	2009-08-09 08:25:40.	1	N	1861	0	A	0	0.1526	0.00000	0.00000	0.00000	0.00000	\N	0.00000	0.00000	0.50000	\N	60.00000	-1.00000	\N	80.00000	-1.00000	\N	500	10000	-1.00000	\N	\N	\N	\N	Y	\N
\N	020097	9	7	动力变电源1 Uab	N	5	N	N	2	11	2009-08-09 08:25:40.	1	N	1799	0	V	2685	0.1526	0.00000	0.00000	0.00000	0.00000	\N	409.73100	0.00000	1.00000	\N	420.00000	360.00000	\N	430.00000	50.00000	\N	500	20000	-1.00000	\N	\N	\N	\N	Y	\N
\N	0200970	9	70	照明电源I Ia	N	6	N	N	2	11	2009-08-09 08:25:40.	1	N	1862	0	A	115	0.1526	0.00000	0.00000	0.00000	0.00000	\N	17.54900	0.00000	0.50000	\N	60.00000	-1.00000	\N	80.00000	-1.00000	\N	500	10000	-1.00000	\N	\N	\N	\N	Y	\N
\N	0200971	9	71	照明电源II Ia	N	6	N	N	2	11	2009-08-09 08:25:40.	1	N	1863	0	A	44	0.1526	0.00000	0.00000	0.00000	0.00000	\N	6.71440	0.00000	0.50000	\N	60.00000	-1.00000	\N	80.00000	-1.00000	\N	500	10000	-1.00000	\N	\N	\N	\N	Y	\N
\N	0200972	9	72	消防排烟电源6 Ia	N	6	N	N	2	11	2009-08-09 08:25:40.	1	N	1864	0	A	0	0.1526	0.00000	0.00000	0.00000	0.00000	\N	0.00000	0.00000	0.50000	\N	60.00000	-1.00000	\N	80.00000	-1.00000	\N	500	10000	-1.00000	\N	\N	\N	\N	Y	\N
\N	0200973	9	73	动力电源7 Ia	N	6	N	N	2	11	2009-08-09 08:25:40.	1	N	1865	0	A	1154	0.1526	0.00000	0.00000	0.00000	0.00000	\N	176.10040	0.00000	0.50000	\N	60.00000	-1.00000	\N	80.00000	-1.00000	\N	500	10000	-1.00000	\N	\N	\N	\N	Y	\N
\N	0200974	9	74	预留1 Ia	N	6	N	N	2	11	2009-08-09 08:25:40.	1	N	1866	0	A	0	0.1526	0.00000	0.00000	0.00000	0.00000	\N	0.00000	0.00000	0.50000	\N	60.00000	-1.00000	\N	80.00000	-1.00000	\N	500	10000	-1.00000	\N	\N	\N	\N	Y	\N
\N	0200975	9	75	动力电源3 Ia	N	6	N	N	2	11	2009-08-09 08:25:40.	1	N	1867	0	A	1557	0.1526	0.00000	0.00000	0.00000	0.00000	\N	237.59820	0.00000	0.50000	\N	60.00000	-1.00000	\N	80.00000	-1.00000	\N	500	10000	-1.00000	\N	\N	\N	\N	Y	\N
\N	0200976	9	76	应急照明电源 Ia	N	6	N	N	2	11	2009-08-09 08:25:40.	1	N	1868	0	A	0	0.1526	0.00000	0.00000	0.00000	0.00000	\N	0.00000	0.00000	0.50000	\N	60.00000	-1.00000	\N	80.00000	-1.00000	\N	500	10000	-1.00000	\N	\N	\N	\N	Y	\N
\N	0200977	9	77	变压器温控电源 Ia	N	6	N	N	2	11	2009-08-09 08:25:40.	1	N	1869	0	A	0	0.1526	0.00000	0.00000	0.00000	0.00000	\N	0.00000	0.00000	0.50000	\N	60.00000	-1.00000	\N	80.00000	-1.00000	\N	500	10000	-1.00000	\N	\N	\N	\N	Y	\N
\N	0200978	9	78	预留2 Ia	N	6	N	N	2	11	2009-08-09 08:25:40.	1	N	1870	0	A	0	0.1526	0.00000	0.00000	0.00000	0.00000	\N	0.00000	0.00000	0.50000	\N	60.00000	-1.00000	\N	80.00000	-1.00000	\N	500	10000	-1.00000	\N	\N	\N	\N	Y	\N
\N	0200979	9	79	动力电源4 Ia	N	6	N	N	2	11	2009-08-09 08:25:40.	1	N	1871	0	A	0	0.1526	0.00000	0.00000	0.00000	0.00000	\N	0.00000	0.00000	0.50000	\N	60.00000	-1.00000	\N	80.00000	-1.00000	\N	500	10000	-1.00000	\N	\N	\N	\N	Y	\N
\N	020098	9	8	动力变电源1 Ubc	N	5	N	N	2	11	2009-08-09 08:25:40.	1	N	1800	0	V	2696	0.1526	0.00000	0.00000	0.00000	0.00000	\N	411.40960	0.00000	1.00000	\N	420.00000	360.00000	\N	430.00000	50.00000	\N	500	20000	-1.00000	\N	\N	\N	\N	Y	\N
\N	0200980	9	80	消防排烟电源4 Ia	N	6	N	N	2	11	2009-08-09 08:25:40.	1	N	1872	0	A	0	0.1526	0.00000	0.00000	0.00000	0.00000	\N	0.00000	0.00000	0.50000	\N	60.00000	-1.00000	\N	80.00000	-1.00000	\N	500	10000	-1.00000	\N	\N	\N	\N	Y	\N
\N	0200981	9	81	移车台滑触线电源 Ia	N	6	N	N	2	11	2009-08-09 08:25:40.	1	N	1873	0	A	0	0.1526	0.00000	0.00000	0.00000	0.00000	\N	0.00000	0.00000	0.50000	\N	60.00000	-1.00000	\N	80.00000	-1.00000	\N	500	10000	-1.00000	\N	\N	\N	\N	Y	\N
\N	020099	9	9	动力变电源1 Uca	N	5	N	N	2	11	2009-08-09 08:25:40.	1	N	1801	0	V	2689	0.1526	0.00000	0.00000	0.00000	0.00000	\N	410.34140	0.00000	1.00000	\N	420.00000	360.00000	\N	430.00000	50.00000	\N	500	20000	-1.00000	\N	\N	\N	\N	Y	\N
\N	020101	10	1	电源进线1--测量Ia	N	6	N	N	2	11	2010-03-05	1	N	16385	\N	A	0	0.00916	\N	\N	\N	\N	\N	0.00000	0.00000	\N	\N	\N	\N	\N	\N	\N	\N	\N	10	-1.00000	\N	\N	\N	\N	Y	\N
\N	0201010	10	10	电源进线2--测量Ia	N	6	N	N	2	11	2010-03-05	1	N	16394	\N	A	416	0.01456	\N	\N	\N	\N	\N	6.05696	0.00000	\N	\N	\N	\N	\N	\N	\N	\N	\N	10	-1.00000	\N	\N	\N	\N	Y	\N
\N	0201011	10	11	电源进线2--测量Ib	N	6	N	N	2	11	2010-03-05	1	N	16395	\N	A	0	0.01456	\N	\N	\N	\N	\N	0.00000	0.00000	\N	\N	\N	\N	\N	\N	\N	\N	\N	10	-1.00000	\N	\N	\N	\N	Y	\N
\N	0201012	10	12	电源进线2--测量Ic	N	6	N	N	2	11	2010-03-05	1	N	16396	\N	A	0	0.01456	\N	\N	\N	\N	\N	0.00000	0.00000	\N	\N	\N	\N	\N	\N	\N	\N	\N	10	-1.00000	\N	\N	\N	\N	Y	\N
\N	0201013	10	13	电源进线2--测量Ua	N	5	N	N	2	11	2010-03-05	1	N	16397	\N	KV	16192	0.000366	\N	\N	\N	\N	\N	5.92627	0.00000	\N	\N	\N	\N	\N	\N	\N	\N	\N	10	-1.00000	\N	\N	\N	\N	Y	\N
\N	0201014	10	14	电源进线2--测量Ub	N	5	N	N	2	11	2010-03-05	1	N	16398	\N	KV	16024	0.000366	\N	\N	\N	\N	\N	5.86478	0.00000	\N	\N	\N	\N	\N	\N	\N	\N	\N	10	-1.00000	\N	\N	\N	\N	Y	\N
\N	0201015	10	15	电源进线2--测量Uc	N	5	N	N	2	11	2010-03-05	1	N	16399	\N	KV	15984	0.000366	\N	\N	\N	\N	\N	5.85014	0.00000	\N	\N	\N	\N	\N	\N	\N	\N	\N	10	-1.00000	\N	\N	\N	\N	Y	\N
\N	0201016	10	16	电源进线2--P	N	1	N	N	2	11	2010-03-05	1	N	16400	\N	KW	216	0.5274	\N	\N	\N	\N	\N	113.91840	0.00000	\N	\N	\N	\N	\N	\N	\N	\N	\N	10	-1.00000	\N	\N	\N	\N	Y	\N
\N	0201017	10	17	电源进线2--Q	N	1	N	N	2	11	2010-03-05	1	N	16401	\N	KVar	0	0.5274	\N	\N	\N	\N	\N	0.00000	0.00000	\N	\N	\N	\N	\N	\N	\N	\N	\N	10	-1.00000	\N	\N	\N	\N	Y	\N
\N	0201018	10	18	电源进线2--COSφ	N	1	N	N	2	11	2010-03-05	1	N	16402	\N	\N	0	0.0000305	\N	\N	\N	\N	\N	0.00000	0.00000	\N	\N	\N	\N	\N	\N	\N	\N	\N	10	-1.00000	\N	\N	\N	\N	Y	\N
\N	0201019	10	19	动力变1--测量Ia	N	6	N	N	2	11	2010-03-05	1	N	16403	\N	A	528	0.00366	\N	\N	\N	\N	\N	1.93248	0.00000	\N	\N	\N	\N	\N	\N	\N	\N	\N	10	-1.00000	\N	\N	\N	\N	Y	\N
\N	020102	10	2	电源进线1--测量Ib	N	6	N	N	2	11	2010-03-05	1	N	16386	\N	A	0	0.00916	\N	\N	\N	\N	\N	0.00000	0.00000	\N	\N	\N	\N	\N	\N	\N	\N	\N	10	-1.00000	\N	\N	\N	\N	Y	\N
\N	0201020	10	20	动力变1--测量Ib	N	6	N	N	2	11	2010-03-05	1	N	16404	\N	A	0	0.00366	\N	\N	\N	\N	\N	0.00000	0.00000	\N	\N	\N	\N	\N	\N	\N	\N	\N	10	-1.00000	\N	\N	\N	\N	Y	\N
\N	0201021	10	21	动力变1--测量Ic	N	6	N	N	2	11	2010-03-05	1	N	16405	\N	A	0	0.00366	\N	\N	\N	\N	\N	0.00000	0.00000	\N	\N	\N	\N	\N	\N	\N	\N	\N	10	-1.00000	\N	\N	\N	\N	Y	\N
\N	0201022	10	22	动力变1--测量Ua	N	5	N	N	2	11	2010-03-05	1	N	16406	\N	KV	16304	0.000366	\N	\N	\N	\N	\N	5.96726	0.00000	\N	\N	\N	\N	\N	\N	\N	\N	\N	10	-1.00000	\N	\N	\N	\N	Y	\N
\N	0201023	10	23	动力变1--测量Ub	N	5	N	N	2	11	2010-03-05	1	N	16407	\N	KV	16160	0.000366	\N	\N	\N	\N	\N	5.91456	0.00000	\N	\N	\N	\N	\N	\N	\N	\N	\N	10	-1.00000	\N	\N	\N	\N	Y	\N
\N	0201024	10	24	动力变1--测量Uc	N	5	N	N	2	11	2010-03-05	1	N	16408	\N	KV	16224	0.000366	\N	\N	\N	\N	\N	5.93798	0.00000	\N	\N	\N	\N	\N	\N	\N	\N	\N	10	-1.00000	\N	\N	\N	\N	Y	\N
\N	0201025	10	25	动力变1--P	N	1	N	N	2	11	2010-03-05	1	N	16409	\N	KW	312	0.1318	\N	\N	\N	\N	\N	41.12160	0.00000	\N	\N	\N	\N	\N	\N	\N	\N	\N	10	-1.00000	\N	\N	\N	\N	Y	\N
\N	0201026	10	26	动力变1--Q	N	1	N	N	2	11	2010-03-05	1	N	16410	\N	KVar	0	0.1318	\N	\N	\N	\N	\N	0.00000	0.00000	\N	\N	\N	\N	\N	\N	\N	\N	\N	10	-1.00000	\N	\N	\N	\N	Y	\N
\N	0201027	10	27	动力变1--COSφ	N	1	N	N	2	11	2010-03-05	1	N	16411	\N	\N	0	0.0000305	\N	\N	\N	\N	\N	0.00000	0.00000	\N	\N	\N	\N	\N	\N	\N	\N	\N	10	-1.00000	\N	\N	\N	\N	Y	\N
\N	0201028	10	28	动力变2--测量Ia	N	6	N	N	2	11	2010-03-05	1	N	16412	\N	A	1376	0.00366	\N	\N	\N	\N	\N	5.03616	0.00000	\N	\N	\N	\N	\N	\N	\N	\N	\N	10	-1.00000	\N	\N	\N	\N	Y	\N
\N	0201029	10	29	动力变2--测量Ib	N	6	N	N	2	11	2010-03-05	1	N	16413	\N	A	0	0.00366	\N	\N	\N	\N	\N	0.00000	0.00000	\N	\N	\N	\N	\N	\N	\N	\N	\N	10	-1.00000	\N	\N	\N	\N	Y	\N
\N	020103	10	3	电源进线1--测量Ic	N	6	N	N	2	11	2010-03-05	1	N	16387	\N	A	0	0.00916	\N	\N	\N	\N	\N	0.00000	0.00000	\N	\N	\N	\N	\N	\N	\N	\N	\N	10	-1.00000	\N	\N	\N	\N	Y	\N
\N	0201030	10	30	动力变2--测量Ic	N	6	N	N	2	11	2010-03-05	1	N	16414	\N	A	1072	0.00366	\N	\N	\N	\N	\N	3.92352	0.00000	\N	\N	\N	\N	\N	\N	\N	\N	\N	10	-1.00000	\N	\N	\N	\N	Y	\N
\N	0201031	10	31	动力变2--测量Ua	N	5	N	N	2	11	2010-03-05	1	N	16415	\N	KV	16224	0.000366	\N	\N	\N	\N	\N	5.93798	0.00000	\N	\N	\N	\N	\N	\N	\N	\N	\N	10	-1.00000	\N	\N	\N	\N	Y	\N
\N	0201032	10	32	动力变2--测量Ub	N	5	N	N	2	11	2010-03-05	1	N	16416	\N	KV	16112	0.000366	\N	\N	\N	\N	\N	5.89699	0.00000	\N	\N	\N	\N	\N	\N	\N	\N	\N	10	-1.00000	\N	\N	\N	\N	Y	\N
\N	0201033	10	33	动力变2--测量Uc	N	5	N	N	2	11	2010-03-05	1	N	16417	\N	KV	16200	0.000366	\N	\N	\N	\N	\N	5.92920	0.00000	\N	\N	\N	\N	\N	\N	\N	\N	\N	10	-1.00000	\N	\N	\N	\N	Y	\N
\N	0201034	10	34	动力变2--P	N	1	N	N	2	11	2010-03-05	1	N	16418	\N	KW	592	0.1318	\N	\N	\N	\N	\N	78.02560	0.00000	\N	\N	\N	\N	\N	\N	\N	\N	\N	10	-1.00000	\N	\N	\N	\N	Y	\N
\N	0201035	10	35	动力变2--Q	N	1	N	N	2	11	2010-03-05	1	N	16419	\N	KVar	120	0.1318	\N	\N	\N	\N	\N	15.81600	0.00000	\N	\N	\N	\N	\N	\N	\N	\N	\N	10	-1.00000	\N	\N	\N	\N	Y	\N
\N	0201036	10	36	动力变2--COSφ	N	1	N	N	2	11	2010-03-05	1	N	16420	\N	\N	31304	0.0000305	\N	\N	\N	\N	\N	0.95477	0.00000	\N	\N	\N	\N	\N	\N	\N	\N	\N	10	-1.00000	\N	\N	\N	\N	Y	\N
\N	0201037	10	37	专变1--测量Ia	N	6	N	N	2	11	2010-03-05	1	N	16421	\N	A	0	0.00366	\N	\N	\N	\N	\N	0.00000	0.00000	\N	\N	\N	\N	\N	\N	\N	\N	\N	10	-1.00000	\N	\N	\N	\N	Y	\N
\N	0201038	10	38	专变1--测量Ib	N	6	N	N	2	11	2010-03-05	1	N	16422	\N	A	0	0.00366	\N	\N	\N	\N	\N	0.00000	0.00000	\N	\N	\N	\N	\N	\N	\N	\N	\N	10	-1.00000	\N	\N	\N	\N	Y	\N
\N	0201039	10	39	专变1--测量Ic	N	6	N	N	2	11	2010-03-05	1	N	16423	\N	A	0	0.00366	\N	\N	\N	\N	\N	0.00000	0.00000	\N	\N	\N	\N	\N	\N	\N	\N	\N	10	-1.00000	\N	\N	\N	\N	Y	\N
\N	020104	10	4	电源进线1--测量Ua	N	5	N	N	2	11	2010-03-05	1	N	16388	\N	KV	16144	0.000366	\N	\N	\N	\N	\N	5.90870	0.00000	\N	\N	\N	\N	\N	\N	\N	\N	\N	10	-1.00000	\N	\N	\N	\N	Y	\N
\N	0201040	10	40	专变1--测量Ua	N	5	N	N	2	11	2010-03-05	1	N	16424	\N	KV	16296	0.000366	\N	\N	\N	\N	\N	5.96434	0.00000	\N	\N	\N	\N	\N	\N	\N	\N	\N	10	-1.00000	\N	\N	\N	\N	Y	\N
\N	0201041	10	41	专变1--测量Ub	N	5	N	N	2	11	2010-03-05	1	N	16425	\N	KV	16152	0.000366	\N	\N	\N	\N	\N	5.91163	0.00000	\N	\N	\N	\N	\N	\N	\N	\N	\N	10	-1.00000	\N	\N	\N	\N	Y	\N
\N	0201042	10	42	专变1--测量Uc	N	5	N	N	2	11	2010-03-05	1	N	16426	\N	KV	16224	0.000366	\N	\N	\N	\N	\N	5.93798	0.00000	\N	\N	\N	\N	\N	\N	\N	\N	\N	10	-1.00000	\N	\N	\N	\N	Y	\N
\N	0201043	10	43	专变1--P	N	1	N	N	2	11	2010-03-05	1	N	16427	\N	KW	16	0.1318	\N	\N	\N	\N	\N	2.10880	0.00000	\N	\N	\N	\N	\N	\N	\N	\N	\N	10	-1.00000	\N	\N	\N	\N	Y	\N
\N	0201044	10	44	专变1--Q	N	1	N	N	2	11	2010-03-05	1	N	16428	\N	KVar	0	0.1318	\N	\N	\N	\N	\N	0.00000	0.00000	\N	\N	\N	\N	\N	\N	\N	\N	\N	10	-1.00000	\N	\N	\N	\N	Y	\N
\N	0201045	10	45	专变1--COSφ	N	1	N	N	2	11	2010-03-05	1	N	16429	\N	\N	0	0.0000305	\N	\N	\N	\N	\N	0.00000	0.00000	\N	\N	\N	\N	\N	\N	\N	\N	\N	10	-1.00000	\N	\N	\N	\N	Y	\N
\N	0201046	10	46	专变2--测量Ia	N	6	N	N	2	11	2010-03-05	1	N	16430	\N	A	0	0.00366	\N	\N	\N	\N	\N	0.00000	0.00000	\N	\N	\N	\N	\N	\N	\N	\N	\N	10	-1.00000	\N	\N	\N	\N	Y	\N
\N	0201047	10	47	专变2--测量Ib	N	6	N	N	2	11	2010-03-05	1	N	16431	\N	A	0	0.00366	\N	\N	\N	\N	\N	0.00000	0.00000	\N	\N	\N	\N	\N	\N	\N	\N	\N	10	-1.00000	\N	\N	\N	\N	Y	\N
\N	0201048	10	48	专变2--测量Ic	N	6	N	N	2	11	2010-03-05	1	N	16432	\N	A	0	0.00366	\N	\N	\N	\N	\N	0.00000	0.00000	\N	\N	\N	\N	\N	\N	\N	\N	\N	10	-1.00000	\N	\N	\N	\N	Y	\N
\N	0201049	10	49	专变2--测量Ua	N	5	N	N	2	11	2010-03-05	1	N	16433	\N	KV	16232	0.000366	\N	\N	\N	\N	\N	5.94091	0.00000	\N	\N	\N	\N	\N	\N	\N	\N	\N	10	-1.00000	\N	\N	\N	\N	Y	\N
\N	020105	10	5	电源进线1--测量Ub	N	5	N	N	2	11	2010-03-05	1	N	16389	\N	KV	16080	0.000366	\N	\N	\N	\N	\N	5.88528	0.00000	\N	\N	\N	\N	\N	\N	\N	\N	\N	10	-1.00000	\N	\N	\N	\N	Y	\N
\N	0201050	10	50	专变2--测量Ub	N	5	N	N	2	11	2010-03-05	1	N	16434	\N	KV	16112	0.000366	\N	\N	\N	\N	\N	5.89699	0.00000	\N	\N	\N	\N	\N	\N	\N	\N	\N	10	-1.00000	\N	\N	\N	\N	Y	\N
\N	0201051	10	51	专变2--测量Uc	N	5	N	N	2	11	2010-03-05	1	N	16435	\N	KV	16192	0.000366	\N	\N	\N	\N	\N	5.92627	0.00000	\N	\N	\N	\N	\N	\N	\N	\N	\N	10	-1.00000	\N	\N	\N	\N	Y	\N
\N	0201052	10	52	专变2--P	N	1	N	N	2	11	2010-03-05	1	N	16436	\N	KW	48	0.1318	\N	\N	\N	\N	\N	6.32640	0.00000	\N	\N	\N	\N	\N	\N	\N	\N	\N	10	-1.00000	\N	\N	\N	\N	Y	\N
\N	0201053	10	53	专变2--Q	N	1	N	N	2	11	2010-03-05	1	N	16437	\N	KVar	0	0.1318	\N	\N	\N	\N	\N	0.00000	0.00000	\N	\N	\N	\N	\N	\N	\N	\N	\N	10	-1.00000	\N	\N	\N	\N	Y	\N
\N	0201054	10	54	专变2--COSφ	N	1	N	N	2	11	2010-03-05	1	N	16438	\N	\N	0	0.0000305	\N	\N	\N	\N	\N	0.00000	0.00000	\N	\N	\N	\N	\N	\N	\N	\N	\N	10	-1.00000	\N	\N	\N	\N	Y	\N
\N	0201055	10	55	专变3--测量Ia	N	6	N	N	2	11	2010-03-05	1	N	16439	\N	A	0	0.00366	\N	\N	\N	\N	\N	0.00000	0.00000	\N	\N	\N	\N	\N	\N	\N	\N	\N	10	-1.00000	\N	\N	\N	\N	Y	\N
\N	0201056	10	56	专变3--测量Ib	N	6	N	N	2	11	2010-03-05	1	N	16440	\N	A	0	0.00366	\N	\N	\N	\N	\N	0.00000	0.00000	\N	\N	\N	\N	\N	\N	\N	\N	\N	10	-1.00000	\N	\N	\N	\N	Y	\N
\N	0201057	10	57	专变3--测量Ic	N	6	N	N	2	11	2010-03-05	1	N	16441	\N	A	0	0.00366	\N	\N	\N	\N	\N	0.00000	0.00000	\N	\N	\N	\N	\N	\N	\N	\N	\N	10	-1.00000	\N	\N	\N	\N	Y	\N
\N	0201058	10	58	专变3--测量Ua	N	5	N	N	2	11	2010-03-05	1	N	16442	\N	KV	16184	0.000366	\N	\N	\N	\N	\N	5.92334	0.00000	\N	\N	\N	\N	\N	\N	\N	\N	\N	10	-1.00000	\N	\N	\N	\N	Y	\N
\N	0201059	10	59	专变3--测量Ub	N	5	N	N	2	11	2010-03-05	1	N	16443	\N	KV	16080	0.000366	\N	\N	\N	\N	\N	5.88528	0.00000	\N	\N	\N	\N	\N	\N	\N	\N	\N	10	-1.00000	\N	\N	\N	\N	Y	\N
\N	020106	10	6	电源进线1--测量Uc	N	5	N	N	2	11	2010-03-05	1	N	16390	\N	KV	16296	0.000366	\N	\N	\N	\N	\N	5.96434	0.00000	\N	\N	\N	\N	\N	\N	\N	\N	\N	10	-1.00000	\N	\N	\N	\N	Y	\N
\N	0201060	10	60	专变3--测量Uc	N	5	N	N	2	11	2010-03-05	1	N	16444	\N	KV	16200	0.000366	\N	\N	\N	\N	\N	5.92920	0.00000	\N	\N	\N	\N	\N	\N	\N	\N	\N	10	-1.00000	\N	\N	\N	\N	Y	\N
\N	0201061	10	61	专变3--P	N	1	N	N	2	11	2010-03-05	1	N	16445	\N	KW	16	0.1318	\N	\N	\N	\N	\N	2.10880	0.00000	\N	\N	\N	\N	\N	\N	\N	\N	\N	10	-1.00000	\N	\N	\N	\N	Y	\N
\N	0201062	10	62	专变3--Q	N	1	N	N	2	11	2010-03-05	1	N	16446	\N	KVar	0	0.1318	\N	\N	\N	\N	\N	0.00000	0.00000	\N	\N	\N	\N	\N	\N	\N	\N	\N	10	-1.00000	\N	\N	\N	\N	Y	\N
\N	0201063	10	63	专变3--COSφ	N	1	N	N	2	11	2010-03-05	1	N	16447	\N	\N	0	0.0000305	\N	\N	\N	\N	\N	0.00000	0.00000	\N	\N	\N	\N	\N	\N	\N	\N	\N	10	-1.00000	\N	\N	\N	\N	Y	\N
\N	0201064	10	64	1号动变温控器--A相温度	N	8	N	N	2	11	2010-03-05	1	N	16448	\N	度	105	1	\N	\N	\N	\N	-40.00000	65.00000	0.00000	\N	\N	\N	\N	\N	\N	\N	\N	\N	10	-1.00000	\N	\N	\N	\N	Y	\N
\N	0201065	10	65	1号动变温控器--B相温度	N	8	N	N	2	11	2010-03-05	1	N	16449	\N	度	109	1	\N	\N	\N	\N	-40.00000	69.00000	0.00000	\N	\N	\N	\N	\N	\N	\N	\N	\N	10	-1.00000	\N	\N	\N	\N	Y	\N
\N	0201066	10	66	1号动变温控器--C相温度	N	8	N	N	2	11	2010-03-05	1	N	16450	\N	度	103	1	\N	\N	\N	\N	-40.00000	63.00000	0.00000	\N	\N	\N	\N	\N	\N	\N	\N	\N	10	-1.00000	\N	\N	\N	\N	Y	\N
\N	0201067	10	67	1号动变温控器--铁心温度	N	8	N	N	2	11	2010-03-05	1	N	16451	\N	度	255	1	\N	\N	\N	\N	-40.00000	215.00000	0.00000	\N	\N	\N	\N	\N	\N	\N	\N	\N	10	-1.00000	\N	\N	\N	\N	Y	\N
\N	0201068	10	68	2号动变温控器--A相温度	N	8	N	N	2	11	2010-03-05	1	N	16452	\N	度	104	1	\N	\N	\N	\N	-40.00000	64.00000	0.00000	\N	\N	\N	\N	\N	\N	\N	\N	\N	10	-1.00000	\N	\N	\N	\N	Y	\N
\N	0201069	10	69	2号动变温控器--B相温度	N	8	N	N	2	11	2010-03-05	1	N	16453	\N	度	109	1	\N	\N	\N	\N	-40.00000	69.00000	0.00000	\N	\N	\N	\N	\N	\N	\N	\N	\N	10	-1.00000	\N	\N	\N	\N	Y	\N
\N	020107	10	7	电源进线1--P	N	1	N	N	2	11	2010-03-05	1	N	16391	\N	KW	104	0.3296	\N	\N	\N	\N	\N	34.27840	0.00000	\N	\N	\N	\N	\N	\N	\N	\N	\N	10	-1.00000	\N	\N	\N	\N	Y	\N
\N	0201070	10	70	2号动变温控器--C相温度	N	8	N	N	2	11	2010-03-05	1	N	16454	\N	度	102	1	\N	\N	\N	\N	-40.00000	62.00000	0.00000	\N	\N	\N	\N	\N	\N	\N	\N	\N	10	-1.00000	\N	\N	\N	\N	Y	\N
\N	0201071	10	71	2号动变温控器--铁心温度	N	8	N	N	2	11	2010-03-05	1	N	16455	\N	度	255	1	\N	\N	\N	\N	-40.00000	215.00000	0.00000	\N	\N	\N	\N	\N	\N	\N	\N	\N	10	-1.00000	\N	\N	\N	\N	Y	\N
\N	0201072	10	72	1号专变温控器--A相温度	N	8	N	N	2	11	2010-03-05	1	N	16456	\N	度	106	1	\N	\N	\N	\N	-40.00000	66.00000	0.00000	\N	\N	\N	\N	\N	\N	\N	\N	\N	10	-1.00000	\N	\N	\N	\N	Y	\N
\N	0201073	10	73	1号专变温控器--B相温度	N	8	N	N	2	11	2010-03-05	1	N	16457	\N	度	115	1	\N	\N	\N	\N	-40.00000	75.00000	0.00000	\N	\N	\N	\N	\N	\N	\N	\N	\N	10	-1.00000	\N	\N	\N	\N	Y	\N
\N	0201074	10	74	1号专变温控器--C相温度	N	8	N	N	2	11	2010-03-05	1	N	16458	\N	度	106	1	\N	\N	\N	\N	-40.00000	66.00000	0.00000	\N	\N	\N	\N	\N	\N	\N	\N	\N	10	-1.00000	\N	\N	\N	\N	Y	\N
\N	0201075	10	75	1号专变温控器--铁心温度	N	8	N	N	2	11	2010-03-05	1	N	16459	\N	度	255	1	\N	\N	\N	\N	-40.00000	215.00000	0.00000	\N	\N	\N	\N	\N	\N	\N	\N	\N	10	-1.00000	\N	\N	\N	\N	Y	\N
\N	0201076	10	76	2号专变温控器--A相温度	N	8	N	N	2	11	2010-03-05	1	N	16460	\N	度	109	1	\N	\N	\N	\N	-40.00000	69.00000	0.00000	\N	\N	\N	\N	\N	\N	\N	\N	\N	10	-1.00000	\N	\N	\N	\N	Y	\N
\N	0201077	10	77	2号专变温控器--B相温度	N	8	N	N	2	11	2010-03-05	1	N	16461	\N	度	117	1	\N	\N	\N	\N	-40.00000	77.00000	0.00000	\N	\N	\N	\N	\N	\N	\N	\N	\N	10	-1.00000	\N	\N	\N	\N	Y	\N
\N	0201078	10	78	2号专变温控器--C相温度	N	8	N	N	2	11	2010-03-05	1	N	16462	\N	度	101	1	\N	\N	\N	\N	-40.00000	61.00000	0.00000	\N	\N	\N	\N	\N	\N	\N	\N	\N	10	-1.00000	\N	\N	\N	\N	Y	\N
\N	0201079	10	79	2号专变温控器--铁心温度	N	8	N	N	2	11	2010-03-05	1	N	16463	\N	度	255	1	\N	\N	\N	\N	-40.00000	215.00000	0.00000	\N	\N	\N	\N	\N	\N	\N	\N	\N	10	-1.00000	\N	\N	\N	\N	Y	\N
\N	020108	10	8	电源进线1--Q	N	1	N	N	2	11	2010-03-05	1	N	16392	\N	KVar	0	0.3296	\N	\N	\N	\N	\N	0.00000	0.00000	\N	\N	\N	\N	\N	\N	\N	\N	\N	10	-1.00000	\N	\N	\N	\N	Y	\N
\N	0201080	10	80	3号专变温控器--A相温度	N	8	N	N	2	11	2010-03-05	1	N	16464	\N	度	79	1	\N	\N	\N	\N	-40.00000	39.00000	0.00000	\N	\N	\N	\N	\N	\N	\N	\N	\N	10	-1.00000	\N	\N	\N	\N	Y	\N
\N	0201081	10	81	3号专变温控器--B相温度	N	8	N	N	2	11	2010-03-05	1	N	16465	\N	度	117	1	\N	\N	\N	\N	-40.00000	77.00000	0.00000	\N	\N	\N	\N	\N	\N	\N	\N	\N	10	-1.00000	\N	\N	\N	\N	Y	\N
\N	0201082	10	82	3号专变温控器--C相温度	N	8	N	N	2	11	2010-03-05	1	N	16466	\N	度	106	1	\N	\N	\N	\N	-40.00000	66.00000	0.00000	\N	\N	\N	\N	\N	\N	\N	\N	\N	10	-1.00000	\N	\N	\N	\N	Y	\N
\N	0201083	10	83	3号专变温控器--铁心温度	N	8	N	N	2	11	2010-03-05	1	N	16467	\N	度	255	1	\N	\N	\N	\N	-40.00000	215.00000	0.00000	\N	\N	\N	\N	\N	\N	\N	\N	\N	10	-1.00000	\N	\N	\N	\N	Y	\N
\N	0201084	10	84	交直流单元--控制母线电压	N	6	N	N	2	11	2010-03-05	1	N	16468	\N	V	2158	0.1	\N	\N	\N	\N	\N	215.80000	0.00000	\N	\N	\N	\N	\N	\N	\N	\N	\N	10	-1.00000	\N	\N	\N	\N	Y	\N
\N	0201085	10	85	交直流单元--整流器输出电压	N	6	N	N	2	11	2010-03-05	1	N	16469	\N	V	2423	0.1	\N	\N	\N	\N	\N	242.30000	0.00000	\N	\N	\N	\N	\N	\N	\N	\N	\N	10	-1.00000	\N	\N	\N	\N	Y	\N
\N	0201086	10	86	交直流单元--整流器输出电流	N	6	N	N	2	11	2010-03-05	1	N	16470	\N	A	12	0.1	\N	\N	\N	\N	\N	1.20000	0.00000	\N	\N	\N	\N	\N	\N	\N	\N	\N	10	-1.00000	\N	\N	\N	\N	Y	\N
\N	0201087	10	87	交直流单元--电池组电压	N	6	N	N	2	11	2010-03-05	1	N	16471	\N	V	2424	0.1	\N	\N	\N	\N	\N	242.40000	0.00000	\N	\N	\N	\N	\N	\N	\N	\N	\N	10	-1.00000	\N	\N	\N	\N	Y	\N
\N	0201088	10	88	交直流单元--电池组电流	N	6	N	N	2	11	2010-03-05	1	N	16472	\N	A	0	0.1	\N	\N	\N	\N	\N	0.00000	0.00000	\N	\N	\N	\N	\N	\N	\N	\N	\N	10	-1.00000	\N	\N	\N	\N	Y	\N
\N	0201089	10	89	交直流单元--电池组环境温度	N	6	N	N	2	11	2010-03-05	1	N	16473	\N	度	336	0.1	\N	\N	\N	\N	\N	33.60000	0.00000	\N	\N	\N	\N	\N	\N	\N	\N	\N	10	-1.00000	\N	\N	\N	\N	Y	\N
\N	020109	10	9	电源进线1--COSφ	N	1	N	N	2	11	2010-03-05	1	N	16393	\N	\N	0	0.0000305	\N	\N	\N	\N	\N	0.00000	0.00000	\N	\N	\N	\N	\N	\N	\N	\N	\N	10	-1.00000	\N	\N	\N	\N	Y	\N
\N	0201090	10	90	交直流单元--母线正对地电阻	N	6	N	N	2	11	2010-03-05	1	N	16474	\N	欧姆	9999	0.1	\N	\N	\N	\N	\N	999.90000	0.00000	\N	\N	\N	\N	\N	\N	\N	\N	\N	10	-1.00000	\N	\N	\N	\N	Y	\N
\N	0201091	10	91	交直流单元--母线负对地电阻	N	6	N	N	2	11	2010-03-05	1	N	16475	\N	欧姆	9999	0.1	\N	\N	\N	\N	\N	999.90000	0.00000	\N	\N	\N	\N	\N	\N	\N	\N	\N	10	-1.00000	\N	\N	\N	\N	Y	\N
\N	0201092	10	92	电源进线1--测量Uab	N	5	N	N	2	11	2010-03-05	1	N	16476	\N	kv	28160	0.000366	\N	\N	\N	\N	\N	10.30656	0.00000	\N	\N	\N	\N	\N	\N	\N	\N	\N	10	-1.00000	\N	\N	\N	\N	Y	\N
\N	0201093	10	93	电源进线1--测量Ubc	N	5	N	N	2	11	2010-03-05	1	N	16477	\N	kv	27888	0.000366	\N	\N	\N	\N	\N	10.20701	0.00000	\N	\N	\N	\N	\N	\N	\N	\N	\N	10	-1.00000	\N	\N	\N	\N	Y	\N
\N	0201094	10	94	电源进线1--测量Uca	N	5	N	N	2	11	2010-03-05	1	N	16478	\N	kv	28128	0.000366	\N	\N	\N	\N	\N	10.29485	0.00000	\N	\N	\N	\N	\N	\N	\N	\N	\N	10	-1.00000	\N	\N	\N	\N	Y	\N
\N	0201095	10	95	电源进线2--测量Uab	N	5	N	N	2	11	2010-03-05	1	N	16479	\N	kv	27936	0.000366	\N	\N	\N	\N	\N	10.22458	0.00000	\N	\N	\N	\N	\N	\N	\N	\N	\N	10	-1.00000	\N	\N	\N	\N	Y	\N
\N	0201096	10	96	电源进线2--测量Ubc	N	5	N	N	2	11	2010-03-05	1	N	16480	\N	kv	27920	0.000366	\N	\N	\N	\N	\N	10.21872	0.00000	\N	\N	\N	\N	\N	\N	\N	\N	\N	10	-1.00000	\N	\N	\N	\N	Y	\N
\N	0201097	10	97	电源进线2--测量Uca	N	5	N	N	2	11	2010-03-05	1	N	16481	\N	kv	28008	0.000366	\N	\N	\N	\N	\N	10.25093	0.00000	\N	\N	\N	\N	\N	\N	\N	\N	\N	10	-1.00000	\N	\N	\N	\N	Y	\N
\N	020111	11	1	动力变电源1 Ia	N	6	N	N	2	11	2010-03-05	1	N	1793	0	A	412	0.1526	0.00000	0.00000	0.00000	0.00000	0.00000	62.87120	0.00000	0.50000	0.00000	60.00000	-1.00000	0.00000	80.00000	-1.00000	0	500	10000	-1.00000	0.00000	0.00000	0.00000		Y	\N
\N	0201110	11	10	动力变电源1 有功	N	1	N	N	2	11	2010-03-05	1	N	1802	0	KV	16	0.0001526	0.00000	0.00000	0.00000	0.00000	0.00000	0.00244	0.00000	\N	0.00000	\N	\N	0.00000	\N	\N	0	0	10	-1.00000	0.00000	0.00000	0.00000		Y	\N
\N	02011100	11	100	专用变电源3 频率	N	3	N	N	2	11	2010-03-05	1	N	1892	0	HZ	0	0.0001526	0.00000	0.00000	0.00000	0.00000	0.00000	3.00000	0.00000	\N	0.00000	\N	\N	0.00000	\N	\N	0	0	10	-1.00000	0.00000	0.00000	0.00000		Y	\N
\N	0201111	11	11	动力变电源1 无功	N	1	N	N	2	11	2010-03-05	1	N	1803	0	KVar	6554	0.0001526	0.00000	0.00000	0.00000	0.00000	0.00000	1.00014	0.00000	\N	0.00000	\N	\N	0.00000	\N	\N	0	0	10	-1.00000	0.00000	0.00000	0.00000		Y	\N
\N	0201112	11	12	动力变电源1 频率	N	3	N	N	2	11	2010-03-05	1	N	1804	0	HZ	504	0.099	0.00000	0.00000	0.00000	0.00000	0.00000	49.89600	0.00000	\N	0.00000	\N	\N	0.00000	\N	\N	0	0	10	-1.00000	0.00000	0.00000	0.00000		Y	\N
\N	0201113	11	13	动力干线1 Ia	N	6	N	N	2	11	2010-03-05	1	N	1805	0		213	0.1526	0.00000	0.00000	0.00000	0.00000	0.00000	32.50380	0.00000	0.50000	0.00000	60.00000	-1.00000	0.00000	80.00000	-1.00000	0	500	10000	-1.00000	0.00000	0.00000	0.00000		Y	\N
\N	0201114	11	14	照明干线1 Ia	N	6	N	N	2	11	2010-03-05	1	N	1806	0		7	0.1526	0.00000	0.00000	0.00000	0.00000	0.00000	1.06820	0.00000	0.50000	0.00000	60.00000	-1.00000	0.00000	80.00000	-1.00000	0	500	10000	-1.00000	0.00000	0.00000	0.00000		Y	\N
\N	0201115	11	15	所内照明 Ia	N	6	N	N	2	11	2010-03-05	1	N	1807	0		0	0.1526	0.00000	0.00000	0.00000	0.00000	0.00000	0.00000	0.00000	0.50000	0.00000	60.00000	-1.00000	0.00000	80.00000	-1.00000	0	500	10000	-1.00000	0.00000	0.00000	0.00000		Y	\N
\N	0201116	11	16	照明干线3 Ia	N	6	N	N	2	11	2010-03-05	1	N	1808	0		4	0.1526	0.00000	0.00000	0.00000	0.00000	0.00000	0.61040	0.00000	0.50000	0.00000	60.00000	-1.00000	0.00000	80.00000	-1.00000	0	500	10000	-1.00000	0.00000	0.00000	0.00000		Y	\N
\N	0201117	11	17	信息电源1（动力） Ia	N	6	N	N	2	11	2010-03-05	1	N	1809	0		58	0.1526	0.00000	0.00000	0.00000	0.00000	0.00000	8.85080	0.00000	0.50000	0.00000	60.00000	-1.00000	0.00000	80.00000	-1.00000	0	500	10000	-1.00000	0.00000	0.00000	0.00000		Y	\N
\N	0201118	11	18	侧窗电源1 Ia	N	6	N	N	2	11	2010-03-05	1	N	1810	0		0	0.1526	0.00000	0.00000	0.00000	0.00000	0.00000	0.00000	0.00000	0.50000	0.00000	60.00000	-1.00000	0.00000	80.00000	-1.00000	0	500	10000	-1.00000	0.00000	0.00000	0.00000		Y	\N
\N	0201119	11	19	预留2（接触网东侧隔离开关电源） Ia	N	6	N	N	2	11	2010-03-05	1	N	1811	0		0	0.1526	0.00000	0.00000	0.00000	0.00000	0.00000	0.00000	0.00000	0.50000	0.00000	60.00000	-1.00000	0.00000	80.00000	-1.00000	0	500	10000	-1.00000	0.00000	0.00000	0.00000		Y	\N
\N	020112	11	2	动力变电源1 Ib	N	6	N	N	2	11	2010-03-05	1	N	1794	0	A	406	0.1526	0.00000	0.00000	0.00000	0.00000	0.00000	61.95560	0.00000	0.50000	0.00000	60.00000	-1.00000	0.00000	80.00000	-1.00000	0	500	10000	-1.00000	0.00000	0.00000	0.00000		Y	\N
\N	0201120	11	20	动力干线3 Ia	N	6	N	N	2	11	2010-03-05	1	N	1812	0		0	0.1526	0.00000	0.00000	0.00000	0.00000	0.00000	0.00000	0.00000	0.50000	0.00000	60.00000	-1.00000	0.00000	80.00000	-1.00000	0	500	10000	-1.00000	0.00000	0.00000	0.00000		Y	\N
\N	0201121	11	21	预留5 Ia	N	6	N	N	2	11	2010-03-05	1	N	1813	0		0	0.1526	0.00000	0.00000	0.00000	0.00000	0.00000	0.00000	0.00000	0.50000	0.00000	60.00000	-1.00000	0.00000	80.00000	-1.00000	0	500	10000	-1.00000	0.00000	0.00000	0.00000		Y	\N
\N	0201122	11	22	直流电源屏1 Ia	N	6	N	N	2	11	2010-03-05	1	N	1814	0		3	0.1526	0.00000	0.00000	0.00000	0.00000	0.00000	0.45780	0.00000	0.50000	0.00000	60.00000	-1.00000	0.00000	80.00000	-1.00000	0	500	10000	-1.00000	0.00000	0.00000	0.00000		Y	\N
\N	0201123	11	23	照明干线5 Ia	N	6	N	N	2	11	2010-03-05	1	N	1815	0		67	0.1526	0.00000	0.00000	0.00000	0.00000	0.00000	10.22420	0.00000	0.50000	0.00000	60.00000	-1.00000	0.00000	80.00000	-1.00000	0	500	10000	-1.00000	0.00000	0.00000	0.00000		Y	\N
\N	0201124	11	24	变压器温控仪电源 Ia	N	6	N	N	2	11	2010-03-05	1	N	1816	0		0	0.1526	0.00000	0.00000	0.00000	0.00000	0.00000	0.00000	0.00000	0.50000	0.00000	60.00000	-1.00000	0.00000	80.00000	-1.00000	0	500	10000	-1.00000	0.00000	0.00000	0.00000		Y	\N
\N	0201125	11	25	预留7 Ia	N	6	N	N	2	11	2010-03-05	1	N	1817	0		70	0.1526	0.00000	0.00000	0.00000	0.00000	0.00000	10.68200	0.00000	0.50000	0.00000	60.00000	-1.00000	0.00000	80.00000	-1.00000	0	500	10000	-1.00000	0.00000	0.00000	0.00000		Y	\N
\N	0201126	11	26	预留8（防火卷帘门电源1） Ia	N	6	N	N	2	11	2010-03-05	1	N	1818	0		0	0.1526	0.00000	0.00000	0.00000	0.00000	0.00000	0.00000	0.00000	0.50000	0.00000	60.00000	-1.00000	0.00000	80.00000	-1.00000	0	500	10000	-1.00000	0.00000	0.00000	0.00000		Y	\N
\N	0201127	11	27	天窗电源1 Ia	N	6	N	N	2	11	2010-03-05	1	N	1819	0		0	0.1526	0.00000	0.00000	0.00000	0.00000	0.00000	0.00000	0.00000	0.50000	0.00000	60.00000	-1.00000	0.00000	80.00000	-1.00000	0	500	10000	-1.00000	0.00000	0.00000	0.00000		Y	\N
\N	0201128	11	28	预留4 Ia	N	6	N	N	2	11	2010-03-05	1	N	1820	0		0	0.1526	0.00000	0.00000	0.00000	0.00000	0.00000	0.00000	0.00000	0.50000	0.00000	60.00000	-1.00000	0.00000	80.00000	-1.00000	0	500	10000	-1.00000	0.00000	0.00000	0.00000		Y	\N
\N	0201129	11	29	动力干线6 Ia	N	6	N	N	2	11	2010-03-05	1	N	1821	0		0	0.1526	0.00000	0.00000	0.00000	0.00000	0.00000	0.00000	0.00000	0.50000	0.00000	60.00000	-1.00000	0.00000	80.00000	-1.00000	0	500	10000	-1.00000	0.00000	0.00000	0.00000		Y	\N
\N	020113	11	3	动力变电源1 Ic	N	6	N	N	2	11	2010-03-05	1	N	1795	0	A	314	0.1526	0.00000	0.00000	0.00000	0.00000	0.00000	47.91640	0.00000	0.50000	0.00000	60.00000	-1.00000	0.00000	80.00000	-1.00000	0	500	10000	-1.00000	0.00000	0.00000	0.00000		Y	\N
\N	0201130	11	30	预留9 Ia	N	6	N	N	2	11	2010-03-05	1	N	1822	0		0	0.1526	0.00000	0.00000	0.00000	0.00000	0.00000	0.00000	0.00000	0.50000	0.00000	60.00000	-1.00000	0.00000	80.00000	-1.00000	0	500	10000	-1.00000	0.00000	0.00000	0.00000		Y	\N
\N	0201131	11	31	母联 Ia	N	6	N	N	2	11	2010-03-05	1	N	1823	0	A	0	0.1526	0.00000	0.00000	0.00000	0.00000	0.00000	0.00000	0.00000	0.50000	0.00000	60.00000	-1.00000	0.00000	80.00000	-1.00000	0	500	10000	-1.00000	0.00000	0.00000	0.00000		Y	\N
\N	0201132	11	32	母联 Ib	N	6	N	N	2	11	2010-03-05	1	N	1824	0	A	0	0.1526	0.00000	0.00000	0.00000	0.00000	0.00000	0.00000	0.00000	0.50000	0.00000	60.00000	-1.00000	0.00000	80.00000	-1.00000	0	500	10000	-1.00000	0.00000	0.00000	0.00000		Y	\N
\N	0201133	11	33	母联 Ic	N	6	N	N	2	11	2010-03-05	1	N	1825	0	A	0	0.1526	0.00000	0.00000	0.00000	0.00000	0.00000	0.00000	0.00000	0.50000	0.00000	60.00000	-1.00000	0.00000	80.00000	-1.00000	0	500	10000	-1.00000	0.00000	0.00000	0.00000		Y	\N
\N	0201134	11	34	动力干线2 Ia	N	6	N	N	2	11	2010-03-05	1	N	1826	0		0	0.1526	0.00000	0.00000	0.00000	0.00000	0.00000	0.00000	0.00000	0.50000	0.00000	60.00000	-1.00000	0.00000	80.00000	-1.00000	0	500	10000	-1.00000	0.00000	0.00000	0.00000		Y	\N
\N	0201135	11	35	照明干线2 Ia	N	6	N	N	2	11	2010-03-05	1	N	1827	0		154	0.1526	0.00000	0.00000	0.00000	0.00000	0.00000	23.50040	0.00000	0.50000	0.00000	60.00000	-1.00000	0.00000	80.00000	-1.00000	0	500	10000	-1.00000	0.00000	0.00000	0.00000		Y	\N
\N	0201136	11	36	照明干线4 Ia	N	6	N	N	2	11	2010-03-05	1	N	1828	0		68	0.1526	0.00000	0.00000	0.00000	0.00000	0.00000	10.37680	0.00000	0.50000	0.00000	60.00000	-1.00000	0.00000	80.00000	-1.00000	0	500	10000	-1.00000	0.00000	0.00000	0.00000		Y	\N
\N	0201137	11	37	照明干线6 Ia	N	6	N	N	2	11	2010-03-05	1	N	1829	0		4	0.1526	0.00000	0.00000	0.00000	0.00000	0.00000	0.61040	0.00000	0.50000	0.00000	60.00000	-1.00000	0.00000	80.00000	-1.00000	0	500	10000	-1.00000	0.00000	0.00000	0.00000		Y	\N
\N	0201138	11	38	直流电源屏2 Ia	N	6	N	N	2	11	2010-03-05	1	N	1830	0		0	0.1526	0.00000	0.00000	0.00000	0.00000	0.00000	0.00000	0.00000	0.50000	0.00000	60.00000	-1.00000	0.00000	80.00000	-1.00000	0	500	10000	-1.00000	0.00000	0.00000	0.00000		Y	\N
\N	0201139	11	39	预留14（接触网西侧隔离开关电源） Ia	N	6	N	N	2	11	2010-03-05	1	N	1831	0		0	0.1526	0.00000	0.00000	0.00000	0.00000	0.00000	0.00000	0.00000	0.50000	0.00000	60.00000	-1.00000	0.00000	80.00000	-1.00000	0	500	10000	-1.00000	0.00000	0.00000	0.00000		Y	\N
\N	020114	11	4	动力变电源1 Ua	N	5	N	N	2	11	2010-03-05	1	N	1796	0	V	1551	0.1526	0.00000	0.00000	0.00000	0.00000	0.00000	236.68260	0.00000	1.00000	0.00000	245.00000	180.00000	0.00000	260.00000	50.00000	0	500	10000	-1.00000	0.00000	0.00000	0.00000		Y	\N
\N	0201140	11	40	预留13（侧窗电源2） Ia	N	6	N	N	2	11	2010-03-05	1	N	1832	0		0	0.1526	0.00000	0.00000	0.00000	0.00000	0.00000	0.00000	0.00000	0.50000	0.00000	60.00000	-1.00000	0.00000	80.00000	-1.00000	0	500	10000	-1.00000	0.00000	0.00000	0.00000		Y	\N
\N	0201141	11	41	动力干线4 Ia	N	6	N	N	2	11	2010-03-05	1	N	1833	0		0	0.1526	0.00000	0.00000	0.00000	0.00000	0.00000	0.00000	0.00000	0.50000	0.00000	60.00000	-1.00000	0.00000	80.00000	-1.00000	0	500	10000	-1.00000	0.00000	0.00000	0.00000		Y	\N
\N	0201142	11	42	预留10 Ia	N	6	N	N	2	11	2010-03-05	1	N	1834	0		32	0.1526	0.00000	0.00000	0.00000	0.00000	0.00000	4.88320	0.00000	0.50000	0.00000	60.00000	-1.00000	0.00000	80.00000	-1.00000	0	500	10000	-1.00000	0.00000	0.00000	0.00000		Y	\N
\N	0201143	11	43	预留11 Ia	N	6	N	N	2	11	2010-03-05	1	N	1835	0		0	0.1526	0.00000	0.00000	0.00000	0.00000	0.00000	0.00000	0.00000	0.50000	0.00000	60.00000	-1.00000	0.00000	80.00000	-1.00000	0	500	10000	-1.00000	0.00000	0.00000	0.00000		Y	\N
\N	0201144	11	44	动力干线5 Ia	N	6	N	N	2	11	2010-03-05	1	N	1836	0		0	0.1526	0.00000	0.00000	0.00000	0.00000	0.00000	0.00000	0.00000	0.50000	0.00000	60.00000	-1.00000	0.00000	80.00000	-1.00000	0	500	10000	-1.00000	0.00000	0.00000	0.00000		Y	\N
\N	0201145	11	45	变压器温控仪电源 Ia	N	6	N	N	2	11	2010-03-05	1	N	1837	0		0	0.1526	0.00000	0.00000	0.00000	0.00000	0.00000	0.00000	0.00000	0.50000	0.00000	60.00000	-1.00000	0.00000	80.00000	-1.00000	0	500	10000	-1.00000	0.00000	0.00000	0.00000		Y	\N
\N	0201146	11	46	预留12 Ia	N	6	N	N	2	11	2010-03-05	1	N	1838	0		0	0.1526	0.00000	0.00000	0.00000	0.00000	0.00000	0.00000	0.00000	0.50000	0.00000	60.00000	-1.00000	0.00000	80.00000	-1.00000	0	500	10000	-1.00000	0.00000	0.00000	0.00000		Y	\N
\N	0201147	11	47	信息电源2（动力） Ia	N	6	N	N	2	11	2010-03-05	1	N	1839	0		340	0.1526	0.00000	0.00000	0.00000	0.00000	0.00000	51.88400	0.00000	0.50000	0.00000	60.00000	-1.00000	0.00000	80.00000	-1.00000	0	500	10000	-1.00000	0.00000	0.00000	0.00000		Y	\N
\N	0201148	11	48	预留15 Ia	N	6	N	N	2	11	2010-03-05	1	N	1840	0		13	0.1526	0.00000	0.00000	0.00000	0.00000	0.00000	1.98380	0.00000	0.50000	0.00000	60.00000	-1.00000	0.00000	80.00000	-1.00000	0	500	10000	-1.00000	0.00000	0.00000	0.00000		Y	\N
\N	0201149	11	49	预留16（防火卷帘门电源2） Ia	N	6	N	N	2	11	2010-03-05	1	N	1841	0		2	0.1526	0.00000	0.00000	0.00000	0.00000	0.00000	0.30520	0.00000	0.50000	0.00000	60.00000	-1.00000	0.00000	80.00000	-1.00000	0	500	10000	-1.00000	0.00000	0.00000	0.00000		Y	\N
\N	020115	11	5	动力变电源1 Ub	N	5	N	N	2	11	2010-03-05	1	N	1797	0	V	1541	0.1526	0.00000	0.00000	0.00000	0.00000	0.00000	235.15660	0.00000	1.00000	0.00000	245.00000	180.00000	0.00000	260.00000	50.00000	0	500	10000	-1.00000	0.00000	0.00000	0.00000		Y	\N
\N	0201150	11	50	预留17 Ia	N	6	N	N	2	11	2010-03-05	1	N	1842	0		0	0.1526	0.00000	0.00000	0.00000	0.00000	0.00000	0.00000	0.00000	0.50000	0.00000	60.00000	-1.00000	0.00000	80.00000	-1.00000	0	500	10000	-1.00000	0.00000	0.00000	0.00000		Y	\N
\N	0201151	11	51	预留18 Ia	N	6	N	N	2	11	2010-03-05	1	N	1843	0		0	0.1526	0.00000	0.00000	0.00000	0.00000	0.00000	0.00000	0.00000	0.50000	0.00000	60.00000	-1.00000	0.00000	80.00000	-1.00000	0	500	10000	-1.00000	0.00000	0.00000	0.00000		Y	\N
\N	0201152	11	52	动力变电源2 Ia	N	6	N	N	2	11	2010-03-05	1	N	1844	0	A	0	0.1526	0.00000	0.00000	0.00000	0.00000	0.00000	0.00000	0.00000	0.50000	0.00000	60.00000	-1.00000	0.00000	80.00000	-1.00000	0	500	10000	-1.00000	0.00000	0.00000	0.00000		Y	\N
\N	0201153	11	53	动力变电源2 Ib	N	6	N	N	2	11	2010-03-05	1	N	1845	0	A	0	0.1526	0.00000	0.00000	0.00000	0.00000	0.00000	0.00000	0.00000	0.50000	0.00000	60.00000	-1.00000	0.00000	80.00000	-1.00000	0	500	10000	-1.00000	0.00000	0.00000	0.00000		Y	\N
\N	0201154	11	54	动力变电源2 Ic	N	6	N	N	2	11	2010-03-05	1	N	1846	0	A	0	0.1526	0.00000	0.00000	0.00000	0.00000	0.00000	0.00000	0.00000	0.50000	0.00000	60.00000	-1.00000	0.00000	80.00000	-1.00000	0	500	10000	-1.00000	0.00000	0.00000	0.00000		Y	\N
\N	0201155	11	55	动力变电源2 Ua	N	5	N	N	2	11	2010-03-05	1	N	1847	0	V	0	0.1526	0.00000	0.00000	0.00000	0.00000	0.00000	0.00000	0.00000	1.00000	0.00000	245.00000	180.00000	0.00000	260.00000	50.00000	0	500	10000	-1.00000	0.00000	0.00000	0.00000		Y	\N
\N	0201156	11	56	动力变电源2 Ub	N	5	N	N	2	11	2010-03-05	1	N	1848	0	V	0	0.1526	0.00000	0.00000	0.00000	0.00000	0.00000	0.00000	0.00000	1.00000	0.00000	245.00000	180.00000	0.00000	260.00000	50.00000	0	500	10000	-1.00000	0.00000	0.00000	0.00000		Y	\N
\N	0201157	11	57	动力变电源2 Uc	N	5	N	N	2	11	2010-03-05	1	N	1849	0	V	0	0.1526	0.00000	0.00000	0.00000	0.00000	0.00000	0.00000	0.00000	1.00000	0.00000	245.00000	180.00000	0.00000	260.00000	50.00000	0	500	10000	-1.00000	0.00000	0.00000	0.00000		Y	\N
\N	0201158	11	58	动力变电源2 Uab	N	5	N	N	2	11	2010-03-05	1	N	1850	0	V	0	0.1526	0.00000	0.00000	0.00000	0.00000	0.00000	0.00000	0.00000	1.00000	0.00000	420.00000	360.00000	0.00000	430.00000	50.00000	0	500	20000	-1.00000	0.00000	0.00000	0.00000		Y	\N
\N	0201159	11	59	动力变电源2 Ubc	N	5	N	N	2	11	2010-03-05	1	N	1851	0	V	0	0.1526	0.00000	0.00000	0.00000	0.00000	0.00000	0.00000	0.00000	1.00000	0.00000	420.00000	360.00000	0.00000	430.00000	50.00000	0	500	20000	-1.00000	0.00000	0.00000	0.00000		Y	\N
\N	020116	11	6	动力变电源1 Uc	N	5	N	N	2	11	2010-03-05	1	N	1798	0	V	1555	0.1526	0.00000	0.00000	0.00000	0.00000	0.00000	237.29300	0.00000	1.00000	0.00000	245.00000	180.00000	0.00000	260.00000	50.00000	0	500	10000	-1.00000	0.00000	0.00000	0.00000		Y	\N
\N	0201160	11	60	动力变电源2 Uca	N	5	N	N	2	11	2010-03-05	1	N	1852	0	V	0	0.1526	0.00000	0.00000	0.00000	0.00000	0.00000	0.00000	0.00000	1.00000	0.00000	420.00000	360.00000	0.00000	430.00000	50.00000	0	500	20000	-1.00000	0.00000	0.00000	0.00000		Y	\N
\N	0201161	11	61	动力变电源2 有功	N	1	N	N	2	11	2010-03-05	1	N	1853	0	KV	0	0.0001526	0.00000	0.00000	0.00000	0.00000	0.00000	0.00000	0.00000	\N	0.00000	\N	\N	0.00000	\N	\N	0	0	10	-1.00000	0.00000	0.00000	0.00000		Y	\N
\N	0201162	11	62	动力变电源2 无功	N	1	N	N	2	11	2010-03-05	1	N	1854	0	KVar	0	0.0001526	0.00000	0.00000	0.00000	0.00000	0.00000	0.00000	0.00000	\N	0.00000	\N	\N	0.00000	\N	\N	0	0	10	-1.00000	0.00000	0.00000	0.00000		Y	\N
\N	0201163	11	63	动力变电源2 频率	N	3	N	N	2	11	2010-03-05	1	N	1855	0	HZ	0	0.099	0.00000	0.00000	0.00000	0.00000	0.00000	0.00000	0.00000	\N	0.00000	\N	\N	0.00000	\N	\N	0	0	10	-1.00000	0.00000	0.00000	0.00000		Y	\N
\N	0201164	11	64	专用变电源1 Ia	N	6	N	N	2	11	2010-03-05	1	N	1856	0	A	943	0.1526	0.00000	0.00000	0.00000	0.00000	0.00000	143.90180	0.00000	0.50000	0.00000	60.00000	-1.00000	0.00000	80.00000	-1.00000	0	500	10000	-1.00000	0.00000	0.00000	0.00000		Y	\N
\N	0201165	11	65	专用变电源1 Ib	N	6	N	N	2	11	2010-03-05	1	N	1857	0	A	583	0.1526	0.00000	0.00000	0.00000	0.00000	0.00000	88.96580	0.00000	0.50000	0.00000	60.00000	-1.00000	0.00000	80.00000	-1.00000	0	500	10000	-1.00000	0.00000	0.00000	0.00000		Y	\N
\N	0201166	11	66	专用变电源1 Ic	N	6	N	N	2	11	2010-03-05	1	N	1858	0	A	661	0.1526	0.00000	0.00000	0.00000	0.00000	0.00000	100.86860	0.00000	0.50000	0.00000	60.00000	-1.00000	0.00000	80.00000	-1.00000	0	500	10000	-1.00000	0.00000	0.00000	0.00000		Y	\N
\N	0201167	11	67	专用变电源1 Ua	N	55	N	N	2	11	2010-03-05	1	N	1859	0	V	1540	0.1526	0.00000	0.00000	0.00000	0.00000	0.00000	235.00400	0.00000	1.00000	0.00000	420.00000	360.00000	0.00000	430.00000	50.00000	0	0	10	-1.00000	0.00000	0.00000	0.00000		Y	\N
\N	0201168	11	68	专用变电源1 Ub	N	6	N	N	2	11	2010-03-05	1	N	1860	0	V	1537	0.1526	0.00000	0.00000	0.00000	0.00000	0.00000	234.54620	0.00000	1.00000	0.00000	245.00000	180.00000	0.00000	260.00000	50.00000	0	500	10000	-1.00000	0.00000	0.00000	0.00000		Y	\N
\N	0201169	11	69	专用变电源1 Uc	N	5	N	N	2	11	2010-03-05	1	N	1861	0	V	1545	0.1526	0.00000	0.00000	0.00000	0.00000	0.00000	235.76700	0.00000	1.00000	0.00000	245.00000	180.00000	0.00000	260.00000	50.00000	0	500	10000	-1.00000	0.00000	0.00000	0.00000		Y	\N
\N	020117	11	7	动力变电源1 Uab	N	5	N	N	2	11	2010-03-05	1	N	1799	0	V	2677	0.1526	0.00000	0.00000	0.00000	0.00000	0.00000	408.51020	0.00000	1.00000	0.00000	420.00000	360.00000	0.00000	430.00000	50.00000	0	500	20000	-1.00000	0.00000	0.00000	0.00000		Y	\N
\N	0201170	11	70	专用变电源1 Uab	N	5	N	N	2	11	2010-03-05	1	N	1862	0	V	2664	0.1526	0.00000	0.00000	0.00000	0.00000	0.00000	406.52640	0.00000	1.00000	0.00000	420.00000	360.00000	0.00000	430.00000	50.00000	0	500	20000	-1.00000	0.00000	0.00000	0.00000		Y	\N
\N	0201171	11	71	专用变电源1 Ubc	N	5	N	N	2	11	2010-03-05	1	N	1863	0	V	2669	0.1526	0.00000	0.00000	0.00000	0.00000	0.00000	407.28940	0.00000	1.00000	0.00000	420.00000	360.00000	0.00000	430.00000	50.00000	0	500	20000	-1.00000	0.00000	0.00000	0.00000		Y	\N
\N	0201172	11	72	专用变电源1 Uca	N	5	N	N	2	11	2010-03-05	1	N	1864	0	V	2672	0.1526	0.00000	0.00000	0.00000	0.00000	0.00000	407.74720	0.00000	1.00000	0.00000	420.00000	360.00000	0.00000	430.00000	50.00000	0	500	20000	-1.00000	0.00000	0.00000	0.00000		Y	\N
\N	0201173	11	73	专用变电源1 有功	N	1	N	N	2	11	2010-03-05	1	N	1865	0	KV	32798	0.1526	0.00000	0.00000	0.00000	0.00000	0.00000	5004.97480	0.00000	\N	0.00000	\N	\N	0.00000	\N	\N	0	0	10	-1.00000	0.00000	0.00000	0.00000		Y	\N
\N	0201174	11	74	专用变电源1 无功	N	1	N	N	2	11	2010-03-05	1	N	1866	0	KVar	19670	0.1526	0.00000	0.00000	0.00000	0.00000	0.00000	3001.64200	0.00000	\N	0.00000	\N	\N	0.00000	\N	\N	0	0	10	-1.00000	0.00000	0.00000	0.00000		Y	\N
\N	0201175	11	75	专用变电源1 频率	N	3	N	N	2	11	2010-03-05	1	N	1867	0	HZ	504	0.1526	0.00000	0.00000	0.00000	0.00000	0.00000	76.91040	0.00000	\N	0.00000	\N	\N	0.00000	\N	\N	0	0	10	-1.00000	0.00000	0.00000	0.00000		Y	\N
\N	0201176	11	76	专用变电源1_馈出1 Ia	N	6	N	N	2	11	2010-03-05	1	N	1868	0	A	0	0.1526	0.00000	0.00000	0.00000	0.00000	0.00000	0.00000	0.00000	0.50000	0.00000	60.00000	-1.00000	0.00000	80.00000	-1.00000	0	500	10000	-1.00000	0.00000	0.00000	0.00000		Y	\N
\N	0201177	11	77	专用变电源1_馈出1 Ib	N	6	N	N	2	11	2010-03-05	1	N	1869	0	A	0	0.1526	0.00000	0.00000	0.00000	0.00000	0.00000	0.00000	0.00000	0.50000	0.00000	60.00000	-1.00000	0.00000	80.00000	-1.00000	0	500	10000	-1.00000	0.00000	0.00000	0.00000		Y	\N
\N	0201178	11	78	专用变电源1_馈出1 Ic	N	6	N	N	2	11	2010-03-05	1	N	1870	0	A	0	0.1526	0.00000	0.00000	0.00000	0.00000	0.00000	0.00000	0.00000	0.50000	0.00000	60.00000	-1.00000	0.00000	80.00000	-1.00000	0	500	10000	-1.00000	0.00000	0.00000	0.00000		Y	\N
\N	0201179	11	79	专用变电源1_馈出2 Ia	N	6	N	N	2	11	2010-03-05	1	N	1871	0	A	0	0.1526	0.00000	0.00000	0.00000	0.00000	0.00000	0.00000	0.00000	0.50000	0.00000	60.00000	-1.00000	0.00000	80.00000	-1.00000	0	500	10000	-1.00000	0.00000	0.00000	0.00000		Y	\N
\N	020118	11	8	动力变电源1 Ubc	N	5	N	N	2	11	2010-03-05	1	N	1800	0	V	2681	0.1526	0.00000	0.00000	0.00000	0.00000	0.00000	409.12060	0.00000	1.00000	0.00000	420.00000	360.00000	0.00000	430.00000	50.00000	0	500	20000	-1.00000	0.00000	0.00000	0.00000		Y	\N
\N	0201180	11	80	专用变电源1_馈出2 Ib	N	6	N	N	2	11	2010-03-05	1	N	1872	0	A	0	0.1526	0.00000	0.00000	0.00000	0.00000	0.00000	0.00000	0.00000	0.50000	0.00000	60.00000	-1.00000	0.00000	80.00000	-1.00000	0	500	10000	-1.00000	0.00000	0.00000	0.00000		Y	\N
\N	0201181	11	81	专用变电源1_馈出2 Ic	N	6	N	N	2	11	2010-03-05	1	N	1873	0	A	0	0.1526	0.00000	0.00000	0.00000	0.00000	0.00000	0.00000	0.00000	0.50000	0.00000	60.00000	-1.00000	0.00000	80.00000	-1.00000	0	500	10000	-1.00000	0.00000	0.00000	0.00000		Y	\N
\N	0201182	11	82	专用变电源2 Ia	N	6	N	N	2	11	2010-03-05	1	N	1874	0	A	0	0.1526	0.00000	0.00000	0.00000	0.00000	0.00000	0.00000	0.00000	0.50000	0.00000	60.00000	-1.00000	0.00000	80.00000	-1.00000	0	500	10000	-1.00000	0.00000	0.00000	0.00000		Y	\N
\N	0201183	11	83	专用变电源2_馈出1 Ia	N	6	N	N	2	11	2010-03-05	1	N	1875	0	A	0	0.1526	0.00000	0.00000	0.00000	0.00000	0.00000	0.00000	0.00000	0.50000	0.00000	60.00000	-1.00000	0.00000	80.00000	-1.00000	0	500	10000	-1.00000	0.00000	0.00000	0.00000		Y	\N
\N	0201184	11	84	专用变电源2_馈出1 Ib	N	6	N	N	2	11	2010-03-05	1	N	1876	0	A	0	0.1526	0.00000	0.00000	0.00000	0.00000	0.00000	0.00000	0.00000	0.50000	0.00000	60.00000	-1.00000	0.00000	80.00000	-1.00000	0	500	10000	-1.00000	0.00000	0.00000	0.00000		Y	\N
\N	0201185	11	85	专用变电源2_馈出1 Ic	N	6	N	N	2	11	2010-03-05	1	N	1877	0	A	0	0.1526	0.00000	0.00000	0.00000	0.00000	0.00000	0.00000	0.00000	0.50000	0.00000	60.00000	-1.00000	0.00000	80.00000	-1.00000	0	500	10000	-1.00000	0.00000	0.00000	0.00000		Y	\N
\N	0201186	11	86	专用变电源2_馈出2 Ia	N	6	N	N	2	11	2010-03-05	1	N	1878	0	A	0	0.1526	0.00000	0.00000	0.00000	0.00000	0.00000	0.00000	0.00000	0.50000	0.00000	60.00000	-1.00000	0.00000	80.00000	-1.00000	0	500	10000	-1.00000	0.00000	0.00000	0.00000		Y	\N
\N	0201187	11	87	专用变电源2_馈出2 Ib	N	6	N	N	2	11	2010-03-05	1	N	1879	0	A	0	0.1526	0.00000	0.00000	0.00000	0.00000	0.00000	0.00000	0.00000	0.50000	0.00000	60.00000	-1.00000	0.00000	80.00000	-1.00000	0	500	10000	-1.00000	0.00000	0.00000	0.00000		Y	\N
\N	0201188	11	88	专用变电源2_馈出2 Ic	N	6	N	N	2	11	2010-03-05	1	N	1880	0	A	0	0.1526	0.00000	0.00000	0.00000	0.00000	0.00000	0.00000	0.00000	0.50000	0.00000	60.00000	-1.00000	0.00000	80.00000	-1.00000	0	500	10000	-1.00000	0.00000	0.00000	0.00000		Y	\N
\N	0201189	11	89	专变电源3 Ia	N	6	N	N	2	11	2010-03-05	1	N	1881	0	A	0	0.1526	0.00000	0.00000	0.00000	0.00000	0.00000	0.00000	0.00000	0.50000	0.00000	60.00000	-1.00000	0.00000	80.00000	-1.00000	0	500	10000	-1.00000	0.00000	0.00000	0.00000		Y	\N
\N	020119	11	9	动力变电源1 Uca	N	5	N	N	2	11	2010-03-05	1	N	1801	0	V	2689	0.1526	0.00000	0.00000	0.00000	0.00000	0.00000	410.34140	0.00000	1.00000	0.00000	420.00000	360.00000	0.00000	430.00000	50.00000	0	500	20000	-1.00000	0.00000	0.00000	0.00000		Y	\N
\N	0201190	11	90	专用变电源3 Ib	N	6	N	N	2	11	2010-03-05	1	N	1882	0	A	0	0.1526	0.00000	0.00000	0.00000	0.00000	0.00000	0.00000	0.00000	0.50000	0.00000	60.00000	-1.00000	0.00000	80.00000	-1.00000	0	500	10000	-1.00000	0.00000	0.00000	0.00000		Y	\N
\N	0201191	11	91	专用变电源3 Ic	N	6	N	N	2	11	2010-03-05	1	N	1883	0	A	0	0.1526	0.00000	0.00000	0.00000	0.00000	0.00000	0.00000	0.00000	0.50000	0.00000	60.00000	-1.00000	0.00000	80.00000	-1.00000	0	500	10000	-1.00000	0.00000	0.00000	0.00000		Y	\N
\N	0201192	11	92	专用变电源3 Ua	N	5	N	N	2	11	2010-03-05	1	N	1884	0	V	0	0.1526	0.00000	0.00000	0.00000	0.00000	0.00000	0.00000	0.00000	1.00000	0.00000	245.00000	180.00000	0.00000	260.00000	50.00000	0	500	10000	-1.00000	0.00000	0.00000	0.00000		Y	\N
\N	0201193	11	93	专用变电源3 Ub	N	5	N	N	2	11	2010-03-05	1	N	1885	0	V	0	0.1526	0.00000	0.00000	0.00000	0.00000	0.00000	0.00000	0.00000	1.00000	0.00000	245.00000	180.00000	0.00000	260.00000	50.00000	0	500	10000	-1.00000	0.00000	0.00000	0.00000		Y	\N
\N	0201194	11	94	专用变电源3 Uc	N	5	N	N	2	11	2010-03-05	1	N	1886	0	V	0	0.1526	0.00000	0.00000	0.00000	0.00000	0.00000	0.00000	0.00000	1.00000	0.00000	245.00000	180.00000	0.00000	260.00000	50.00000	0	500	10000	-1.00000	0.00000	0.00000	0.00000		Y	\N
\N	0201195	11	95	专用变电源3 Uab	N	5	N	N	2	11	2010-03-05	1	N	1887	0	V	0	0.1526	0.00000	0.00000	0.00000	0.00000	0.00000	0.00000	0.00000	1.00000	0.00000	420.00000	360.00000	0.00000	430.00000	50.00000	0	500	20000	-1.00000	0.00000	0.00000	0.00000		Y	\N
\N	0201196	11	96	专用变电源3 Ubc	N	5	N	N	2	11	2010-03-05	1	N	1888	0	V	0	0.1526	0.00000	0.00000	0.00000	0.00000	0.00000	0.00000	0.00000	1.00000	0.00000	420.00000	360.00000	0.00000	430.00000	50.00000	0	500	20000	-1.00000	0.00000	0.00000	0.00000		Y	\N
\N	0201197	11	97	专用变电源3 Uca	N	5	N	N	2	11	2010-03-05	1	N	1889	0	V	0	0.1526	0.00000	0.00000	0.00000	0.00000	0.00000	0.00000	0.00000	1.00000	0.00000	420.00000	360.00000	0.00000	430.00000	50.00000	0	500	20000	-1.00000	0.00000	0.00000	0.00000		Y	\N
\N	0201198	11	98	专用变电源3 有功	N	1	N	N	2	11	2010-03-05	1	N	1890	0	KV	0	0.0001526	0.00000	0.00000	0.00000	0.00000	0.00000	0.00000	0.00000	\N	0.00000	\N	\N	0.00000	\N	\N	0	0	10	-1.00000	0.00000	0.00000	0.00000		Y	\N
\N	0201199	11	99	专用变电源3 无功	N	1	N	N	2	11	2010-03-05	1	N	1891	0	KVar	0	0.0001526	0.00000	0.00000	0.00000	0.00000	0.00000	0.00000	0.00000	\N	0.00000	\N	\N	0.00000	\N	\N	0	0	10	-1.00000	0.00000	0.00000	0.00000		Y	\N
\N	020121	12	1	电源进线1--测量Ia	N	6	N	N	2	11	2010-03-05	1	N	16385	\N	A	720	0.01465	\N	\N	\N	\N	\N	10.54800	0.00000	\N	\N	\N	\N	\N	\N	\N	\N	\N	10	-1.00000	\N	\N	\N	\N	Y	\N
\N	0201210	12	10	电源进线2--测量Ia	N	6	N	N	2	11	2010-03-05	1	N	16394	\N	A	48	0.01465	\N	\N	\N	\N	\N	0.70320	0.00000	\N	\N	\N	\N	\N	\N	\N	\N	\N	10	-1.00000	\N	\N	\N	\N	Y	\N
\N	02012100	12	100	1号动变温控器--A相温度	N	8	N	N	2	11	2010-03-05	1	N	16484	\N	度	0	1	\N	\N	\N	\N	-40.00000	0.00000	0.00000	\N	\N	\N	\N	\N	\N	\N	\N	\N	10	-1.00000	\N	\N	\N	\N	Y	\N
\N	02012101	12	101	1号动变温控器--B相温度	N	8	N	N	2	11	2010-03-05	1	N	16485	\N	度	0	1	\N	\N	\N	\N	-40.00000	0.00000	0.00000	\N	\N	\N	\N	\N	\N	\N	\N	\N	10	-1.00000	\N	\N	\N	\N	Y	\N
\N	02012102	12	102	1号动变温控器--C相温度	N	8	N	N	2	11	2010-03-05	1	N	16486	\N	度	0	1	\N	\N	\N	\N	-40.00000	0.00000	0.00000	\N	\N	\N	\N	\N	\N	\N	\N	\N	10	-1.00000	\N	\N	\N	\N	Y	\N
\N	02012103	12	103	1号动变温控器--铁心温度	N	8	N	N	2	11	2010-03-05	1	N	16487	\N	度	0	1	\N	\N	\N	\N	-40.00000	0.00000	0.00000	\N	\N	\N	\N	\N	\N	\N	\N	\N	10	-1.00000	\N	\N	\N	\N	Y	\N
\N	02012104	12	104	2号动变温控器--A相温度	N	8	N	N	2	11	2010-03-05	1	N	16488	\N	度	0	1	\N	\N	\N	\N	-40.00000	0.00000	0.00000	\N	\N	\N	\N	\N	\N	\N	\N	\N	10	-1.00000	\N	\N	\N	\N	Y	\N
\N	02012105	12	105	2号动变温控器--B相温度	N	8	N	N	2	11	2010-03-05	1	N	16489	\N	度	0	1	\N	\N	\N	\N	-40.00000	0.00000	0.00000	\N	\N	\N	\N	\N	\N	\N	\N	\N	10	-1.00000	\N	\N	\N	\N	Y	\N
\N	02012106	12	106	2号动变温控器--C相温度	N	8	N	N	2	11	2010-03-05	1	N	16490	\N	度	0	1	\N	\N	\N	\N	-40.00000	0.00000	0.00000	\N	\N	\N	\N	\N	\N	\N	\N	\N	10	-1.00000	\N	\N	\N	\N	Y	\N
\N	02012107	12	107	2号动变温控器--铁心温度	N	8	N	N	2	11	2010-03-05	1	N	16491	\N	度	0	1	\N	\N	\N	\N	-40.00000	0.00000	0.00000	\N	\N	\N	\N	\N	\N	\N	\N	\N	10	-1.00000	\N	\N	\N	\N	Y	\N
\N	02012108	12	108	1号专变温控器--A相温度	N	8	N	N	2	11	2010-03-05	1	N	16492	\N	度	0	1	\N	\N	\N	\N	-40.00000	0.00000	0.00000	\N	\N	\N	\N	\N	\N	\N	\N	\N	10	-1.00000	\N	\N	\N	\N	Y	\N
\N	02012109	12	109	1号专变温控器--B相温度	N	8	N	N	2	11	2010-03-05	1	N	16493	\N	度	0	1	\N	\N	\N	\N	-40.00000	0.00000	0.00000	\N	\N	\N	\N	\N	\N	\N	\N	\N	10	-1.00000	\N	\N	\N	\N	Y	\N
\N	0201211	12	11	电源进线2--测量Ib	N	6	N	N	2	11	2010-03-05	1	N	16395	\N	A	0	0.01465	\N	\N	\N	\N	\N	0.00000	0.00000	\N	\N	\N	\N	\N	\N	\N	\N	\N	10	-1.00000	\N	\N	\N	\N	Y	\N
\N	02012110	12	110	1号专变温控器--C相温度	N	8	N	N	2	11	2010-03-05	1	N	16494	\N	度	0	1	\N	\N	\N	\N	-40.00000	0.00000	0.00000	\N	\N	\N	\N	\N	\N	\N	\N	\N	10	-1.00000	\N	\N	\N	\N	Y	\N
\N	02012111	12	111	1号专变温控器--铁心温度	N	8	N	N	2	11	2010-03-05	1	N	16495	\N	度	0	1	\N	\N	\N	\N	-40.00000	0.00000	0.00000	\N	\N	\N	\N	\N	\N	\N	\N	\N	10	-1.00000	\N	\N	\N	\N	Y	\N
\N	02012112	12	112	2号专变温控器--A相温度	N	8	N	N	2	11	2010-03-05	1	N	16496	\N	度	0	1	\N	\N	\N	\N	-40.00000	0.00000	0.00000	\N	\N	\N	\N	\N	\N	\N	\N	\N	10	-1.00000	\N	\N	\N	\N	Y	\N
\N	02012113	12	113	2号专变温控器--B相温度	N	8	N	N	2	11	2010-03-05	1	N	16497	\N	度	0	1	\N	\N	\N	\N	-40.00000	0.00000	0.00000	\N	\N	\N	\N	\N	\N	\N	\N	\N	10	-1.00000	\N	\N	\N	\N	Y	\N
\N	02012114	12	114	2号专变温控器--C相温度	N	8	N	N	2	11	2010-03-05	1	N	16498	\N	度	0	1	\N	\N	\N	\N	-40.00000	0.00000	0.00000	\N	\N	\N	\N	\N	\N	\N	\N	\N	10	-1.00000	\N	\N	\N	\N	Y	\N
\N	02012115	12	115	2号专变温控器--铁心温度	N	8	N	N	2	11	2010-03-05	1	N	16499	\N	度	0	1	\N	\N	\N	\N	-40.00000	0.00000	0.00000	\N	\N	\N	\N	\N	\N	\N	\N	\N	10	-1.00000	\N	\N	\N	\N	Y	\N
\N	02012116	12	116	3号专变温控器--A相温度	N	8	N	N	2	11	2010-03-05	1	N	16500	\N	度	0	1	\N	\N	\N	\N	-40.00000	0.00000	0.00000	\N	\N	\N	\N	\N	\N	\N	\N	\N	10	-1.00000	\N	\N	\N	\N	Y	\N
\N	02012117	12	117	3号专变温控器--B相温度	N	8	N	N	2	11	2010-03-05	1	N	16501	\N	度	0	1	\N	\N	\N	\N	-40.00000	0.00000	0.00000	\N	\N	\N	\N	\N	\N	\N	\N	\N	10	-1.00000	\N	\N	\N	\N	Y	\N
\N	02012118	12	118	3号专变温控器--C相温度	N	8	N	N	2	11	2010-03-05	1	N	16502	\N	度	0	1	\N	\N	\N	\N	-40.00000	0.00000	0.00000	\N	\N	\N	\N	\N	\N	\N	\N	\N	10	-1.00000	\N	\N	\N	\N	Y	\N
\N	02012119	12	119	3号专变温控器--铁心温度	N	8	N	N	2	11	2010-03-05	1	N	16503	\N	度	0	1	\N	\N	\N	\N	-40.00000	0.00000	0.00000	\N	\N	\N	\N	\N	\N	\N	\N	\N	10	-1.00000	\N	\N	\N	\N	Y	\N
\N	0201212	12	12	电源进线2--测量Ic	N	6	N	N	2	11	2010-03-05	1	N	16396	\N	A	0	0.01465	\N	\N	\N	\N	\N	0.00000	0.00000	\N	\N	\N	\N	\N	\N	\N	\N	\N	10	-1.00000	\N	\N	\N	\N	Y	\N
\N	02012120	12	120	4号专变温控器--A相温度	N	8	N	N	2	11	2010-03-05	1	N	16504	\N	度	0	1	\N	\N	\N	\N	-40.00000	0.00000	0.00000	\N	\N	\N	\N	\N	\N	\N	\N	\N	10	-1.00000	\N	\N	\N	\N	Y	\N
\N	02012121	12	121	4号专变温控器--B相温度	N	8	N	N	2	11	2010-03-05	1	N	16505	\N	度	0	1	\N	\N	\N	\N	-40.00000	0.00000	0.00000	\N	\N	\N	\N	\N	\N	\N	\N	\N	10	-1.00000	\N	\N	\N	\N	Y	\N
\N	02012122	12	122	4号专变温控器--C相温度	N	8	N	N	2	11	2010-03-05	1	N	16506	\N	度	0	1	\N	\N	\N	\N	-40.00000	0.00000	0.00000	\N	\N	\N	\N	\N	\N	\N	\N	\N	10	-1.00000	\N	\N	\N	\N	Y	\N
\N	02012123	12	123	4号专变温控器--铁心温度	N	8	N	N	2	11	2010-03-05	1	N	16507	\N	度	0	1	\N	\N	\N	\N	-40.00000	0.00000	0.00000	\N	\N	\N	\N	\N	\N	\N	\N	\N	10	-1.00000	\N	\N	\N	\N	Y	\N
\N	02012124	12	124	5号专变温控器--A相温度	N	8	N	N	2	11	2010-03-05	1	N	16508	\N	度	0	1	\N	\N	\N	\N	-40.00000	0.00000	0.00000	\N	\N	\N	\N	\N	\N	\N	\N	\N	10	-1.00000	\N	\N	\N	\N	Y	\N
\N	02012125	12	125	5号专变温控器--B相温度	N	8	N	N	2	11	2010-03-05	1	N	16509	\N	度	0	1	\N	\N	\N	\N	-40.00000	0.00000	0.00000	\N	\N	\N	\N	\N	\N	\N	\N	\N	10	-1.00000	\N	\N	\N	\N	Y	\N
\N	02012126	12	126	5号专变温控器--C相温度	N	8	N	N	2	11	2010-03-05	1	N	16510	\N	度	0	1	\N	\N	\N	\N	-40.00000	0.00000	0.00000	\N	\N	\N	\N	\N	\N	\N	\N	\N	10	-1.00000	\N	\N	\N	\N	Y	\N
\N	02012127	12	127	5号专变温控器--铁心温度	N	8	N	N	2	11	2010-03-05	1	N	16511	\N	度	0	1	\N	\N	\N	\N	-40.00000	0.00000	0.00000	\N	\N	\N	\N	\N	\N	\N	\N	\N	10	-1.00000	\N	\N	\N	\N	Y	\N
\N	02012128	12	128	6号专变温控器--A相温度	N	8	N	N	2	11	2010-03-05	1	N	16512	\N	度	0	1	\N	\N	\N	\N	-40.00000	0.00000	0.00000	\N	\N	\N	\N	\N	\N	\N	\N	\N	10	-1.00000	\N	\N	\N	\N	Y	\N
\N	02012129	12	129	6号专变温控器--B相温度	N	8	N	N	2	11	2010-03-05	1	N	16513	\N	度	0	1	\N	\N	\N	\N	-40.00000	0.00000	0.00000	\N	\N	\N	\N	\N	\N	\N	\N	\N	10	-1.00000	\N	\N	\N	\N	Y	\N
\N	0201213	12	13	电源进线2--测量Ua	N	5	N	N	2	11	2010-03-05	1	N	16397	\N	KV	16096	0.000366	\N	\N	\N	\N	\N	5.89114	0.00000	\N	\N	\N	\N	\N	\N	\N	\N	\N	10	-1.00000	\N	\N	\N	\N	Y	\N
\N	02012130	12	130	6号专变温控器--C相温度	N	8	N	N	2	11	2010-03-05	1	N	16514	\N	度	0	1	\N	\N	\N	\N	-40.00000	0.00000	0.00000	\N	\N	\N	\N	\N	\N	\N	\N	\N	10	-1.00000	\N	\N	\N	\N	Y	\N
\N	02012131	12	131	6号专变温控器--铁心温度	N	8	N	N	2	11	2010-03-05	1	N	16515	\N	度	0	1	\N	\N	\N	\N	-40.00000	0.00000	0.00000	\N	\N	\N	\N	\N	\N	\N	\N	\N	10	-1.00000	\N	\N	\N	\N	Y	\N
\N	02012132	12	132	交直流单元--控制母线电压	N	6	N	N	2	11	2010-03-05	1	N	16516	\N	V	0	0.1	\N	\N	\N	\N	\N	0.00000	0.00000	\N	\N	\N	\N	\N	\N	\N	\N	\N	10	-1.00000	\N	\N	\N	\N	Y	\N
\N	02012133	12	133	交直流单元--整流器输出电压	N	6	N	N	2	11	2010-03-05	1	N	16517	\N	V	0	0.1	\N	\N	\N	\N	\N	0.00000	0.00000	\N	\N	\N	\N	\N	\N	\N	\N	\N	10	-1.00000	\N	\N	\N	\N	Y	\N
\N	02012134	12	134	交直流单元--整流器输出电流	N	6	N	N	2	11	2010-03-05	1	N	16518	\N	A	0	0.1	\N	\N	\N	\N	\N	0.00000	0.00000	\N	\N	\N	\N	\N	\N	\N	\N	\N	10	-1.00000	\N	\N	\N	\N	Y	\N
\N	02012135	12	135	交直流单元--电池组电压	N	6	N	N	2	11	2010-03-05	1	N	16519	\N	V	0	0.1	\N	\N	\N	\N	\N	0.00000	0.00000	\N	\N	\N	\N	\N	\N	\N	\N	\N	10	-1.00000	\N	\N	\N	\N	Y	\N
\N	02012136	12	136	交直流单元--电池组电流	N	6	N	N	2	11	2010-03-05	1	N	16520	\N	A	0	0.1	\N	\N	\N	\N	\N	0.00000	0.00000	\N	\N	\N	\N	\N	\N	\N	\N	\N	10	-1.00000	\N	\N	\N	\N	Y	\N
\N	02012137	12	137	交直流单元--电池组环境温度	N	6	N	N	2	11	2010-03-05	1	N	16521	\N	度	0	0.1	\N	\N	\N	\N	\N	0.00000	0.00000	\N	\N	\N	\N	\N	\N	\N	\N	\N	10	-1.00000	\N	\N	\N	\N	Y	\N
\N	02012138	12	138	交直流单元--母线正对地电阻	N	6	N	N	2	11	2010-03-05	1	N	16522	\N	欧	0	0.1	\N	\N	\N	\N	\N	0.00000	0.00000	\N	\N	\N	\N	\N	\N	\N	\N	\N	10	-1.00000	\N	\N	\N	\N	Y	\N
\N	02012139	12	139	交直流单元--母线负对地电阻	N	6	N	N	2	11	2010-03-05	1	N	16523	\N	欧	0	0.1	\N	\N	\N	\N	\N	0.00000	0.00000	\N	\N	\N	\N	\N	\N	\N	\N	\N	10	-1.00000	\N	\N	\N	\N	Y	\N
\N	0201214	12	14	电源进线2--测量Ub	N	5	N	N	2	11	2010-03-05	1	N	16398	\N	KV	16072	0.000366	\N	\N	\N	\N	\N	5.88235	0.00000	\N	\N	\N	\N	\N	\N	\N	\N	\N	10	-1.00000	\N	\N	\N	\N	Y	\N
\N	02012140	12	140	电源进线1--测量Uab	N	5	N	N	2	11	2010-03-05	1	N	16524	\N	kv	27952	0.000366	\N	\N	\N	\N	\N	10.23043	0.00000	\N	\N	\N	\N	\N	\N	\N	\N	\N	10	-1.00000	\N	\N	\N	\N	Y	\N
\N	02012141	12	141	电源进线1--测量Ubc	N	5	N	N	2	11	2010-03-05	1	N	16525	\N	kv	28128	0.000366	\N	\N	\N	\N	\N	10.29485	0.00000	\N	\N	\N	\N	\N	\N	\N	\N	\N	10	-1.00000	\N	\N	\N	\N	Y	\N
\N	02012142	12	142	电源进线1--测量Uca	N	5	N	N	2	11	2010-03-05	1	N	16526	\N	kv	28040	0.000366	\N	\N	\N	\N	\N	10.26264	0.00000	\N	\N	\N	\N	\N	\N	\N	\N	\N	10	-1.00000	\N	\N	\N	\N	Y	\N
\N	02012143	12	143	电源进线1--测量Uab	N	5	N	N	2	11	2010-03-05	1	N	16527	\N	kv	27640	0.000366	\N	\N	\N	\N	\N	10.11624	0.00000	\N	\N	\N	\N	\N	\N	\N	\N	\N	10	-1.00000	\N	\N	\N	\N	Y	\N
\N	02012144	12	144	电源进线1--测量Ubc	N	5	N	N	2	11	2010-03-05	1	N	16528	\N	kv	27608	0.000366	\N	\N	\N	\N	\N	10.10453	0.00000	\N	\N	\N	\N	\N	\N	\N	\N	\N	10	-1.00000	\N	\N	\N	\N	Y	\N
\N	02012145	12	145	电源进线1--测量Uca	N	5	N	N	2	11	2010-03-05	1	N	16529	\N	kv	27688	0.000366	\N	\N	\N	\N	\N	10.13381	0.00000	\N	\N	\N	\N	\N	\N	\N	\N	\N	10	-1.00000	\N	\N	\N	\N	Y	\N
\N	02012146	12	146	馈出--测量Uab	N	5	N	N	2	11	2010-03-05	1	N	16530	\N	kv	0	0.000366	\N	\N	\N	\N	\N	0.00000	0.00000	\N	\N	\N	\N	\N	\N	\N	\N	\N	10	-1.00000	\N	\N	\N	\N	Y	\N
\N	02012147	12	147	馈出--测量Ubc	N	5	N	N	2	11	2010-03-05	1	N	16531	\N	kv	0	0.000366	\N	\N	\N	\N	\N	0.00000	0.00000	\N	\N	\N	\N	\N	\N	\N	\N	\N	10	-1.00000	\N	\N	\N	\N	Y	\N
\N	02012148	12	148	馈出--测量Uca	N	5	N	N	2	11	2010-03-05	1	N	16532	\N	kv	0	0.000366	\N	\N	\N	\N	\N	0.00000	0.00000	\N	\N	\N	\N	\N	\N	\N	\N	\N	10	-1.00000	\N	\N	\N	\N	Y	\N
\N	02012149	12	149	动力变7--测量Ia	N	6	N	N	2	11	2010-03-05	1	N	16533	\N	A	360	0.00366	\N	\N	\N	\N	\N	1.31760	0.00000	0.00000	0.00000	\N	\N	\N	\N	\N	\N	\N	10	-1.00000	\N	\N	\N	\N	Y	\N
\N	0201215	12	15	电源进线2--测量Uc	N	5	N	N	2	11	2010-03-05	1	N	16399	\N	KV	15944	0.000366	\N	\N	\N	\N	\N	5.83550	0.00000	\N	\N	\N	\N	\N	\N	\N	\N	\N	10	-1.00000	\N	\N	\N	\N	Y	\N
\N	02012150	12	150	动力变7--测量Ib	N	6	N	N	2	11	2010-03-05	1	N	16534	\N	A	0	0.00366	\N	\N	\N	\N	\N	0.00000	0.00000	0.00000	0.00000	\N	\N	\N	\N	\N	\N	\N	10	-1.00000	\N	\N	\N	\N	Y	\N
\N	02012151	12	151	动力变7--测量Ic	N	6	N	N	2	11	2010-03-05	1	N	16535	\N	A	0	0.00366	\N	\N	\N	\N	\N	0.00000	0.00000	0.00000	0.00000	\N	\N	\N	\N	\N	\N	\N	10	-1.00000	\N	\N	\N	\N	Y	\N
\N	02012152	12	152	动力变7--测量Ua	N	5	N	N	2	11	2010-03-05	1	N	16536	\N	KV	16224	0.000366	\N	\N	\N	\N	\N	5.93798	0.00000	0.00000	0.00000	\N	\N	\N	\N	\N	\N	\N	10	-1.00000	\N	\N	\N	\N	Y	\N
\N	02012153	12	153	动力变7--测量Ub	N	5	N	N	2	11	2010-03-05	1	N	16537	\N	KV	16160	0.000366	\N	\N	\N	\N	\N	5.91456	0.00000	0.00000	0.00000	\N	\N	\N	\N	\N	\N	\N	10	-1.00000	\N	\N	\N	\N	Y	\N
\N	02012154	12	154	动力变7--测量Uc	N	5	N	N	2	11	2010-03-05	1	N	16538	\N	KV	16224	0.000366	\N	\N	\N	\N	\N	5.93798	0.00000	0.00000	0.00000	\N	\N	\N	\N	\N	\N	\N	10	-1.00000	\N	\N	\N	\N	Y	\N
\N	02012155	12	155	动力变7--P	N	1	N	N	2	11	2010-03-05	1	N	16539	\N	KW	192	0.1318	\N	\N	\N	\N	\N	25.30560	0.00000	0.00000	0.00000	\N	\N	\N	\N	\N	\N	\N	10	-1.00000	\N	\N	\N	\N	Y	\N
\N	02012156	12	156	动力变7--Q	N	1	N	N	2	11	2010-03-05	1	N	16540	\N	KVar	0	0.1318	\N	\N	\N	\N	\N	0.00000	0.00000	0.00000	0.00000	\N	\N	\N	\N	\N	\N	\N	10	-1.00000	\N	\N	\N	\N	Y	\N
\N	02012157	12	157	动力变7--COSφ	N	1	N	N	2	11	2010-03-05	1	N	16541	\N	\N	0	0.0000305	\N	\N	\N	\N	\N	0.00000	0.00000	0.00000	0.00000	\N	\N	\N	\N	\N	\N	\N	10	-1.00000	\N	\N	\N	\N	Y	\N
\N	02012158	12	158	动力变8--测量Ia	N	6	N	N	2	11	2010-03-05	1	N	16542	\N	A	0	0.00366	\N	\N	\N	\N	\N	0.00000	0.00000	0.00000	0.00000	\N	\N	\N	\N	\N	\N	\N	10	-1.00000	\N	\N	\N	\N	Y	\N
\N	02012159	12	159	动力变8--测量Ib	N	6	N	N	2	11	2010-03-05	1	N	16543	\N	A	0	0.00366	\N	\N	\N	\N	\N	0.00000	0.00000	0.00000	0.00000	\N	\N	\N	\N	\N	\N	\N	10	-1.00000	\N	\N	\N	\N	Y	\N
\N	0201216	12	16	电源进线2--P	N	1	N	N	2	11	2010-03-05	1	N	16400	\N	KW	160	0.5274	\N	\N	\N	\N	\N	84.38400	0.00000	\N	\N	\N	\N	\N	\N	\N	\N	\N	10	-1.00000	\N	\N	\N	\N	Y	\N
\N	02012160	12	160	动力变8--测量Ic	N	6	N	N	2	11	2010-03-05	1	N	16544	\N	A	0	0.00366	\N	\N	\N	\N	\N	0.00000	0.00000	0.00000	0.00000	\N	\N	\N	\N	\N	\N	\N	10	-1.00000	\N	\N	\N	\N	Y	\N
\N	02012161	12	161	动力变8--测量Ua	N	5	N	N	2	11	2010-03-05	1	N	16545	\N	KV	16152	0.000366	\N	\N	\N	\N	\N	5.91163	0.00000	0.00000	0.00000	\N	\N	\N	\N	\N	\N	\N	10	-1.00000	\N	\N	\N	\N	Y	\N
\N	02012162	12	162	动力变8--测量Ub	N	5	N	N	2	11	2010-03-05	1	N	16546	\N	KV	16104	0.000366	\N	\N	\N	\N	\N	5.89406	0.00000	0.00000	0.00000	\N	\N	\N	\N	\N	\N	\N	10	-1.00000	\N	\N	\N	\N	Y	\N
\N	02012163	12	163	动力变8--测量Uc	N	5	N	N	2	11	2010-03-05	1	N	16547	\N	KV	16088	0.000366	\N	\N	\N	\N	\N	5.88821	0.00000	0.00000	0.00000	\N	\N	\N	\N	\N	\N	\N	10	-1.00000	\N	\N	\N	\N	Y	\N
\N	02012164	12	164	动力变8--P	N	1	N	N	2	11	2010-03-05	1	N	16548	\N	KW	16	0.1318	\N	\N	\N	\N	\N	2.10880	0.00000	0.00000	0.00000	\N	\N	\N	\N	\N	\N	\N	10	-1.00000	\N	\N	\N	\N	Y	\N
\N	02012165	12	165	动力变8--Q	N	1	N	N	2	11	2010-03-05	1	N	16549	\N	KVar	0	0.1318	\N	\N	\N	\N	\N	0.00000	0.00000	0.00000	0.00000	\N	\N	\N	\N	\N	\N	\N	10	-1.00000	\N	\N	\N	\N	Y	\N
\N	02012166	12	166	动力变8--COSφ	N	1	N	N	2	11	2010-03-05	1	N	16550	\N	\N	0	0.0000305	\N	\N	\N	\N	\N	0.00000	0.00000	0.00000	0.00000	\N	\N	\N	\N	\N	\N	\N	10	-1.00000	\N	\N	\N	\N	Y	\N
\N	0201217	12	17	电源进线2--Q	N	1	N	N	2	11	2010-03-05	1	N	16401	\N	KVar	0	0.5274	\N	\N	\N	\N	\N	0.00000	0.00000	\N	\N	\N	\N	\N	\N	\N	\N	\N	10	-1.00000	\N	\N	\N	\N	Y	\N
\N	0201218	12	18	电源进线2--COSφ	N	1	N	N	2	11	2010-03-05	1	N	16402	\N	\N	0	0.0000305	\N	\N	\N	\N	\N	0.00000	0.00000	\N	\N	\N	\N	\N	\N	\N	\N	\N	10	-1.00000	\N	\N	\N	\N	Y	\N
\N	0201219	12	19	专变1--测量Ia	N	6	N	N	2	11	2010-03-05	1	N	16403	\N	A	0	0.00366	\N	\N	\N	\N	\N	0.00000	0.00000	\N	\N	\N	\N	\N	\N	\N	\N	\N	10	-1.00000	\N	\N	\N	\N	Y	\N
\N	020122	12	2	电源进线1--测量Ib	N	6	N	N	2	11	2010-03-05	1	N	16386	\N	A	0	0.01465	\N	\N	\N	\N	\N	0.00000	0.00000	\N	\N	\N	\N	\N	\N	\N	\N	\N	10	-1.00000	\N	\N	\N	\N	Y	\N
\N	0201220	12	20	专变1--测量Ib	N	6	N	N	2	11	2010-03-05	1	N	16404	\N	A	0	0.00366	\N	\N	\N	\N	\N	0.00000	0.00000	\N	\N	\N	\N	\N	\N	\N	\N	\N	10	-1.00000	\N	\N	\N	\N	Y	\N
\N	0201221	12	21	专变1--测量Ic	N	6	N	N	2	11	2010-03-05	1	N	16405	\N	A	0	0.00366	\N	\N	\N	\N	\N	0.00000	0.00000	\N	\N	\N	\N	\N	\N	\N	\N	\N	10	-1.00000	\N	\N	\N	\N	Y	\N
\N	0201222	12	22	专变1--测量Ua	N	5	N	N	2	11	2010-03-05	1	N	16406	\N	KV	16184	0.000366	\N	\N	\N	\N	\N	5.92334	0.00000	\N	\N	\N	\N	\N	\N	\N	\N	\N	10	-1.00000	\N	\N	\N	\N	Y	\N
\N	0201223	12	23	专变1--测量Ub	N	5	N	N	2	11	2010-03-05	1	N	16407	\N	KV	16120	0.000366	\N	\N	\N	\N	\N	5.89992	0.00000	\N	\N	\N	\N	\N	\N	\N	\N	\N	10	-1.00000	\N	\N	\N	\N	Y	\N
\N	0201224	12	24	专变1--测量Uc	N	5	N	N	2	11	2010-03-05	1	N	16408	\N	KV	16176	0.000366	\N	\N	\N	\N	\N	5.92042	0.00000	\N	\N	\N	\N	\N	\N	\N	\N	\N	10	-1.00000	\N	\N	\N	\N	Y	\N
\N	0201225	12	25	专变1--P	N	1	N	N	2	11	2010-03-05	1	N	16409	\N	KW	24	0.1318	\N	\N	\N	\N	\N	3.16320	0.00000	\N	\N	\N	\N	\N	\N	\N	\N	\N	10	-1.00000	\N	\N	\N	\N	Y	\N
\N	0201226	12	26	专变1--Q	N	1	N	N	2	11	2010-03-05	1	N	16410	\N	KVar	0	0.1318	\N	\N	\N	\N	\N	0.00000	0.00000	\N	\N	\N	\N	\N	\N	\N	\N	\N	10	-1.00000	\N	\N	\N	\N	Y	\N
\N	0201227	12	27	专变1--COSφ	N	1	N	N	2	11	2010-03-05	1	N	16411	\N	\N	0	0.0000305	\N	\N	\N	\N	\N	0.00000	0.00000	\N	\N	\N	\N	\N	\N	\N	\N	\N	10	-1.00000	\N	\N	\N	\N	Y	\N
\N	0201228	12	28	专变2--测量Ia	N	6	N	N	2	11	2010-03-05	1	N	16412	\N	A	0	0.00366	\N	\N	\N	\N	\N	0.00000	0.00000	\N	\N	\N	\N	\N	\N	\N	\N	\N	10	-1.00000	\N	\N	\N	\N	Y	\N
\N	0201229	12	29	专变2--测量Ib	N	6	N	N	2	11	2010-03-05	1	N	16413	\N	A	0	0.00366	\N	\N	\N	\N	\N	0.00000	0.00000	\N	\N	\N	\N	\N	\N	\N	\N	\N	10	-1.00000	\N	\N	\N	\N	Y	\N
\N	020123	12	3	电源进线1--测量Ic	N	6	N	N	2	11	2010-03-05	1	N	16387	\N	A	704	0.01465	\N	\N	\N	\N	\N	10.31360	0.00000	\N	\N	\N	\N	\N	\N	\N	\N	\N	10	-1.00000	\N	\N	\N	\N	Y	\N
\N	0201230	12	30	专变2--测量Ic	N	6	N	N	2	11	2010-03-05	1	N	16414	\N	A	0	0.00366	\N	\N	\N	\N	\N	0.00000	0.00000	\N	\N	\N	\N	\N	\N	\N	\N	\N	10	-1.00000	\N	\N	\N	\N	Y	\N
\N	0201231	12	31	专变2--测量Ua	N	5	N	N	2	11	2010-03-05	1	N	16415	\N	KV	16120	0.000366	\N	\N	\N	\N	\N	5.89992	0.00000	\N	\N	\N	\N	\N	\N	\N	\N	\N	10	-1.00000	\N	\N	\N	\N	Y	\N
\N	0201232	12	32	专变2--测量Ub	N	5	N	N	2	11	2010-03-05	1	N	16416	\N	KV	16096	0.000366	\N	\N	\N	\N	\N	5.89114	0.00000	\N	\N	\N	\N	\N	\N	\N	\N	\N	10	-1.00000	\N	\N	\N	\N	Y	\N
\N	0201233	12	33	专变2--测量Uc	N	5	N	N	2	11	2010-03-05	1	N	16417	\N	KV	16072	0.000366	\N	\N	\N	\N	\N	5.88235	0.00000	\N	\N	\N	\N	\N	\N	\N	\N	\N	10	-1.00000	\N	\N	\N	\N	Y	\N
\N	0201234	12	34	专变2--P	N	1	N	N	2	11	2010-03-05	1	N	16418	\N	KW	16	0.1318	\N	\N	\N	\N	\N	2.10880	0.00000	\N	\N	\N	\N	\N	\N	\N	\N	\N	10	-1.00000	\N	\N	\N	\N	Y	\N
\N	0201235	12	35	专变2--Q	N	1	N	N	2	11	2010-03-05	1	N	16419	\N	KVar	0	0.1318	\N	\N	\N	\N	\N	0.00000	0.00000	\N	\N	\N	\N	\N	\N	\N	\N	\N	10	-1.00000	\N	\N	\N	\N	Y	\N
\N	0201236	12	36	专变2--COSφ	N	1	N	N	2	11	2010-03-05	1	N	16420	\N	\N	0	0.0000305	\N	\N	\N	\N	\N	0.00000	0.00000	\N	\N	\N	\N	\N	\N	\N	\N	\N	10	-1.00000	\N	\N	\N	\N	Y	\N
\N	0201237	12	37	专变3--测量Ia	N	6	N	N	2	11	2010-03-05	1	N	16421	\N	A	0	0.00366	\N	\N	\N	\N	\N	0.00000	0.00000	\N	\N	\N	\N	\N	\N	\N	\N	\N	10	-1.00000	\N	\N	\N	\N	Y	\N
\N	0201238	12	38	专变3--测量Ib	N	6	N	N	2	11	2010-03-05	1	N	16422	\N	A	0	0.00366	\N	\N	\N	\N	\N	0.00000	0.00000	\N	\N	\N	\N	\N	\N	\N	\N	\N	10	-1.00000	\N	\N	\N	\N	Y	\N
\N	0201239	12	39	专变3--测量Ic	N	6	N	N	2	11	2010-03-05	1	N	16423	\N	A	0	0.00366	\N	\N	\N	\N	\N	0.00000	0.00000	\N	\N	\N	\N	\N	\N	\N	\N	\N	10	-1.00000	\N	\N	\N	\N	Y	\N
\N	020124	12	4	电源进线1--测量Ua	N	5	N	N	2	11	2010-03-05	1	N	16388	\N	KV	16120	0.000366	\N	\N	\N	\N	\N	5.89992	0.00000	\N	\N	\N	\N	\N	\N	\N	\N	\N	10	-1.00000	\N	\N	\N	\N	Y	\N
\N	0201240	12	40	专变3--测量Ua	N	5	N	N	2	11	2010-03-05	1	N	16424	\N	KV	16200	0.000366	\N	\N	\N	\N	\N	5.92920	0.00000	\N	\N	\N	\N	\N	\N	\N	\N	\N	10	-1.00000	\N	\N	\N	\N	Y	\N
\N	0201241	12	41	专变3--测量Ub	N	5	N	N	2	11	2010-03-05	1	N	16425	\N	KV	16136	0.000366	\N	\N	\N	\N	\N	5.90578	0.00000	\N	\N	\N	\N	\N	\N	\N	\N	\N	10	-1.00000	\N	\N	\N	\N	Y	\N
\N	0201242	12	42	专变3--测量Uc	N	5	N	N	2	11	2010-03-05	1	N	16426	\N	KV	16184	0.000366	\N	\N	\N	\N	\N	5.92334	0.00000	\N	\N	\N	\N	\N	\N	\N	\N	\N	10	-1.00000	\N	\N	\N	\N	Y	\N
\N	0201243	12	43	专变3--P	N	1	N	N	2	11	2010-03-05	1	N	16427	\N	KW	24	0.1318	\N	\N	\N	\N	\N	3.16320	0.00000	\N	\N	\N	\N	\N	\N	\N	\N	\N	10	-1.00000	\N	\N	\N	\N	Y	\N
\N	0201244	12	44	专变3--Q	N	1	N	N	2	11	2010-03-05	1	N	16428	\N	KVar	0	0.1318	\N	\N	\N	\N	\N	0.00000	0.00000	\N	\N	\N	\N	\N	\N	\N	\N	\N	10	-1.00000	\N	\N	\N	\N	Y	\N
\N	0201245	12	45	专变3--COSφ	N	1	N	N	2	11	2010-03-05	1	N	16429	\N	\N	0	0.0000305	\N	\N	\N	\N	\N	0.00000	0.00000	\N	\N	\N	\N	\N	\N	\N	\N	\N	10	-1.00000	\N	\N	\N	\N	Y	\N
\N	0201246	12	46	专变4--测量Ia	N	6	N	N	2	11	2010-03-05	1	N	16430	\N	A	0	0.00366	\N	\N	\N	\N	\N	0.00000	0.00000	\N	\N	\N	\N	\N	\N	\N	\N	\N	10	-1.00000	\N	\N	\N	\N	Y	\N
\N	0201247	12	47	专变4--测量Ib	N	6	N	N	2	11	2010-03-05	1	N	16431	\N	A	0	0.00366	\N	\N	\N	\N	\N	0.00000	0.00000	\N	\N	\N	\N	\N	\N	\N	\N	\N	10	-1.00000	\N	\N	\N	\N	Y	\N
\N	0201248	12	48	专变4--测量Ic	N	6	N	N	2	11	2010-03-05	1	N	16432	\N	A	0	0.00366	\N	\N	\N	\N	\N	0.00000	0.00000	\N	\N	\N	\N	\N	\N	\N	\N	\N	10	-1.00000	\N	\N	\N	\N	Y	\N
\N	0201249	12	49	专变4--测量Ua	N	5	N	N	2	11	2010-03-05	1	N	16433	\N	KV	16128	0.000366	\N	\N	\N	\N	\N	5.90285	0.00000	\N	\N	\N	\N	\N	\N	\N	\N	\N	10	-1.00000	\N	\N	\N	\N	Y	\N
\N	020125	12	5	电源进线1--测量Ub	N	5	N	N	2	11	2010-03-05	1	N	16389	\N	KV	16048	0.000366	\N	\N	\N	\N	\N	5.87357	0.00000	\N	\N	\N	\N	\N	\N	\N	\N	\N	10	-1.00000	\N	\N	\N	\N	Y	\N
\N	0201250	12	50	专变4--测量Ub	N	5	N	N	2	11	2010-03-05	1	N	16434	\N	KV	16088	0.000366	\N	\N	\N	\N	\N	5.88821	0.00000	\N	\N	\N	\N	\N	\N	\N	\N	\N	10	-1.00000	\N	\N	\N	\N	Y	\N
\N	0201251	12	51	专变4--测量Uc	N	5	N	N	2	11	2010-03-05	1	N	16435	\N	KV	16072	0.000366	\N	\N	\N	\N	\N	5.88235	0.00000	\N	\N	\N	\N	\N	\N	\N	\N	\N	10	-1.00000	\N	\N	\N	\N	Y	\N
\N	0201252	12	52	专变4--P	N	1	N	N	2	11	2010-03-05	1	N	16436	\N	KW	32	0.1318	\N	\N	\N	\N	\N	4.21760	0.00000	\N	\N	\N	\N	\N	\N	\N	\N	\N	10	-1.00000	\N	\N	\N	\N	Y	\N
\N	0201253	12	53	专变4--Q	N	1	N	N	2	11	2010-03-05	1	N	16437	\N	KVar	0	0.1318	\N	\N	\N	\N	\N	0.00000	0.00000	\N	\N	\N	\N	\N	\N	\N	\N	\N	10	-1.00000	\N	\N	\N	\N	Y	\N
\N	0201254	12	54	专变4--COSφ	N	1	N	N	2	11	2010-03-05	1	N	16438	\N	\N	0	0.0000305	\N	\N	\N	\N	\N	0.00000	0.00000	\N	\N	\N	\N	\N	\N	\N	\N	\N	10	-1.00000	\N	\N	\N	\N	Y	\N
\N	0201255	12	55	专变5--测量Ia	N	6	N	N	2	11	2010-03-05	1	N	16439	\N	A	0	0.00366	\N	\N	\N	\N	\N	0.00000	0.00000	\N	\N	\N	\N	\N	\N	\N	\N	\N	10	-1.00000	\N	\N	\N	\N	Y	\N
\N	0201256	12	56	专变5--测量Ib	N	6	N	N	2	11	2010-03-05	1	N	16440	\N	A	0	0.00366	\N	\N	\N	\N	\N	0.00000	0.00000	\N	\N	\N	\N	\N	\N	\N	\N	\N	10	-1.00000	\N	\N	\N	\N	Y	\N
\N	0201257	12	57	专变5--测量Ic	N	6	N	N	2	11	2010-03-05	1	N	16441	\N	A	0	0.00366	\N	\N	\N	\N	\N	0.00000	0.00000	\N	\N	\N	\N	\N	\N	\N	\N	\N	10	-1.00000	\N	\N	\N	\N	Y	\N
\N	0201258	12	58	专变5--测量Ua	N	5	N	N	2	11	2010-03-05	1	N	16442	\N	KV	16192	0.000366	\N	\N	\N	\N	\N	5.92627	0.00000	\N	\N	\N	\N	\N	\N	\N	\N	\N	10	-1.00000	\N	\N	\N	\N	Y	\N
\N	0201259	12	59	专变5--测量Ub	N	5	N	N	2	11	2010-03-05	1	N	16443	\N	KV	16152	0.000366	\N	\N	\N	\N	\N	5.91163	0.00000	\N	\N	\N	\N	\N	\N	\N	\N	\N	10	-1.00000	\N	\N	\N	\N	Y	\N
\N	020126	12	6	电源进线1--测量Uc	N	5	N	N	2	11	2010-03-05	1	N	16390	\N	KV	16096	0.000366	\N	\N	\N	\N	\N	5.89114	0.00000	\N	\N	\N	\N	\N	\N	\N	\N	\N	10	-1.00000	\N	\N	\N	\N	Y	\N
\N	0201260	12	60	专变5--测量Uc	N	5	N	N	2	11	2010-03-05	1	N	16444	\N	KV	16192	0.000366	\N	\N	\N	\N	\N	5.92627	0.00000	\N	\N	\N	\N	\N	\N	\N	\N	\N	10	-1.00000	\N	\N	\N	\N	Y	\N
\N	0201261	12	61	专变5--P	N	1	N	N	2	11	2010-03-05	1	N	16445	\N	KW	32	0.1318	\N	\N	\N	\N	\N	4.21760	0.00000	\N	\N	\N	\N	\N	\N	\N	\N	\N	10	-1.00000	\N	\N	\N	\N	Y	\N
\N	0201262	12	62	专变5--Q	N	1	N	N	2	11	2010-03-05	1	N	16446	\N	KVar	0	0.1318	\N	\N	\N	\N	\N	0.00000	0.00000	\N	\N	\N	\N	\N	\N	\N	\N	\N	10	-1.00000	\N	\N	\N	\N	Y	\N
\N	0201263	12	63	专变5--COSφ	N	1	N	N	2	11	2010-03-05	1	N	16447	\N	\N	0	0.0000305	\N	\N	\N	\N	\N	0.00000	0.00000	\N	\N	\N	\N	\N	\N	\N	\N	\N	10	-1.00000	\N	\N	\N	\N	Y	\N
\N	0201264	12	64	专变6--测量Ia	N	6	N	N	2	11	2010-03-05	1	N	16448	\N	A	0	0.00366	\N	\N	\N	\N	\N	0.00000	0.00000	\N	\N	\N	\N	\N	\N	\N	\N	\N	10	-1.00000	\N	\N	\N	\N	Y	\N
\N	0201265	12	65	专变6--测量Ib	N	6	N	N	2	11	2010-03-05	1	N	16449	\N	A	0	0.00366	\N	\N	\N	\N	\N	0.00000	0.00000	\N	\N	\N	\N	\N	\N	\N	\N	\N	10	-1.00000	\N	\N	\N	\N	Y	\N
\N	0201266	12	66	专变6--测量Ic	N	6	N	N	2	11	2010-03-05	1	N	16450	\N	A	0	0.00366	\N	\N	\N	\N	\N	0.00000	0.00000	\N	\N	\N	\N	\N	\N	\N	\N	\N	10	-1.00000	\N	\N	\N	\N	Y	\N
\N	0201267	12	67	专变6--测量Ua	N	5	N	N	2	11	2010-03-05	1	N	16451	\N	KV	16048	0.000366	\N	\N	\N	\N	\N	5.87357	0.00000	\N	\N	\N	\N	\N	\N	\N	\N	\N	10	-1.00000	\N	\N	\N	\N	Y	\N
\N	0201268	12	68	专变6--测量Ub	N	5	N	N	2	11	2010-03-05	1	N	16452	\N	KV	16048	0.000366	\N	\N	\N	\N	\N	5.87357	0.00000	\N	\N	\N	\N	\N	\N	\N	\N	\N	10	-1.00000	\N	\N	\N	\N	Y	\N
\N	0201269	12	69	专变6--测量Uc	N	5	N	N	2	11	2010-03-05	1	N	16453	\N	KV	16016	0.000366	\N	\N	\N	\N	\N	5.86186	0.00000	\N	\N	\N	\N	\N	\N	\N	\N	\N	10	-1.00000	\N	\N	\N	\N	Y	\N
\N	020127	12	7	电源进线1--P	N	1	N	N	2	11	2010-03-05	1	N	16391	\N	KW	400	0.5274	\N	\N	\N	\N	\N	210.96000	0.00000	\N	\N	\N	\N	\N	\N	\N	\N	\N	10	-1.00000	\N	\N	\N	\N	Y	\N
\N	0201270	12	70	专变6--P	N	1	N	N	2	11	2010-03-05	1	N	16454	\N	KW	24	0.1318	\N	\N	\N	\N	\N	3.16320	0.00000	\N	\N	\N	\N	\N	\N	\N	\N	\N	10	-1.00000	\N	\N	\N	\N	Y	\N
\N	0201271	12	71	专变6--Q	N	1	N	N	2	11	2010-03-05	1	N	16455	\N	KVar	0	0.1318	\N	\N	\N	\N	\N	0.00000	0.00000	\N	\N	\N	\N	\N	\N	\N	\N	\N	10	-1.00000	\N	\N	\N	\N	Y	\N
\N	0201272	12	72	专变6--COSφ	N	1	N	N	2	11	2010-03-05	1	N	16456	\N	\N	0	0.0000305	\N	\N	\N	\N	\N	0.00000	0.00000	\N	\N	\N	\N	\N	\N	\N	\N	\N	10	-1.00000	\N	\N	\N	\N	Y	\N
\N	0201273	12	73	动力变1--测量Ia	N	6	N	N	2	11	2010-03-05	1	N	16457	\N	A	2704	0.00366	\N	\N	\N	\N	\N	9.89664	0.00000	\N	\N	\N	\N	\N	\N	\N	\N	\N	10	-1.00000	\N	\N	\N	\N	Y	\N
\N	0201274	12	74	动力变1--测量Ib	N	6	N	N	2	11	2010-03-05	1	N	16458	\N	A	0	0.00366	\N	\N	\N	\N	\N	0.00000	0.00000	\N	\N	\N	\N	\N	\N	\N	\N	\N	10	-1.00000	\N	\N	\N	\N	Y	\N
\N	0201275	12	75	动力变1--测量Ic	N	6	N	N	2	11	2010-03-05	1	N	16459	\N	A	3000	0.00366	\N	\N	\N	\N	\N	10.98000	0.00000	\N	\N	\N	\N	\N	\N	\N	\N	\N	10	-1.00000	\N	\N	\N	\N	Y	\N
\N	0201276	12	76	动力变1--测量Ua	N	5	N	N	2	11	2010-03-05	1	N	16460	\N	KV	16216	0.000366	\N	\N	\N	\N	\N	5.93506	0.00000	\N	\N	\N	\N	\N	\N	\N	\N	\N	10	-1.00000	\N	\N	\N	\N	Y	\N
\N	0201277	12	77	动力变1--测量Ub	N	5	N	N	2	11	2010-03-05	1	N	16461	\N	KV	16168	0.000366	\N	\N	\N	\N	\N	5.91749	0.00000	\N	\N	\N	\N	\N	\N	\N	\N	\N	10	-1.00000	\N	\N	\N	\N	Y	\N
\N	0201278	12	78	动力变1--测量Uc	N	5	N	N	2	11	2010-03-05	1	N	16462	\N	KV	16216	0.000366	\N	\N	\N	\N	\N	5.93506	0.00000	\N	\N	\N	\N	\N	\N	\N	\N	\N	10	-1.00000	\N	\N	\N	\N	Y	\N
\N	0201279	12	79	动力变1--P	N	1	N	N	2	11	2010-03-05	1	N	16463	\N	KW	1384	0.1318	\N	\N	\N	\N	\N	182.41120	0.00000	\N	\N	\N	\N	\N	\N	\N	\N	\N	10	-1.00000	\N	\N	\N	\N	Y	\N
\N	020128	12	8	电源进线1--Q	N	1	N	N	2	11	2010-03-05	1	N	16392	\N	KVar	0	0.5274	\N	\N	\N	\N	\N	0.00000	0.00000	\N	\N	\N	\N	\N	\N	\N	\N	\N	10	-1.00000	\N	\N	\N	\N	Y	\N
\N	0201280	12	80	动力变1--Q	N	1	N	N	2	11	2010-03-05	1	N	16464	\N	KVar	248	0.1318	\N	\N	\N	\N	\N	32.68640	0.00000	\N	\N	\N	\N	\N	\N	\N	\N	\N	10	-1.00000	\N	\N	\N	\N	Y	\N
\N	0201281	12	81	动力变1--COSφ	N	1	N	N	2	11	2010-03-05	1	N	16465	\N	\N	32376	0.0000305	\N	\N	\N	\N	\N	0.98747	0.00000	\N	\N	\N	\N	\N	\N	\N	\N	\N	10	-1.00000	\N	\N	\N	\N	Y	\N
\N	0201282	12	82	动力变2--测量Ia	N	6	N	N	2	11	2010-03-05	1	N	16466	\N	A	968	0.00366	\N	\N	\N	\N	\N	3.54288	0.00000	\N	\N	\N	\N	\N	\N	\N	\N	\N	10	-1.00000	\N	\N	\N	\N	Y	\N
\N	0201283	12	83	动力变2--测量Ib	N	6	N	N	2	11	2010-03-05	1	N	16467	\N	A	0	0.00366	\N	\N	\N	\N	\N	0.00000	0.00000	\N	\N	\N	\N	\N	\N	\N	\N	\N	10	-1.00000	\N	\N	\N	\N	Y	\N
\N	0201284	12	84	动力变2--测量Ic	N	6	N	N	2	11	2010-03-05	1	N	16468	\N	A	1088	0.00366	\N	\N	\N	\N	\N	3.98208	0.00000	\N	\N	\N	\N	\N	\N	\N	\N	\N	10	-1.00000	\N	\N	\N	\N	Y	\N
\N	0201285	12	85	动力变2--测量Ua	N	5	N	N	2	11	2010-03-05	1	N	16469	\N	KV	16120	0.000366	\N	\N	\N	\N	\N	5.89992	0.00000	\N	\N	\N	\N	\N	\N	\N	\N	\N	10	-1.00000	\N	\N	\N	\N	Y	\N
\N	0201286	12	86	动力变2--测量Ub	N	5	N	N	2	11	2010-03-05	1	N	16470	\N	KV	16096	0.000366	\N	\N	\N	\N	\N	5.89114	0.00000	\N	\N	\N	\N	\N	\N	\N	\N	\N	10	-1.00000	\N	\N	\N	\N	Y	\N
\N	0201287	12	87	动力变2--测量Uc	N	5	N	N	2	11	2010-03-05	1	N	16471	\N	KV	16064	0.000366	\N	\N	\N	\N	\N	5.87942	0.00000	\N	\N	\N	\N	\N	\N	\N	\N	\N	10	-1.00000	\N	\N	\N	\N	Y	\N
\N	0201288	12	88	动力变2--P	N	1	N	N	2	11	2010-03-05	1	N	16472	\N	KW	560	0.1318	\N	\N	\N	\N	\N	73.80800	0.00000	\N	\N	\N	\N	\N	\N	\N	\N	\N	10	-1.00000	\N	\N	\N	\N	Y	\N
\N	0201289	12	89	动力变2--Q	N	1	N	N	2	11	2010-03-05	1	N	16473	\N	KVar	0	0.1318	\N	\N	\N	\N	\N	0.00000	0.00000	\N	\N	\N	\N	\N	\N	\N	\N	\N	10	-1.00000	\N	\N	\N	\N	Y	\N
\N	020129	12	9	电源进线1--COSφ	N	1	N	N	2	11	2010-03-05	1	N	16393	\N	\N	32760	0.0000305	\N	\N	\N	\N	\N	0.99918	0.00000	\N	\N	\N	\N	\N	\N	\N	\N	\N	10	-1.00000	\N	\N	\N	\N	Y	\N
\N	0201290	12	90	动力变2--COSφ	N	1	N	N	2	11	2010-03-05	1	N	16474	\N	\N	32760	0.0000305	\N	\N	\N	\N	\N	0.99918	0.00000	\N	\N	\N	\N	\N	\N	\N	\N	\N	10	-1.00000	\N	\N	\N	\N	Y	\N
\N	0201291	12	91	馈出--测量Ia	N	6	N	N	2	11	2010-03-05	1	N	16475	\N	A	0	0.00275	\N	\N	\N	\N	\N	0.00000	0.00000	\N	\N	\N	\N	\N	\N	\N	\N	\N	10	-1.00000	\N	\N	\N	\N	Y	\N
\N	0201292	12	92	馈出--测量Ib	N	6	N	N	2	11	2010-03-05	1	N	16476	\N	A	0	0.00275	\N	\N	\N	\N	\N	0.00000	0.00000	\N	\N	\N	\N	\N	\N	\N	\N	\N	10	-1.00000	\N	\N	\N	\N	Y	\N
\N	0201293	12	93	馈出--测量Ic	N	6	N	N	2	11	2010-03-05	1	N	16477	\N	A	0	0.00275	\N	\N	\N	\N	\N	0.00000	0.00000	\N	\N	\N	\N	\N	\N	\N	\N	\N	10	-1.00000	\N	\N	\N	\N	Y	\N
\N	0201294	12	94	馈出--测量Ua	N	5	N	N	2	11	2010-03-05	1	N	16478	\N	KV	16072	0.000366	\N	\N	\N	\N	\N	5.88235	0.00000	\N	\N	\N	\N	\N	\N	\N	\N	\N	10	-1.00000	\N	\N	\N	\N	Y	\N
\N	0201295	12	95	馈出--测量Ub	N	5	N	N	2	11	2010-03-05	1	N	16479	\N	KV	16008	0.000366	\N	\N	\N	\N	\N	5.85893	0.00000	\N	\N	\N	\N	\N	\N	\N	\N	\N	10	-1.00000	\N	\N	\N	\N	Y	\N
\N	0201296	12	96	馈出--测量Uc	N	5	N	N	2	11	2010-03-05	1	N	16480	\N	KV	16160	0.000366	\N	\N	\N	\N	\N	5.91456	0.00000	\N	\N	\N	\N	\N	\N	\N	\N	\N	10	-1.00000	\N	\N	\N	\N	Y	\N
\N	0201297	12	97	馈出--P	N	1	N	N	2	11	2010-03-05	1	N	16481	\N	KW	0	0.0396	\N	\N	\N	\N	\N	0.00000	0.00000	\N	\N	\N	\N	\N	\N	\N	\N	\N	10	-1.00000	\N	\N	\N	\N	Y	\N
\N	0201298	12	98	馈出--Q	N	1	N	N	2	11	2010-03-05	1	N	16482	\N	KVar	0	0.0396	\N	\N	\N	\N	\N	0.00000	0.00000	\N	\N	\N	\N	\N	\N	\N	\N	\N	10	-1.00000	\N	\N	\N	\N	Y	\N
\N	0201299	12	99	馈出--COSφ	N	1	N	N	2	11	2010-03-05	1	N	16483	\N	\N	0	\N	\N	\N	\N	\N	\N	0.00000	0.00000	\N	\N	\N	\N	\N	\N	\N	\N	\N	10	-1.00000	\N	\N	\N	\N	Y	\N
\N	020131	13	1	动力变电源1 Ia	N	6	N	N	2	11	2010-03-05	1	N	1793	\N	A	1586	0.1526	0.00000	0.00000	0.00000	0.00000	0.00000	242.02360	0.00000	0.50000	0.00000	60.00000	-1.00000	0.00000	80.00000	-1.00000	0	500	10000	-1.00000	0.00000	0.00000	0.00000		Y	\N
\N	0201310	13	10	动力变电源1 有功	N	1	N	N	2	11	2010-03-05	1	N	1802	\N	KW	72	0.0001526	0.00000	0.00000	0.00000	0.00000	0.00000	0.01099	0.00000	\N	0.00000	\N	\N	0.00000	\N	\N	0	0	10	-1.00000	0.00000	0.00000	0.00000		Y	\N
\N	02013100	13	100	专用电源2 Uab	N	5	N	N	2	11	2010-03-05	1	N	1892	\N	V	2655	0.1526	0.00000	0.00000	0.00000	0.00000	0.00000	405.15300	0.00000	1.00000	0.00000	420.00000	360.00000	0.00000	430.00000	50.00000	0	500	20000	-1.00000	0.00000	0.00000	0.00000		Y	\N
\N	02013101	13	101	专用电源2 Ubc	N	5	N	N	2	11	2010-03-05	1	N	1893	\N	V	2655	0.1526	0.00000	0.00000	0.00000	0.00000	0.00000	405.15300	0.00000	1.00000	0.00000	420.00000	360.00000	0.00000	430.00000	50.00000	0	500	20000	-1.00000	0.00000	0.00000	0.00000		Y	\N
\N	02013102	13	102	专用电源2 Uca	N	5	N	N	2	11	2010-03-05	1	N	1894	\N	V	2659	0.1526	0.00000	0.00000	0.00000	0.00000	0.00000	405.76340	0.00000	1.00000	0.00000	420.00000	360.00000	0.00000	430.00000	50.00000	0	500	20000	-1.00000	0.00000	0.00000	0.00000		Y	\N
\N	02013103	13	103	专用电源2 有功	N	1	N	N	2	11	2010-03-05	1	N	1895	\N	KW	0	0.0001526	0.00000	0.00000	0.00000	0.00000	0.00000	0.00000	0.00000	\N	0.00000	\N	\N	0.00000	\N	\N	0	0	10	-1.00000	0.00000	0.00000	0.00000		Y	\N
\N	02013104	13	104	专用电源2 无功	N	1	N	N	2	11	2010-03-05	1	N	1896	\N	KVar	0	0.0001526	0.00000	0.00000	0.00000	0.00000	0.00000	0.00000	0.00000	\N	0.00000	\N	\N	0.00000	\N	\N	0	0	10	-1.00000	0.00000	0.00000	0.00000		Y	\N
\N	02013105	13	105	专用电源2 频率	N	3	N	N	2	11	2010-03-05	1	N	1897	\N	HZ	504	0.099	0.00000	0.00000	0.00000	0.00000	0.00000	49.89600	0.00000	\N	0.00000	\N	\N	0.00000	\N	\N	0	0	10	-1.00000	0.00000	0.00000	0.00000		Y	\N
\N	02013106	13	106	专用电源3 Ia	N	6	N	N	2	11	2010-03-05	1	N	1898	\N	A	0	0.1526	0.00000	0.00000	0.00000	0.00000	0.00000	0.00000	0.00000	0.50000	0.00000	60.00000	-1.00000	0.00000	80.00000	-1.00000	0	500	10000	-1.00000	0.00000	0.00000	0.00000		Y	\N
\N	02013107	13	107	专用电源3 Ib	N	6	N	N	2	11	2010-03-05	1	N	1899	\N	A	0	0.1526	0.00000	0.00000	0.00000	0.00000	0.00000	0.00000	0.00000	0.50000	0.00000	60.00000	-1.00000	0.00000	80.00000	-1.00000	0	500	10000	-1.00000	0.00000	0.00000	0.00000		Y	\N
\N	02013108	13	108	专用电源3 Ic	N	6	N	N	2	11	2010-03-05	1	N	1900	\N	A	0	0.1526	0.00000	0.00000	0.00000	0.00000	0.00000	0.00000	0.00000	0.50000	0.00000	60.00000	-1.00000	0.00000	80.00000	-1.00000	0	500	10000	-1.00000	0.00000	0.00000	0.00000		Y	\N
\N	02013109	13	109	专用电源3 Ua	N	5	N	N	2	11	2010-03-05	1	N	1901	\N	V	1538	0.1526	0.00000	0.00000	0.00000	0.00000	0.00000	234.69880	0.00000	1.00000	0.00000	245.00000	180.00000	0.00000	260.00000	50.00000	0	500	10000	-1.00000	0.00000	0.00000	0.00000		Y	\N
\N	0201311	13	11	动力变电源1 无功	N	1	N	N	2	11	2010-03-05	1	N	1803	\N	KVar	45882	0.0001526	0.00000	0.00000	0.00000	0.00000	0.00000	7.00159	0.00000	\N	0.00000	\N	\N	0.00000	\N	\N	0	0	10	-1.00000	0.00000	0.00000	0.00000		Y	\N
\N	02013110	13	110	专用电源3 Ub	N	5	N	N	2	11	2010-03-05	1	N	1902	\N	V	1534	0.1526	0.00000	0.00000	0.00000	0.00000	0.00000	234.08840	0.00000	1.00000	0.00000	245.00000	180.00000	0.00000	260.00000	50.00000	0	500	10000	-1.00000	0.00000	0.00000	0.00000		Y	\N
\N	02013111	13	111	专用电源3 Uc	N	5	N	N	2	11	2010-03-05	1	N	1903	\N	V	1543	0.1526	0.00000	0.00000	0.00000	0.00000	0.00000	235.46180	0.00000	1.00000	0.00000	245.00000	180.00000	0.00000	260.00000	50.00000	0	500	10000	-1.00000	0.00000	0.00000	0.00000		Y	\N
\N	02013112	13	112	专用电源3 Uab	N	5	N	N	2	11	2010-03-05	1	N	1904	\N	V	2662	0.1526	0.00000	0.00000	0.00000	0.00000	0.00000	406.22120	0.00000	1.00000	0.00000	420.00000	360.00000	0.00000	430.00000	50.00000	0	500	20000	-1.00000	0.00000	0.00000	0.00000		Y	\N
\N	02013113	13	113	专用电源3 Ubc	N	5	N	N	2	11	2010-03-05	1	N	1905	\N	V	2665	0.1526	0.00000	0.00000	0.00000	0.00000	0.00000	406.67900	0.00000	1.00000	0.00000	420.00000	360.00000	0.00000	430.00000	50.00000	0	500	20000	-1.00000	0.00000	0.00000	0.00000		Y	\N
\N	02013114	13	114	专用电源3 Uca	N	5	N	N	2	11	2010-03-05	1	N	1906	\N	V	2670	0.1526	0.00000	0.00000	0.00000	0.00000	0.00000	407.44200	0.00000	1.00000	0.00000	420.00000	360.00000	0.00000	430.00000	50.00000	0	500	20000	-1.00000	0.00000	0.00000	0.00000		Y	\N
\N	02013115	13	115	专用电源3 有功	N	1	N	N	2	11	2010-03-05	1	N	1907	\N	KW	0	0.0001526	0.00000	0.00000	0.00000	0.00000	0.00000	0.00000	0.00000	\N	0.00000	\N	\N	0.00000	\N	\N	0	0	10	-1.00000	0.00000	0.00000	0.00000		Y	\N
\N	02013116	13	116	专用电源3 无功	N	1	N	N	2	11	2010-03-05	1	N	1908	\N	KVar	0	0.0001526	0.00000	0.00000	0.00000	0.00000	0.00000	0.00000	0.00000	\N	0.00000	\N	\N	0.00000	\N	\N	0	0	10	-1.00000	0.00000	0.00000	0.00000		Y	\N
\N	02013117	13	117	专用电源3 频率	N	3	N	N	2	11	2010-03-05	1	N	1909	\N	HZ	504	0.099	0.00000	0.00000	0.00000	0.00000	0.00000	49.89600	0.00000	\N	0.00000	\N	\N	0.00000	\N	\N	0	0	10	-1.00000	0.00000	0.00000	0.00000		Y	\N
\N	02013118	13	118	专用电源4 Ia	N	6	N	N	2	11	2010-03-05	1	N	1910	\N	A	0	0.1526	0.00000	0.00000	0.00000	0.00000	0.00000	0.00000	0.00000	0.50000	0.00000	60.00000	-1.00000	0.00000	80.00000	-1.00000	0	500	10000	-1.00000	0.00000	0.00000	0.00000		Y	\N
\N	02013119	13	119	专用电源4 Ib	N	6	N	N	2	11	2010-03-05	1	N	1911	\N	A	0	0.1526	0.00000	0.00000	0.00000	0.00000	0.00000	0.00000	0.00000	0.50000	0.00000	60.00000	-1.00000	0.00000	80.00000	-1.00000	0	500	10000	-1.00000	0.00000	0.00000	0.00000		Y	\N
\N	0201312	13	12	动力变电源1 频率	N	3	N	N	2	11	2010-03-05	1	N	1804	\N	HZ	504	0.099	0.00000	0.00000	0.00000	0.00000	0.00000	49.89600	0.00000	\N	0.00000	\N	\N	0.00000	\N	\N	0	0	10	-1.00000	0.00000	0.00000	0.00000		Y	\N
\N	02013120	13	120	专用电源4 Ic	N	6	N	N	2	11	2010-03-05	1	N	1912	\N	A	0	0.1526	0.00000	0.00000	0.00000	0.00000	0.00000	0.00000	0.00000	0.50000	0.00000	60.00000	-1.00000	0.00000	80.00000	-1.00000	0	500	10000	-1.00000	0.00000	0.00000	0.00000		Y	\N
\N	02013121	13	121	专用电源4 Ua	N	5	N	N	2	11	2010-03-05	1	N	1913	\N	V	1531	0.1526	0.00000	0.00000	0.00000	0.00000	0.00000	233.63060	0.00000	1.00000	0.00000	245.00000	180.00000	0.00000	260.00000	50.00000	0	500	10000	-1.00000	0.00000	0.00000	0.00000		Y	\N
\N	02013122	13	122	专用电源4 Ub	N	5	N	N	2	11	2010-03-05	1	N	1914	\N	V	1527	0.1526	0.00000	0.00000	0.00000	0.00000	0.00000	233.02020	0.00000	1.00000	0.00000	245.00000	180.00000	0.00000	260.00000	50.00000	0	500	10000	-1.00000	0.00000	0.00000	0.00000		Y	\N
\N	02013123	13	123	专用电源4 Uc	N	5	N	N	2	11	2010-03-05	1	N	1915	\N	V	1531	0.1526	0.00000	0.00000	0.00000	0.00000	0.00000	233.63060	0.00000	1.00000	0.00000	245.00000	180.00000	0.00000	260.00000	50.00000	0	500	10000	-1.00000	0.00000	0.00000	0.00000		Y	\N
\N	02013124	13	124	专用电源4 Uab	N	5	N	N	2	11	2010-03-05	1	N	1916	\N	V	2649	0.1526	0.00000	0.00000	0.00000	0.00000	0.00000	404.23740	0.00000	1.00000	0.00000	420.00000	360.00000	0.00000	430.00000	50.00000	0	500	20000	-1.00000	0.00000	0.00000	0.00000		Y	\N
\N	02013125	13	125	专用电源4 Ubc	N	5	N	N	2	11	2010-03-05	1	N	1917	\N	V	2648	0.1526	0.00000	0.00000	0.00000	0.00000	0.00000	404.08480	0.00000	1.00000	0.00000	420.00000	360.00000	0.00000	430.00000	50.00000	0	500	20000	-1.00000	0.00000	0.00000	0.00000		Y	\N
\N	02013126	13	126	专用电源4 Uca	N	5	N	N	2	11	2010-03-05	1	N	1918	\N	V	2651	0.1526	0.00000	0.00000	0.00000	0.00000	0.00000	404.54260	0.00000	1.00000	0.00000	420.00000	360.00000	0.00000	430.00000	50.00000	0	500	20000	-1.00000	0.00000	0.00000	0.00000		Y	\N
\N	02013127	13	127	专用电源4 有功	N	1	N	N	2	11	2010-03-05	1	N	1919	\N	KW	0	0.0001526	0.00000	0.00000	0.00000	0.00000	0.00000	0.00000	0.00000	\N	0.00000	\N	\N	0.00000	\N	\N	0	0	10	-1.00000	0.00000	0.00000	0.00000		Y	\N
\N	02013128	13	128	专用电源4 无功	N	1	N	N	2	11	2010-03-05	1	N	1920	\N	KVar	0	0.0001526	0.00000	0.00000	0.00000	0.00000	0.00000	0.00000	0.00000	\N	0.00000	\N	\N	0.00000	\N	\N	0	0	10	-1.00000	0.00000	0.00000	0.00000		Y	\N
\N	02013129	13	129	专用电源4 频率	N	3	N	N	2	11	2010-03-05	1	N	1921	\N	HZ	504	0.099	0.00000	0.00000	0.00000	0.00000	0.00000	49.89600	0.00000	\N	0.00000	\N	\N	0.00000	\N	\N	0	0	10	-1.00000	0.00000	0.00000	0.00000		Y	\N
\N	0201313	13	13	直流屏电源 Ia	N	6	N	N	2	11	2010-03-05	1	N	1805	\N	A	0	0.1526	0.00000	0.00000	0.00000	0.00000	0.00000	0.00000	0.00000	0.50000	0.00000	60.00000	-1.00000	0.00000	80.00000	-1.00000	0	500	10000	-1.00000	0.00000	0.00000	0.00000		Y	\N
\N	02013130	13	130	专变电源5 Ia	N	6	N	N	2	11	2010-03-05	1	N	1922	\N	A	0	0.1526	0.00000	0.00000	0.00000	0.00000	0.00000	0.00000	0.00000	0.50000	0.00000	60.00000	-1.00000	0.00000	80.00000	-1.00000	0	500	10000	-1.00000	0.00000	0.00000	0.00000		Y	\N
\N	02013131	13	131	专变电源5 Ib	N	6	N	N	2	11	2010-03-05	1	N	1923	\N	A	0	0.1526	0.00000	0.00000	0.00000	0.00000	0.00000	0.00000	0.00000	0.50000	0.00000	60.00000	-1.00000	0.00000	80.00000	-1.00000	0	500	10000	-1.00000	0.00000	0.00000	0.00000		Y	\N
\N	02013132	13	132	专变电源5 Ic	N	6	N	N	2	11	2010-03-05	1	N	1924	\N	A	0	0.1526	0.00000	0.00000	0.00000	0.00000	0.00000	0.00000	0.00000	0.50000	0.00000	60.00000	-1.00000	0.00000	80.00000	-1.00000	0	500	10000	-1.00000	0.00000	0.00000	0.00000		Y	\N
\N	02013133	13	133	专变电源5 Ua	N	5	N	N	2	11	2010-03-05	1	N	1925	\N	V	1536	0.1526	0.00000	0.00000	0.00000	0.00000	0.00000	234.39360	0.00000	1.00000	0.00000	245.00000	180.00000	0.00000	260.00000	50.00000	0	500	10000	-1.00000	0.00000	0.00000	0.00000		Y	\N
\N	02013134	13	134	专变电源5 Ub	N	5	N	N	2	11	2010-03-05	1	N	1926	\N	V	1537	0.1526	0.00000	0.00000	0.00000	0.00000	0.00000	234.54620	0.00000	1.00000	0.00000	245.00000	180.00000	0.00000	260.00000	50.00000	0	500	10000	-1.00000	0.00000	0.00000	0.00000		Y	\N
\N	02013135	13	135	专变电源5 Uc	N	5	N	N	2	11	2010-03-05	1	N	1927	\N	V	1541	0.1526	0.00000	0.00000	0.00000	0.00000	0.00000	235.15660	0.00000	1.00000	0.00000	245.00000	180.00000	0.00000	260.00000	50.00000	0	500	10000	-1.00000	0.00000	0.00000	0.00000		Y	\N
\N	02013136	13	136	专变电源5 Uab	N	5	N	N	2	11	2010-03-05	1	N	1928	\N	V	2662	0.1526	0.00000	0.00000	0.00000	0.00000	0.00000	406.22120	0.00000	1.00000	0.00000	420.00000	360.00000	0.00000	430.00000	50.00000	0	500	20000	-1.00000	0.00000	0.00000	0.00000		Y	\N
\N	02013137	13	137	专变电源5 Ubc	N	5	N	N	2	11	2010-03-05	1	N	1929	\N	V	2666	0.1526	0.00000	0.00000	0.00000	0.00000	0.00000	406.83160	0.00000	1.00000	0.00000	420.00000	360.00000	0.00000	430.00000	50.00000	0	500	20000	-1.00000	0.00000	0.00000	0.00000		Y	\N
\N	02013138	13	138	专变电源5 Uca	N	5	N	N	2	11	2010-03-05	1	N	1930	\N	V	2665	0.1526	0.00000	0.00000	0.00000	0.00000	0.00000	406.67900	0.00000	1.00000	0.00000	420.00000	360.00000	0.00000	430.00000	50.00000	0	500	20000	-1.00000	0.00000	0.00000	0.00000		Y	\N
\N	02013139	13	139	专变电源5 有功	N	1	N	N	2	11	2010-03-05	1	N	1931	\N	KW	0	0.0001526	0.00000	0.00000	0.00000	0.00000	0.00000	0.00000	0.00000	\N	0.00000	\N	\N	0.00000	\N	\N	0	0	10	-1.00000	0.00000	0.00000	0.00000		Y	\N
\N	0201314	13	14	照明干线1 Ia	N	6	N	N	2	11	2010-03-05	1	N	1806	\N	A	113	0.1526	0.00000	0.00000	0.00000	0.00000	0.00000	17.24380	0.00000	0.50000	0.00000	60.00000	-1.00000	0.00000	80.00000	-1.00000	0	500	10000	-1.00000	0.00000	0.00000	0.00000		Y	\N
\N	02013140	13	140	专变电源5 无功	N	1	N	N	2	11	2010-03-05	1	N	1932	\N	KVar	0	0.0001526	0.00000	0.00000	0.00000	0.00000	0.00000	0.00000	0.00000	\N	0.00000	\N	\N	0.00000	\N	\N	0	0	10	-1.00000	0.00000	0.00000	0.00000		Y	\N
\N	02013141	13	141	专变电源5 频率	N	3	N	N	2	11	2010-03-05	1	N	1933	\N	HZ	504	0.099	0.00000	0.00000	0.00000	0.00000	0.00000	49.89600	0.00000	\N	0.00000	\N	\N	0.00000	\N	\N	0	0	10	-1.00000	0.00000	0.00000	0.00000		Y	\N
\N	02013142	13	142	专变电源5_馈出1 Ia	N	6	N	N	2	11	2010-03-05	1	N	1934	\N	A	0	0.1526	0.00000	0.00000	0.00000	0.00000	0.00000	0.00000	0.00000	0.50000	0.00000	60.00000	-1.00000	0.00000	80.00000	-1.00000	0	500	10000	-1.00000	0.00000	0.00000	0.00000		Y	\N
\N	02013143	13	143	专变电源5_馈出1 Ib	N	6	N	N	2	11	2010-03-05	1	N	1935	\N	A	0	0.1526	0.00000	0.00000	0.00000	0.00000	0.00000	0.00000	0.00000	0.50000	0.00000	60.00000	-1.00000	0.00000	80.00000	-1.00000	0	500	10000	-1.00000	0.00000	0.00000	0.00000		Y	\N
\N	02013144	13	144	专变电源5_馈出1 Ic	N	6	N	N	2	11	2010-03-05	1	N	1936	\N	A	0	0.1526	0.00000	0.00000	0.00000	0.00000	0.00000	0.00000	0.00000	0.50000	0.00000	60.00000	-1.00000	0.00000	80.00000	-1.00000	0	500	10000	-1.00000	0.00000	0.00000	0.00000		Y	\N
\N	02013145	13	145	专变电源5_馈出2 Ia	N	6	N	N	2	11	2010-03-05	1	N	1937	\N	A	0	0.1526	0.00000	0.00000	0.00000	0.00000	0.00000	0.00000	0.00000	0.50000	0.00000	60.00000	-1.00000	0.00000	80.00000	-1.00000	0	500	10000	-1.00000	0.00000	0.00000	0.00000		Y	\N
\N	02013146	13	146	专变电源5_馈出2 Ib	N	6	N	N	2	11	2010-03-05	1	N	1938	\N	A	0	0.1526	0.00000	0.00000	0.00000	0.00000	0.00000	0.00000	0.00000	0.50000	0.00000	60.00000	-1.00000	0.00000	80.00000	-1.00000	0	500	10000	-1.00000	0.00000	0.00000	0.00000		Y	\N
\N	02013147	13	147	专变电源5_馈出2 Ic	N	6	N	N	2	11	2010-03-05	1	N	1939	\N	A	0	0.1526	0.00000	0.00000	0.00000	0.00000	0.00000	0.00000	0.00000	0.50000	0.00000	60.00000	-1.00000	0.00000	80.00000	-1.00000	0	500	10000	-1.00000	0.00000	0.00000	0.00000		Y	\N
\N	02013148	13	148	专变电源6 Ia	N	6	N	N	2	11	2010-03-05	1	N	1940	\N	A	0	0.1526	0.00000	0.00000	0.00000	0.00000	0.00000	0.00000	0.00000	0.50000	0.00000	60.00000	-1.00000	0.00000	80.00000	-1.00000	0	500	10000	-1.00000	0.00000	0.00000	0.00000		Y	\N
\N	02013149	13	149	专变电源6 Ib	N	6	N	N	2	11	2010-03-05	1	N	1941	\N	A	0	0.1526	0.00000	0.00000	0.00000	0.00000	0.00000	0.00000	0.00000	0.50000	0.00000	60.00000	-1.00000	0.00000	80.00000	-1.00000	0	500	10000	-1.00000	0.00000	0.00000	0.00000		Y	\N
\N	0201315	13	15	照明干线4 Ia	N	6	N	N	2	11	2010-03-05	1	N	1807	\N	A	219	0.1526	0.00000	0.00000	0.00000	0.00000	0.00000	33.41940	0.00000	0.50000	0.00000	60.00000	-1.00000	0.00000	80.00000	-1.00000	0	500	10000	-1.00000	0.00000	0.00000	0.00000		Y	\N
\N	02013150	13	150	专变电源6 Ic	N	6	N	N	2	11	2010-03-05	1	N	1942	\N	A	0	0.1526	0.00000	0.00000	0.00000	0.00000	0.00000	0.00000	0.00000	0.50000	0.00000	60.00000	-1.00000	0.00000	80.00000	-1.00000	0	500	10000	-1.00000	0.00000	0.00000	0.00000		Y	\N
\N	02013151	13	151	专变电源6 Ua	N	5	N	N	2	11	2010-03-05	1	N	1943	\N	V	1534	0.1526	0.00000	0.00000	0.00000	0.00000	0.00000	234.08840	0.00000	1.00000	0.00000	245.00000	180.00000	0.00000	260.00000	50.00000	0	500	10000	-1.00000	0.00000	0.00000	0.00000		Y	\N
\N	02013152	13	152	专变电源6 Ub	N	5	N	N	2	11	2010-03-05	1	N	1944	\N	V	1524	0.1526	0.00000	0.00000	0.00000	0.00000	0.00000	232.56240	0.00000	1.00000	0.00000	245.00000	180.00000	0.00000	260.00000	50.00000	0	500	10000	-1.00000	0.00000	0.00000	0.00000		Y	\N
\N	02013153	13	153	专变电源6 Uc	N	5	N	N	2	11	2010-03-05	1	N	1945	\N	V	1533	0.1526	0.00000	0.00000	0.00000	0.00000	0.00000	233.93580	0.00000	1.00000	0.00000	245.00000	180.00000	0.00000	260.00000	50.00000	0	500	10000	-1.00000	0.00000	0.00000	0.00000		Y	\N
\N	02013154	13	154	专变电源6 Uab	N	5	N	N	2	11	2010-03-05	1	N	1946	\N	V	2648	0.1526	0.00000	0.00000	0.00000	0.00000	0.00000	404.08480	0.00000	1.00000	0.00000	420.00000	360.00000	0.00000	430.00000	50.00000	0	500	20000	-1.00000	0.00000	0.00000	0.00000		Y	\N
\N	02013155	13	155	专变电源6 Ubc	N	5	N	N	2	11	2010-03-05	1	N	1947	\N	V	0	0.1526	0.00000	0.00000	0.00000	0.00000	0.00000	0.00000	0.00000	1.00000	0.00000	420.00000	360.00000	0.00000	430.00000	50.00000	0	500	20000	-1.00000	0.00000	0.00000	0.00000		Y	\N
\N	02013156	13	156	专变电源6 Uca	N	5	N	N	2	11	2010-03-05	1	N	1948	\N	V	0	0.1526	0.00000	0.00000	0.00000	0.00000	0.00000	0.00000	0.00000	1.00000	0.00000	420.00000	360.00000	0.00000	430.00000	50.00000	0	500	20000	-1.00000	0.00000	0.00000	0.00000		Y	\N
\N	02013157	13	157	专变电源6 有功	N	1	N	N	2	11	2010-03-05	1	N	1949	\N	KW	0	0.0001526	0.00000	0.00000	0.00000	0.00000	0.00000	0.00000	0.00000	\N	0.00000	\N	\N	0.00000	\N	\N	0	0	10	-1.00000	0.00000	0.00000	0.00000		Y	\N
\N	02013158	13	158	专变电源6 无功	N	1	N	N	2	11	2010-03-05	1	N	1950	\N	KVar	0	0.0001526	0.00000	0.00000	0.00000	0.00000	0.00000	0.00000	0.00000	\N	0.00000	\N	\N	0.00000	\N	\N	0	0	10	-1.00000	0.00000	0.00000	0.00000		Y	\N
\N	02013159	13	159	专变电源6 频率	N	3	N	N	2	11	2010-03-05	1	N	1951	\N	HZ	0	0.099	0.00000	0.00000	0.00000	0.00000	0.00000	0.00000	0.00000	\N	0.00000	\N	\N	0.00000	\N	\N	0	0	10	-1.00000	0.00000	0.00000	0.00000		Y	\N
\N	0201316	13	16	所内照明1 Ia	N	6	N	N	2	11	2010-03-05	1	N	1808	\N	A	0	0.1526	0.00000	0.00000	0.00000	0.00000	0.00000	0.00000	0.00000	0.50000	0.00000	60.00000	-1.00000	0.00000	80.00000	-1.00000	0	500	10000	-1.00000	0.00000	0.00000	0.00000		Y	\N
\N	02013160	13	160	专变电源6_馈出1 Ia	N	6	N	N	2	11	2010-03-05	1	N	1952	\N	A	0	0.1526	0.00000	0.00000	0.00000	0.00000	0.00000	0.00000	0.00000	0.50000	0.00000	60.00000	-1.00000	0.00000	80.00000	-1.00000	0	500	10000	-1.00000	0.00000	0.00000	0.00000		Y	\N
\N	02013161	13	161	专变电源6_馈出1 Ib	N	6	N	N	2	11	2010-03-05	1	N	1953	\N	A	0	0.1526	0.00000	0.00000	0.00000	0.00000	0.00000	0.00000	0.00000	0.50000	0.00000	60.00000	-1.00000	0.00000	80.00000	-1.00000	0	500	10000	-1.00000	0.00000	0.00000	0.00000		Y	\N
\N	02013162	13	162	专变电源6_馈出1 Ic	N	6	N	N	2	11	2010-03-05	1	N	1954	\N	A	0	0.1526	0.00000	0.00000	0.00000	0.00000	0.00000	0.00000	0.00000	0.50000	0.00000	60.00000	-1.00000	0.00000	80.00000	-1.00000	0	500	10000	-1.00000	0.00000	0.00000	0.00000		Y	\N
\N	02013163	13	163	专变电源6_馈出2 Ia	N	6	N	N	2	11	2010-03-05	1	N	1955	\N	A	0	0.1526	0.00000	0.00000	0.00000	0.00000	0.00000	0.00000	0.00000	0.50000	0.00000	60.00000	-1.00000	0.00000	80.00000	-1.00000	0	500	10000	-1.00000	0.00000	0.00000	0.00000		Y	\N
\N	02013164	13	164	专变电源6_馈出2 Ib	N	6	N	N	2	11	2010-03-05	1	N	1956	\N	A	0	0.1526	0.00000	0.00000	0.00000	0.00000	0.00000	0.00000	0.00000	0.50000	0.00000	60.00000	-1.00000	0.00000	80.00000	-1.00000	0	500	10000	-1.00000	0.00000	0.00000	0.00000		Y	\N
\N	02013165	13	165	专变电源6_馈出2 Ic	N	6	N	N	2	11	2010-03-05	1	N	1957	\N	A	0	0.1526	0.00000	0.00000	0.00000	0.00000	0.00000	0.00000	0.00000	0.50000	0.00000	60.00000	-1.00000	0.00000	80.00000	-1.00000	0	500	10000	-1.00000	0.00000	0.00000	0.00000		Y	\N
\N	0201317	13	17	消防电源1 Ia	N	6	N	N	2	11	2010-03-05	1	N	1809	\N	A	20	0.1526	0.00000	0.00000	0.00000	0.00000	0.00000	3.05200	0.00000	0.50000	0.00000	60.00000	-1.00000	0.00000	80.00000	-1.00000	0	500	10000	-1.00000	0.00000	0.00000	0.00000		Y	\N
\N	0201318	13	18	备用1 Ia	N	6	N	N	2	11	2010-03-05	1	N	1810	\N	A	3	0.1526	0.00000	0.00000	0.00000	0.00000	0.00000	0.45780	0.00000	0.50000	0.00000	60.00000	-1.00000	0.00000	80.00000	-1.00000	0	500	10000	-1.00000	0.00000	0.00000	0.00000		Y	\N
\N	0201319	13	19	临修库接触网电动隔离开关电源 Ia	N	6	N	N	2	11	2010-03-05	1	N	1811	\N	A	2	0.1526	0.00000	0.00000	0.00000	0.00000	0.00000	0.30520	0.00000	0.50000	0.00000	60.00000	-1.00000	0.00000	80.00000	-1.00000	0	500	10000	-1.00000	0.00000	0.00000	0.00000		Y	\N
\N	020132	13	2	动力变电源1 Ib	N	6	N	N	2	11	2010-03-05	1	N	1794	\N	A	2031	0.1526	0.00000	0.00000	0.00000	0.00000	0.00000	309.93060	0.00000	0.50000	0.00000	60.00000	-1.00000	0.00000	80.00000	-1.00000	0	500	10000	-1.00000	0.00000	0.00000	0.00000		Y	\N
\N	0201320	13	20	备用3 Ia	N	6	N	N	2	11	2010-03-05	1	N	1812	\N	A	0	0.1526	0.00000	0.00000	0.00000	0.00000	0.00000	0.00000	0.00000	0.50000	0.00000	60.00000	-1.00000	0.00000	80.00000	-1.00000	0	500	10000	-1.00000	0.00000	0.00000	0.00000		Y	\N
\N	0201321	13	21	照明干线5 Ia	N	6	N	N	2	11	2010-03-05	1	N	1813	\N	A	28	0.1526	0.00000	0.00000	0.00000	0.00000	0.00000	4.27280	0.00000	0.50000	0.00000	60.00000	-1.00000	0.00000	80.00000	-1.00000	0	500	10000	-1.00000	0.00000	0.00000	0.00000		Y	\N
\N	0201322	13	22	动力电源1 Ia	N	6	N	N	2	11	2010-03-05	1	N	1814	\N	A	7	0.1526	0.00000	0.00000	0.00000	0.00000	0.00000	1.06820	0.00000	0.50000	0.00000	60.00000	-1.00000	0.00000	80.00000	-1.00000	0	500	10000	-1.00000	0.00000	0.00000	0.00000		Y	\N
\N	0201323	13	23	动力电源3 Ia	N	6	N	N	2	11	2010-03-05	1	N	1815	\N	A	414	0.1526	0.00000	0.00000	0.00000	0.00000	0.00000	63.17640	0.00000	0.50000	0.00000	60.00000	-1.00000	0.00000	80.00000	-1.00000	0	500	10000	-1.00000	0.00000	0.00000	0.00000		Y	\N
\N	0201324	13	24	备用4 Ia	N	6	N	N	2	11	2010-03-05	1	N	1816	\N	A	0	0.1526	0.00000	0.00000	0.00000	0.00000	0.00000	0.00000	0.00000	0.50000	0.00000	60.00000	-1.00000	0.00000	80.00000	-1.00000	0	500	10000	-1.00000	0.00000	0.00000	0.00000		Y	\N
\N	0201325	13	25	消防排烟电源1 Ia	N	6	N	N	2	11	2010-03-05	1	N	1817	\N	A	0	0.1526	0.00000	0.00000	0.00000	0.00000	0.00000	0.00000	0.00000	0.50000	0.00000	60.00000	-1.00000	0.00000	80.00000	-1.00000	0	500	10000	-1.00000	0.00000	0.00000	0.00000		Y	\N
\N	0201326	13	26	4#投光灯塔及混合 Ia	N	6	N	N	2	11	2010-03-05	1	N	1818	\N	A	0	0.1526	0.00000	0.00000	0.00000	0.00000	0.00000	0.00000	0.00000	0.50000	0.00000	60.00000	-1.00000	0.00000	80.00000	-1.00000	0	500	10000	-1.00000	0.00000	0.00000	0.00000		Y	\N
\N	0201327	13	27	动力电源5 Ia	N	6	N	N	2	11	2010-03-05	1	N	1819	\N	A	195	0.1526	0.00000	0.00000	0.00000	0.00000	0.00000	29.75700	0.00000	0.50000	0.00000	60.00000	-1.00000	0.00000	80.00000	-1.00000	0	500	10000	-1.00000	0.00000	0.00000	0.00000		Y	\N
\N	0201328	13	28	动力电源8 Ia	N	6	N	N	2	11	2010-03-05	1	N	1820	\N	A	391	0.1526	0.00000	0.00000	0.00000	0.00000	0.00000	59.66660	0.00000	0.50000	0.00000	60.00000	-1.00000	0.00000	80.00000	-1.00000	0	500	10000	-1.00000	0.00000	0.00000	0.00000		Y	\N
\N	0201329	13	29	信息电源1 Ia	N	6	N	N	2	11	2010-03-05	1	N	1821	\N	A	198	0.1526	0.00000	0.00000	0.00000	0.00000	0.00000	30.21480	0.00000	0.50000	0.00000	60.00000	-1.00000	0.00000	80.00000	-1.00000	0	500	10000	-1.00000	0.00000	0.00000	0.00000		Y	\N
\N	020133	13	3	动力变电源1 Ic	N	6	N	N	2	11	2010-03-05	1	N	1795	\N	A	1572	0.1526	0.00000	0.00000	0.00000	0.00000	0.00000	239.88720	0.00000	0.50000	0.00000	60.00000	-1.00000	0.00000	80.00000	-1.00000	0	500	10000	-1.00000	0.00000	0.00000	0.00000		Y	\N
\N	0201330	13	30	滤网清洗 Ia	N	6	N	N	2	11	2010-03-05	1	N	1822	\N	A	0	0.1526	0.00000	0.00000	0.00000	0.00000	0.00000	0.00000	0.00000	0.50000	0.00000	60.00000	-1.00000	0.00000	80.00000	-1.00000	0	500	10000	-1.00000	0.00000	0.00000	0.00000		Y	\N
\N	0201331	13	31	备用7 Ia	N	6	N	N	2	11	2010-03-05	1	N	1823	\N	A	11	0.1526	0.00000	0.00000	0.00000	0.00000	0.00000	1.67860	0.00000	0.50000	0.00000	60.00000	-1.00000	0.00000	80.00000	-1.00000	0	500	10000	-1.00000	0.00000	0.00000	0.00000		Y	\N
\N	0201332	13	32	检查库东侧接触网电动隔开 Ia	N	6	N	N	2	11	2010-03-05	1	N	1824	\N	A	0	0.1526	0.00000	0.00000	0.00000	0.00000	0.00000	0.00000	0.00000	0.50000	0.00000	60.00000	-1.00000	0.00000	80.00000	-1.00000	0	500	10000	-1.00000	0.00000	0.00000	0.00000		Y	\N
\N	0201333	13	33	备用9 Ia	N	6	N	N	2	11	2010-03-05	1	N	1825	\N	A	0	0.1526	0.00000	0.00000	0.00000	0.00000	0.00000	0.00000	0.00000	0.50000	0.00000	60.00000	-1.00000	0.00000	80.00000	-1.00000	0	500	10000	-1.00000	0.00000	0.00000	0.00000		Y	\N
\N	0201334	13	34	备用11 Ia	N	6	N	N	2	11	2010-03-05	1	N	1826	\N	A	0	0.1526	0.00000	0.00000	0.00000	0.00000	0.00000	0.00000	0.00000	0.50000	0.00000	60.00000	-1.00000	0.00000	80.00000	-1.00000	0	500	10000	-1.00000	0.00000	0.00000	0.00000		Y	\N
\N	0201335	13	35	信息电源4 Ia	N	6	N	N	2	11	2010-03-05	1	N	1827	\N	A	0	0.1526	0.00000	0.00000	0.00000	0.00000	0.00000	0.00000	0.00000	0.50000	0.00000	60.00000	-1.00000	0.00000	80.00000	-1.00000	0	500	10000	-1.00000	0.00000	0.00000	0.00000		Y	\N
\N	0201336	13	36	备用 Ia	N	6	N	N	2	11	2010-03-05	1	N	1828	\N	A	0	0.1526	0.00000	0.00000	0.00000	0.00000	0.00000	0.00000	0.00000	0.50000	0.00000	60.00000	-1.00000	0.00000	80.00000	-1.00000	0	500	10000	-1.00000	0.00000	0.00000	0.00000		Y	\N
\N	0201337	13	37	动力9 Ia	N	6	N	N	2	11	2010-03-05	1	N	1829	\N	A	0	0.1526	0.00000	0.00000	0.00000	0.00000	0.00000	0.00000	0.00000	0.50000	0.00000	60.00000	-1.00000	0.00000	80.00000	-1.00000	0	500	10000	-1.00000	0.00000	0.00000	0.00000		Y	\N
\N	0201338	13	38	备用 Ia	N	6	N	N	2	11	2010-03-05	1	N	1830	\N	A	0	0.1526	0.00000	0.00000	0.00000	0.00000	0.00000	0.00000	0.00000	0.50000	0.00000	60.00000	-1.00000	0.00000	80.00000	-1.00000	0	500	10000	-1.00000	0.00000	0.00000	0.00000		Y	\N
\N	0201339	13	39	路灯电源3 Ia	N	6	N	N	2	11	2010-03-05	1	N	1831	\N	A	0	0.1526	0.00000	0.00000	0.00000	0.00000	0.00000	0.00000	0.00000	0.50000	0.00000	60.00000	-1.00000	0.00000	80.00000	-1.00000	0	500	10000	-1.00000	0.00000	0.00000	0.00000		Y	\N
\N	020134	13	4	动力变电源1 Ua	N	5	N	N	2	11	2010-03-05	1	N	1796	\N	V	1538	0.1526	0.00000	0.00000	0.00000	0.00000	0.00000	234.69880	0.00000	1.00000	0.00000	245.00000	180.00000	0.00000	260.00000	50.00000	0	500	10000	-1.00000	0.00000	0.00000	0.00000		Y	\N
\N	0201340	13	40	综合管沟水位监控及水泵 Ia	N	6	N	N	2	11	2010-03-05	1	N	1832	\N	A	0	0.1526	0.00000	0.00000	0.00000	0.00000	0.00000	0.00000	0.00000	0.50000	0.00000	60.00000	-1.00000	0.00000	80.00000	-1.00000	0	500	10000	-1.00000	0.00000	0.00000	0.00000		Y	\N
\N	0201341	13	41	母联 Ia	N	6	N	N	2	11	2010-03-05	1	N	1833	\N	A	0	0.1526	0.00000	0.00000	0.00000	0.00000	0.00000	0.00000	0.00000	0.50000	0.00000	60.00000	-1.00000	0.00000	80.00000	-1.00000	0	500	10000	-1.00000	0.00000	0.00000	0.00000		Y	\N
\N	0201342	13	42	母联 Ib	N	6	N	N	2	11	2010-03-05	1	N	1834	\N	A	0	0.1526	0.00000	0.00000	0.00000	0.00000	0.00000	0.00000	0.00000	0.50000	0.00000	60.00000	-1.00000	0.00000	80.00000	-1.00000	0	500	10000	-1.00000	0.00000	0.00000	0.00000		Y	\N
\N	0201343	13	43	母联 Ic	N	6	N	N	2	11	2010-03-05	1	N	1835	\N	A	0	0.1526	0.00000	0.00000	0.00000	0.00000	0.00000	0.00000	0.00000	0.50000	0.00000	60.00000	-1.00000	0.00000	80.00000	-1.00000	0	500	10000	-1.00000	0.00000	0.00000	0.00000		Y	\N
\N	0201344	13	44	照明干线2 Ia	N	6	N	N	2	11	2010-03-05	1	N	1836	\N	A	0	0.1526	0.00000	0.00000	0.00000	0.00000	0.00000	0.00000	0.00000	0.50000	0.00000	60.00000	-1.00000	0.00000	80.00000	-1.00000	0	500	10000	-1.00000	0.00000	0.00000	0.00000		Y	\N
\N	0201345	13	45	照明干线3 Ia	N	6	N	N	2	11	2010-03-05	1	N	1837	\N	A	0	0.1526	0.00000	0.00000	0.00000	0.00000	0.00000	0.00000	0.00000	0.50000	0.00000	60.00000	-1.00000	0.00000	80.00000	-1.00000	0	500	10000	-1.00000	0.00000	0.00000	0.00000		Y	\N
\N	0201346	13	46	消防电源2 Ia	N	6	N	N	2	11	2010-03-05	1	N	1838	\N	A	0	0.1526	0.00000	0.00000	0.00000	0.00000	0.00000	0.00000	0.00000	0.50000	0.00000	60.00000	-1.00000	0.00000	80.00000	-1.00000	0	500	10000	-1.00000	0.00000	0.00000	0.00000		Y	\N
\N	0201347	13	47	所内照明2 Ia	N	6	N	N	2	11	2010-03-05	1	N	1839	\N	A	0	0.1526	0.00000	0.00000	0.00000	0.00000	0.00000	0.00000	0.00000	0.50000	0.00000	60.00000	-1.00000	0.00000	80.00000	-1.00000	0	500	10000	-1.00000	0.00000	0.00000	0.00000		Y	\N
\N	0201348	13	48	备用14 Ia	N	6	N	N	2	11	2010-03-05	1	N	1840	\N	A	0	0.1526	0.00000	0.00000	0.00000	0.00000	0.00000	0.00000	0.00000	0.50000	0.00000	60.00000	-1.00000	0.00000	80.00000	-1.00000	0	500	10000	-1.00000	0.00000	0.00000	0.00000		Y	\N
\N	0201349	13	49	备用15 Ia	N	6	N	N	2	11	2010-03-05	1	N	1841	\N	A	0	0.1526	0.00000	0.00000	0.00000	0.00000	0.00000	0.00000	0.00000	0.50000	0.00000	60.00000	-1.00000	0.00000	80.00000	-1.00000	0	500	10000	-1.00000	0.00000	0.00000	0.00000		Y	\N
\N	020135	13	5	动力变电源1 Ub	N	5	N	N	2	11	2010-03-05	1	N	1797	\N	V	1534	0.1526	0.00000	0.00000	0.00000	0.00000	0.00000	234.08840	0.00000	1.00000	0.00000	245.00000	180.00000	0.00000	260.00000	50.00000	0	500	10000	-1.00000	0.00000	0.00000	0.00000		Y	\N
\N	0201350	13	50	2场洗车库S-1电源2 Ia	N	6	N	N	2	11	2010-03-05	1	N	1842	\N	A	0	0.1526	0.00000	0.00000	0.00000	0.00000	0.00000	0.00000	0.00000	0.50000	0.00000	60.00000	-1.00000	0.00000	80.00000	-1.00000	0	500	10000	-1.00000	0.00000	0.00000	0.00000		Y	\N
\N	0201351	13	51	动力电源2 Ia	N	6	N	N	2	11	2010-03-05	1	N	1843	\N	A	0	0.1526	0.00000	0.00000	0.00000	0.00000	0.00000	0.00000	0.00000	0.50000	0.00000	60.00000	-1.00000	0.00000	80.00000	-1.00000	0	500	10000	-1.00000	0.00000	0.00000	0.00000		Y	\N
\N	0201352	13	52	动力电源6 Ia	N	6	N	N	2	11	2010-03-05	1	N	1844	\N	A	0	0.1526	0.00000	0.00000	0.00000	0.00000	0.00000	0.00000	0.00000	0.50000	0.00000	60.00000	-1.00000	0.00000	80.00000	-1.00000	0	500	10000	-1.00000	0.00000	0.00000	0.00000		Y	\N
\N	0201353	13	53	动力电源4 Ia	N	6	N	N	2	11	2010-03-05	1	N	1845	\N	A	0	0.1526	0.00000	0.00000	0.00000	0.00000	0.00000	0.00000	0.00000	0.50000	0.00000	60.00000	-1.00000	0.00000	80.00000	-1.00000	0	500	10000	-1.00000	0.00000	0.00000	0.00000		Y	\N
\N	0201354	13	54	消防排烟电源2 Ia	N	6	N	N	2	11	2010-03-05	1	N	1846	\N	A	0	0.1526	0.00000	0.00000	0.00000	0.00000	0.00000	0.00000	0.00000	0.50000	0.00000	60.00000	-1.00000	0.00000	80.00000	-1.00000	0	500	10000	-1.00000	0.00000	0.00000	0.00000		Y	\N
\N	0201355	13	55	备用17 Ia	N	6	N	N	2	11	2010-03-05	1	N	1847	\N	A	0	0.1526	0.00000	0.00000	0.00000	0.00000	0.00000	0.00000	0.00000	0.50000	0.00000	60.00000	-1.00000	0.00000	80.00000	-1.00000	0	500	10000	-1.00000	0.00000	0.00000	0.00000		Y	\N
\N	0201356	13	56	备用16 Ia	N	6	N	N	2	11	2010-03-05	1	N	1848	\N	A	0	0.1526	0.00000	0.00000	0.00000	0.00000	0.00000	0.00000	0.00000	0.50000	0.00000	60.00000	-1.00000	0.00000	80.00000	-1.00000	0	500	10000	-1.00000	0.00000	0.00000	0.00000		Y	\N
\N	0201357	13	57	备用19 Ia	N	6	N	N	2	11	2010-03-05	1	N	1849	\N	A	0	0.1526	0.00000	0.00000	0.00000	0.00000	0.00000	0.00000	0.00000	0.50000	0.00000	60.00000	-1.00000	0.00000	80.00000	-1.00000	0	500	10000	-1.00000	0.00000	0.00000	0.00000		Y	\N
\N	0201358	13	58	动力电源10 Ia	N	6	N	N	2	11	2010-03-05	1	N	1850	\N	A	0	0.1526	0.00000	0.00000	0.00000	0.00000	0.00000	0.00000	0.00000	0.50000	0.00000	60.00000	-1.00000	0.00000	80.00000	-1.00000	0	500	10000	-1.00000	0.00000	0.00000	0.00000		Y	\N
\N	0201359	13	59	信息电源2 Ia	N	6	N	N	2	11	2010-03-05	1	N	1851	\N	A	0	0.1526	0.00000	0.00000	0.00000	0.00000	0.00000	0.00000	0.00000	0.50000	0.00000	60.00000	-1.00000	0.00000	80.00000	-1.00000	0	500	10000	-1.00000	0.00000	0.00000	0.00000		Y	\N
\N	020136	13	6	动力变电源1 Uc	N	5	N	N	2	11	2010-03-05	1	N	1798	\N	V	1543	0.1526	0.00000	0.00000	0.00000	0.00000	0.00000	235.46180	0.00000	1.00000	0.00000	245.00000	180.00000	0.00000	260.00000	50.00000	0	500	10000	-1.00000	0.00000	0.00000	0.00000		Y	\N
\N	0201360	13	60	动力电源7 Ia	N	6	N	N	2	11	2010-03-05	1	N	1852	\N	A	0	0.1526	0.00000	0.00000	0.00000	0.00000	0.00000	0.00000	0.00000	0.50000	0.00000	60.00000	-1.00000	0.00000	80.00000	-1.00000	0	500	10000	-1.00000	0.00000	0.00000	0.00000		Y	\N
\N	0201361	13	61	备用20 Ia	N	6	N	N	2	11	2010-03-05	1	N	1853	\N	A	0	0.1526	0.00000	0.00000	0.00000	0.00000	0.00000	0.00000	0.00000	0.50000	0.00000	60.00000	-1.00000	0.00000	80.00000	-1.00000	0	500	10000	-1.00000	0.00000	0.00000	0.00000		Y	\N
\N	0201362	13	62	备用21（检查库西侧接触网电动隔开） Ia	N	6	N	N	2	11	2010-03-05	1	N	1854	\N	A	0	0.1526	0.00000	0.00000	0.00000	0.00000	0.00000	0.00000	0.00000	0.50000	0.00000	60.00000	-1.00000	0.00000	80.00000	-1.00000	0	500	10000	-1.00000	0.00000	0.00000	0.00000		Y	\N
\N	0201363	13	63	信息电源3 Ia	N	6	N	N	2	11	2010-03-05	1	N	1855	\N	A	0	0.1526	0.00000	0.00000	0.00000	0.00000	0.00000	0.00000	0.00000	0.50000	0.00000	60.00000	-1.00000	0.00000	80.00000	-1.00000	0	500	10000	-1.00000	0.00000	0.00000	0.00000		Y	\N
\N	0201364	13	64	备用23 Ia	N	6	N	N	2	11	2010-03-05	1	N	1856	\N	A	0	0.1526	0.00000	0.00000	0.00000	0.00000	0.00000	0.00000	0.00000	0.50000	0.00000	60.00000	-1.00000	0.00000	80.00000	-1.00000	0	500	10000	-1.00000	0.00000	0.00000	0.00000		Y	\N
\N	0201365	13	65	备用24 Ia	N	6	N	N	2	11	2010-03-05	1	N	1857	\N	A	0	0.1526	0.00000	0.00000	0.00000	0.00000	0.00000	0.00000	0.00000	0.50000	0.00000	60.00000	-1.00000	0.00000	80.00000	-1.00000	0	500	10000	-1.00000	0.00000	0.00000	0.00000		Y	\N
\N	0201366	13	66	备用26 Ia	N	6	N	N	2	11	2010-03-05	1	N	1858	\N	A	0	0.1526	0.00000	0.00000	0.00000	0.00000	0.00000	0.00000	0.00000	0.50000	0.00000	60.00000	-1.00000	0.00000	80.00000	-1.00000	0	500	10000	-1.00000	0.00000	0.00000	0.00000		Y	\N
\N	0201367	13	67	备用25 Ia	N	6	N	N	2	11	2010-03-05	1	N	1859	\N	A	0	0.1526	0.00000	0.00000	0.00000	0.00000	0.00000	0.00000	0.00000	0.50000	0.00000	60.00000	-1.00000	0.00000	80.00000	-1.00000	0	500	10000	-1.00000	0.00000	0.00000	0.00000		Y	\N
\N	0201368	13	68	直流电源2 Ia	N	6	N	N	2	11	2010-03-05	1	N	1860	\N	A	0	0.1526	0.00000	0.00000	0.00000	0.00000	0.00000	0.00000	0.00000	0.50000	0.00000	60.00000	-1.00000	0.00000	80.00000	-1.00000	0	500	10000	-1.00000	0.00000	0.00000	0.00000		Y	\N
\N	0201369	13	69	备用27高压柜加热及照明 Ia	N	6	N	N	2	11	2010-03-05	1	N	1861	\N	A	0	0.1526	0.00000	0.00000	0.00000	0.00000	0.00000	0.00000	0.00000	0.50000	0.00000	60.00000	-1.00000	0.00000	80.00000	-1.00000	0	500	10000	-1.00000	0.00000	0.00000	0.00000		Y	\N
\N	020137	13	7	动力变电源1 Uab	N	5	N	N	2	11	2010-03-05	1	N	1799	\N	V	2660	0.1526	0.00000	0.00000	0.00000	0.00000	0.00000	405.91600	0.00000	1.00000	0.00000	420.00000	360.00000	0.00000	430.00000	50.00000	0	500	20000	-1.00000	0.00000	0.00000	0.00000		Y	\N
\N	0201370	13	70	动力变电源2 Ia	N	6	N	N	2	11	2010-03-05	1	N	1862	\N	A	0	0.1526	0.00000	0.00000	0.00000	0.00000	0.00000	0.00000	0.00000	0.50000	0.00000	60.00000	-1.00000	0.00000	80.00000	-1.00000	0	500	10000	-1.00000	0.00000	0.00000	0.00000		Y	\N
\N	0201371	13	71	动力变电源2 Ib	N	6	N	N	2	11	2010-03-05	1	N	1863	\N	A	0	0.1526	0.00000	0.00000	0.00000	0.00000	0.00000	0.00000	0.00000	0.50000	0.00000	60.00000	-1.00000	0.00000	80.00000	-1.00000	0	500	10000	-1.00000	0.00000	0.00000	0.00000		Y	\N
\N	0201372	13	72	动力变电源2 Ic	N	6	N	N	2	11	2010-03-05	1	N	1864	\N	A	0	0.1526	0.00000	0.00000	0.00000	0.00000	0.00000	0.00000	0.00000	0.50000	0.00000	60.00000	-1.00000	0.00000	80.00000	-1.00000	0	500	10000	-1.00000	0.00000	0.00000	0.00000		Y	\N
\N	0201373	13	73	动力变电源2 Ua	N	5	N	N	2	11	2010-03-05	1	N	1865	\N	V	0	0.1526	0.00000	0.00000	0.00000	0.00000	0.00000	0.00000	0.00000	1.00000	0.00000	245.00000	180.00000	0.00000	260.00000	50.00000	0	500	10000	-1.00000	0.00000	0.00000	0.00000		Y	\N
\N	0201374	13	74	动力变电源2 Ub	N	5	N	N	2	11	2010-03-05	1	N	1866	\N	V	0	0.1526	0.00000	0.00000	0.00000	0.00000	0.00000	0.00000	0.00000	1.00000	0.00000	245.00000	180.00000	0.00000	260.00000	50.00000	0	500	10000	-1.00000	0.00000	0.00000	0.00000		Y	\N
\N	0201375	13	75	动力变电源2 Uc	N	5	N	N	2	11	2010-03-05	1	N	1867	\N	V	0	0.1526	0.00000	0.00000	0.00000	0.00000	0.00000	0.00000	0.00000	1.00000	0.00000	245.00000	180.00000	0.00000	260.00000	50.00000	0	500	10000	-1.00000	0.00000	0.00000	0.00000		Y	\N
\N	0201376	13	76	动力变电源2 Uab	N	5	N	N	2	11	2010-03-05	1	N	1868	\N	V	0	0.1526	0.00000	0.00000	0.00000	0.00000	0.00000	0.00000	0.00000	1.00000	0.00000	420.00000	360.00000	0.00000	430.00000	50.00000	0	500	20000	-1.00000	0.00000	0.00000	0.00000		Y	\N
\N	0201377	13	77	动力变电源2 Ubc	N	5	N	N	2	11	2010-03-05	1	N	1869	\N	V	0	0.1526	0.00000	0.00000	0.00000	0.00000	0.00000	0.00000	0.00000	1.00000	0.00000	420.00000	360.00000	0.00000	430.00000	50.00000	0	500	20000	-1.00000	0.00000	0.00000	0.00000		Y	\N
\N	0201378	13	78	动力变电源2 Uca	N	5	N	N	2	11	2010-03-05	1	N	1870	\N	V	0	0.1526	0.00000	0.00000	0.00000	0.00000	0.00000	0.00000	0.00000	1.00000	0.00000	420.00000	360.00000	0.00000	430.00000	50.00000	0	500	20000	-1.00000	0.00000	0.00000	0.00000		Y	\N
\N	0201379	13	79	动力变电源2 有功	N	1	N	N	2	11	2010-03-05	1	N	1871	\N	KW	0	0.0001526	0.00000	0.00000	0.00000	0.00000	0.00000	0.00000	0.00000	\N	0.00000	\N	\N	0.00000	\N	\N	0	0	10	-1.00000	0.00000	0.00000	0.00000		Y	\N
\N	020138	13	8	动力变电源1 Ubc	N	5	N	N	2	11	2010-03-05	1	N	1800	\N	V	2665	0.1526	0.00000	0.00000	0.00000	0.00000	0.00000	406.67900	0.00000	1.00000	0.00000	420.00000	360.00000	0.00000	430.00000	50.00000	0	500	20000	-1.00000	0.00000	0.00000	0.00000		Y	\N
\N	0201380	13	80	动力变电源2 无功	N	1	N	N	2	11	2010-03-05	1	N	1872	\N	KVar	0	0.0001526	0.00000	0.00000	0.00000	0.00000	0.00000	0.00000	0.00000	\N	0.00000	\N	\N	0.00000	\N	\N	0	0	10	-1.00000	0.00000	0.00000	0.00000		Y	\N
\N	0201381	13	81	动力变电源2 频率	N	3	N	N	2	11	2010-03-05	1	N	1873	\N	HZ	0	0.099	0.00000	0.00000	0.00000	0.00000	0.00000	0.00000	0.00000	\N	0.00000	\N	\N	0.00000	\N	\N	0	0	10	-1.00000	0.00000	0.00000	0.00000		Y	\N
\N	0201382	13	82	专用电源1 Ia	N	6	N	N	2	11	2010-03-05	1	N	1874	\N	A	0	0.1526	0.00000	0.00000	0.00000	0.00000	0.00000	0.00000	0.00000	0.50000	0.00000	60.00000	-1.00000	0.00000	80.00000	-1.00000	0	500	10000	-1.00000	0.00000	0.00000	0.00000		Y	\N
\N	0201383	13	83	专用电源1 Ib	N	6	N	N	2	11	2010-03-05	1	N	1875	\N	A	0	0.1526	0.00000	0.00000	0.00000	0.00000	0.00000	0.00000	0.00000	0.50000	0.00000	60.00000	-1.00000	0.00000	80.00000	-1.00000	0	500	10000	-1.00000	0.00000	0.00000	0.00000		Y	\N
\N	0201384	13	84	专用电源1 Ic	N	6	N	N	2	11	2010-03-05	1	N	1876	\N	A	0	0.1526	0.00000	0.00000	0.00000	0.00000	0.00000	0.00000	0.00000	0.50000	0.00000	60.00000	-1.00000	0.00000	80.00000	-1.00000	0	500	10000	-1.00000	0.00000	0.00000	0.00000		Y	\N
\N	0201385	13	85	专用电源1 Ua	N	5	N	N	2	11	2010-03-05	1	N	1877	\N	V	1537	0.1526	0.00000	0.00000	0.00000	0.00000	0.00000	234.54620	0.00000	1.00000	0.00000	245.00000	180.00000	0.00000	260.00000	50.00000	0	500	10000	-1.00000	0.00000	0.00000	0.00000		Y	\N
\N	0201386	13	86	专用电源1 Ub	N	5	N	N	2	11	2010-03-05	1	N	1878	\N	V	1537	0.1526	0.00000	0.00000	0.00000	0.00000	0.00000	234.54620	0.00000	1.00000	0.00000	245.00000	180.00000	0.00000	260.00000	50.00000	0	500	10000	-1.00000	0.00000	0.00000	0.00000		Y	\N
\N	0201387	13	87	专用电源1 Uc	N	5	N	N	2	11	2010-03-05	1	N	1879	\N	V	1544	0.1526	0.00000	0.00000	0.00000	0.00000	0.00000	235.61440	0.00000	1.00000	0.00000	245.00000	180.00000	0.00000	260.00000	50.00000	0	500	10000	-1.00000	0.00000	0.00000	0.00000		Y	\N
\N	0201388	13	88	专用电源1 Uab	N	5	N	N	2	11	2010-03-05	1	N	1880	\N	V	2662	0.1526	0.00000	0.00000	0.00000	0.00000	0.00000	406.22120	0.00000	1.00000	0.00000	420.00000	360.00000	0.00000	430.00000	50.00000	0	500	20000	-1.00000	0.00000	0.00000	0.00000		Y	\N
\N	0201389	13	89	专用电源1 Ubc	N	5	N	N	2	11	2010-03-05	1	N	1881	\N	V	2668	0.1526	0.00000	0.00000	0.00000	0.00000	0.00000	407.13680	0.00000	1.00000	0.00000	420.00000	360.00000	0.00000	430.00000	50.00000	0	500	20000	-1.00000	0.00000	0.00000	0.00000		Y	\N
\N	020139	13	9	动力变电源1 Uca	N	5	N	N	2	11	2010-03-05	1	N	1801	\N	V	2668	0.1526	0.00000	0.00000	0.00000	0.00000	0.00000	407.13680	0.00000	1.00000	0.00000	420.00000	360.00000	0.00000	430.00000	50.00000	0	500	20000	-1.00000	0.00000	0.00000	0.00000		Y	\N
\N	0201390	13	90	专用电源1 Uca	N	5	N	N	2	11	2010-03-05	1	N	1882	\N	V	2668	0.1526	0.00000	0.00000	0.00000	0.00000	0.00000	407.13680	0.00000	1.00000	0.00000	420.00000	360.00000	0.00000	430.00000	50.00000	0	500	20000	-1.00000	0.00000	0.00000	0.00000		Y	\N
\N	0201391	13	91	专用电源1 有功	N	1	N	N	2	11	2010-03-05	1	N	1883	\N	KW	0	0.0001526	0.00000	0.00000	0.00000	0.00000	0.00000	0.00000	0.00000	\N	0.00000	\N	\N	0.00000	\N	\N	0	0	10	-1.00000	0.00000	0.00000	0.00000		Y	\N
\N	0201392	13	92	专用电源1 无功	N	1	N	N	2	11	2010-03-05	1	N	1884	\N	KVar	0	0.0001526	0.00000	0.00000	0.00000	0.00000	0.00000	0.00000	0.00000	\N	0.00000	\N	\N	0.00000	\N	\N	0	0	10	-1.00000	0.00000	0.00000	0.00000		Y	\N
\N	0201393	13	93	专用电源1 频率	N	3	N	N	2	11	2010-03-05	1	N	1885	\N	HZ	504	0.099	0.00000	0.00000	0.00000	0.00000	0.00000	49.89600	0.00000	\N	0.00000	\N	\N	0.00000	\N	\N	0	0	10	-1.00000	0.00000	0.00000	0.00000		Y	\N
\N	0201394	13	94	专用电源2 Ia	N	6	N	N	2	11	2010-03-05	1	N	1886	\N	A	0	0.1526	0.00000	0.00000	0.00000	0.00000	0.00000	0.00000	0.00000	0.50000	0.00000	60.00000	-1.00000	0.00000	80.00000	-1.00000	0	500	10000	-1.00000	0.00000	0.00000	0.00000		Y	\N
\N	0201395	13	95	专用电源2 Ib	N	6	N	N	2	11	2010-03-05	1	N	1887	\N	A	58	0.1526	0.00000	0.00000	0.00000	0.00000	0.00000	8.85080	0.00000	0.50000	0.00000	60.00000	-1.00000	0.00000	80.00000	-1.00000	0	500	10000	-1.00000	0.00000	0.00000	0.00000		Y	\N
\N	0201396	13	96	专用电源2 Ic	N	6	N	N	2	11	2010-03-05	1	N	1888	\N	A	0	0.1526	0.00000	0.00000	0.00000	0.00000	0.00000	0.00000	0.00000	0.50000	0.00000	60.00000	-1.00000	0.00000	80.00000	-1.00000	0	500	10000	-1.00000	0.00000	0.00000	0.00000		Y	\N
\N	0201397	13	97	专用电源2 Ua	N	5	N	N	2	11	2010-03-05	1	N	1889	\N	V	1535	0.1526	0.00000	0.00000	0.00000	0.00000	0.00000	234.24100	0.00000	1.00000	0.00000	245.00000	180.00000	0.00000	260.00000	50.00000	0	500	10000	-1.00000	0.00000	0.00000	0.00000		Y	\N
\N	0201398	13	98	专用电源2 Ub	N	5	N	N	2	11	2010-03-05	1	N	1890	\N	V	1531	0.1526	0.00000	0.00000	0.00000	0.00000	0.00000	233.63060	0.00000	1.00000	0.00000	245.00000	180.00000	0.00000	260.00000	50.00000	0	500	10000	-1.00000	0.00000	0.00000	0.00000		Y	\N
\N	0201399	13	99	专用电源2 Uc	N	5	N	N	2	11	2010-03-05	1	N	1891	\N	V	1535	0.1526	0.00000	0.00000	0.00000	0.00000	0.00000	234.24100	0.00000	1.00000	0.00000	245.00000	180.00000	0.00000	260.00000	50.00000	0	500	10000	-1.00000	0.00000	0.00000	0.00000		Y	\N
\N	020141	14	1	动力变1--测量Ia	N	6	N	N	2	11	2010-03-05	1	N	16385	\N	A	2488	0.00275	\N	\N	\N	\N	\N	6.84200	0.00000	\N	\N	\N	\N	\N	\N	\N	\N	\N	10	-1.00000	\N	\N	\N	\N	Y	\N
\N	0201410	14	10	动力变2--测量Ia	N	6	N	N	2	11	2010-03-05	1	N	16394	\N	A	2928	0.00275	\N	\N	\N	\N	\N	8.05200	0.00000	\N	\N	\N	\N	\N	\N	\N	\N	\N	10	-1.00000	\N	\N	\N	\N	Y	\N
\N	0201411	14	11	动力变2--测量Ib	N	6	N	N	2	11	2010-03-05	1	N	16395	\N	A	0	0.00275	\N	\N	\N	\N	\N	0.00000	0.00000	\N	\N	\N	\N	\N	\N	\N	\N	\N	10	-1.00000	\N	\N	\N	\N	Y	\N
\N	0201412	14	12	动力变2--测量Ic	N	6	N	N	2	11	2010-03-05	1	N	16396	\N	A	2896	0.00275	\N	\N	\N	\N	\N	7.96400	0.00000	\N	\N	\N	\N	\N	\N	\N	\N	\N	10	-1.00000	\N	\N	\N	\N	Y	\N
\N	0201413	14	13	动力变2--测量Ua	N	5	N	N	2	11	2010-03-05	1	N	16397	\N	KV	0	0.000366	\N	\N	\N	\N	\N	0.00000	0.00000	\N	\N	\N	\N	\N	\N	\N	\N	\N	10	-1.00000	\N	\N	\N	\N	Y	\N
\N	0201414	14	14	动力变2--测量Ub	N	5	N	N	2	11	2010-03-05	1	N	16398	\N	KV	0	0.000366	\N	\N	\N	\N	\N	0.00000	0.00000	\N	\N	\N	\N	\N	\N	\N	\N	\N	10	-1.00000	\N	\N	\N	\N	Y	\N
\N	0201415	14	15	动力变2--测量Uc	N	5	N	N	2	11	2010-03-05	1	N	16399	\N	KV	0	0.000366	\N	\N	\N	\N	\N	0.00000	0.00000	\N	\N	\N	\N	\N	\N	\N	\N	\N	10	-1.00000	\N	\N	\N	\N	Y	\N
\N	0201416	14	16	动力变2--P	N	1	N	N	2	11	2010-03-05	1	N	16400	\N	KW	0	0.0396	\N	\N	\N	\N	\N	0.00000	0.00000	\N	\N	\N	\N	\N	\N	\N	\N	\N	10	-1.00000	\N	\N	\N	\N	Y	\N
\N	0201417	14	17	动力变2--Q	N	1	N	N	2	11	2010-03-05	1	N	16401	\N	KVar	0	0.0396	\N	\N	\N	\N	\N	0.00000	0.00000	\N	\N	\N	\N	\N	\N	\N	\N	\N	10	-1.00000	\N	\N	\N	\N	Y	\N
\N	0201418	14	18	动力变2--COSφ	N	1	N	N	2	11	2010-03-05	1	N	16402	\N	\N	0	0.0000305	\N	\N	\N	\N	\N	0.00000	0.00000	\N	\N	\N	\N	\N	\N	\N	\N	\N	10	-1.00000	\N	\N	\N	\N	Y	\N
\N	0201419	14	19	电源进线1--测量Ia	N	6	N	N	2	11	2010-03-05	1	N	16403	\N	A	1800	0.00366	\N	\N	\N	\N	\N	6.58800	0.00000	\N	\N	\N	\N	\N	\N	\N	\N	\N	10	-1.00000	\N	\N	\N	\N	Y	\N
\N	020142	14	2	动力变1--测量Ib	N	6	N	N	2	11	2010-03-05	1	N	16386	\N	A	0	0.00275	\N	\N	\N	\N	\N	0.00000	0.00000	\N	\N	\N	\N	\N	\N	\N	\N	\N	10	-1.00000	\N	\N	\N	\N	Y	\N
\N	0201420	14	20	电源进线1--测量Ib	N	6	N	N	2	11	2010-03-05	1	N	16404	\N	A	0	0.00366	\N	\N	\N	\N	\N	0.00000	0.00000	\N	\N	\N	\N	\N	\N	\N	\N	\N	10	-1.00000	\N	\N	\N	\N	Y	\N
\N	0201421	14	21	电源进线1--测量Ic	N	6	N	N	2	11	2010-03-05	1	N	16405	\N	A	1680	0.00366	\N	\N	\N	\N	\N	6.14880	0.00000	\N	\N	\N	\N	\N	\N	\N	\N	\N	10	-1.00000	\N	\N	\N	\N	Y	\N
\N	0201422	14	22	电源进线1--测量Ua	N	5	N	N	2	11	2010-03-05	1	N	16406	\N	KV	0	0.000366	\N	\N	\N	\N	\N	0.00000	0.00000	\N	\N	\N	\N	\N	\N	\N	\N	\N	10	-1.00000	\N	\N	\N	\N	Y	\N
\N	0201423	14	23	电源进线1--测量Ub	N	5	N	N	2	11	2010-03-05	1	N	16407	\N	KV	0	0.000366	\N	\N	\N	\N	\N	0.00000	0.00000	\N	\N	\N	\N	\N	\N	\N	\N	\N	10	-1.00000	\N	\N	\N	\N	Y	\N
\N	0201424	14	24	电源进线1--测量Uc	N	5	N	N	2	11	2010-03-05	1	N	16408	\N	KV	0	0.000366	\N	\N	\N	\N	\N	0.00000	0.00000	\N	\N	\N	\N	\N	\N	\N	\N	\N	10	-1.00000	\N	\N	\N	\N	Y	\N
\N	0201425	14	25	电源进线1--P	N	1	N	N	2	11	2010-03-05	1	N	16409	\N	KW	0	0.1318	\N	\N	\N	\N	\N	0.00000	0.00000	\N	\N	\N	\N	\N	\N	\N	\N	\N	10	-1.00000	\N	\N	\N	\N	Y	\N
\N	0201426	14	26	电源进线1--Q	N	1	N	N	2	11	2010-03-05	1	N	16410	\N	KVar	0	0.1318	\N	\N	\N	\N	\N	0.00000	0.00000	\N	\N	\N	\N	\N	\N	\N	\N	\N	10	-1.00000	\N	\N	\N	\N	Y	\N
\N	0201427	14	27	电源进线1--COSφ	N	1	N	N	2	11	2010-03-05	1	N	16411	\N	\N	0	0.0000305	\N	\N	\N	\N	\N	0.00000	0.00000	\N	\N	\N	\N	\N	\N	\N	\N	\N	10	-1.00000	\N	\N	\N	\N	Y	\N
\N	0201428	14	28	电源进线2--测量Ia	N	6	N	N	2	11	2010-03-05	1	N	16412	\N	A	1896	0.00366	\N	\N	\N	\N	\N	6.93936	0.00000	\N	\N	\N	\N	\N	\N	\N	\N	\N	10	-1.00000	\N	\N	\N	\N	Y	\N
\N	0201429	14	29	电源进线2--测量Ib	N	6	N	N	2	11	2010-03-05	1	N	16413	\N	A	8	0.00366	\N	\N	\N	\N	\N	0.02928	0.00000	\N	\N	\N	\N	\N	\N	\N	\N	\N	10	-1.00000	\N	\N	\N	\N	Y	\N
\N	020143	14	3	动力变1--测量Ic	N	6	N	N	2	11	2010-03-05	1	N	16387	\N	A	2224	0.00275	\N	\N	\N	\N	\N	6.11600	0.00000	\N	\N	\N	\N	\N	\N	\N	\N	\N	10	-1.00000	\N	\N	\N	\N	Y	\N
\N	0201430	14	30	电源进线2--测量Ic	N	6	N	N	2	11	2010-03-05	1	N	16414	\N	A	1872	0.00366	\N	\N	\N	\N	\N	6.85152	0.00000	\N	\N	\N	\N	\N	\N	\N	\N	\N	10	-1.00000	\N	\N	\N	\N	Y	\N
\N	0201431	14	31	电源进线2--测量Ua	N	5	N	N	2	11	2010-03-05	1	N	16415	\N	KV	0	0.000366	\N	\N	\N	\N	\N	0.00000	0.00000	\N	\N	\N	\N	\N	\N	\N	\N	\N	10	-1.00000	\N	\N	\N	\N	Y	\N
\N	0201432	14	32	电源进线2--测量Ub	N	5	N	N	2	11	2010-03-05	1	N	16416	\N	KV	0	0.000366	\N	\N	\N	\N	\N	0.00000	0.00000	\N	\N	\N	\N	\N	\N	\N	\N	\N	10	-1.00000	\N	\N	\N	\N	Y	\N
\N	0201433	14	33	电源进线2--测量Uc	N	5	N	N	2	11	2010-03-05	1	N	16417	\N	KV	0	0.000366	\N	\N	\N	\N	\N	0.00000	0.00000	\N	\N	\N	\N	\N	\N	\N	\N	\N	10	-1.00000	\N	\N	\N	\N	Y	\N
\N	0201434	14	34	电源进线2--P	N	1	N	N	2	11	2010-03-05	1	N	16418	\N	KW	0	0.1318	\N	\N	\N	\N	\N	0.00000	0.00000	\N	\N	\N	\N	\N	\N	\N	\N	\N	10	-1.00000	\N	\N	\N	\N	Y	\N
\N	0201435	14	35	电源进线2--Q	N	1	N	N	2	11	2010-03-05	1	N	16419	\N	KVar	0	0.1318	\N	\N	\N	\N	\N	0.00000	0.00000	\N	\N	\N	\N	\N	\N	\N	\N	\N	10	-1.00000	\N	\N	\N	\N	Y	\N
\N	0201436	14	36	电源进线2--COSφ	N	1	N	N	2	11	2010-03-05	1	N	16420	\N	\N	0	0.0000305	\N	\N	\N	\N	\N	0.00000	0.00000	\N	\N	\N	\N	\N	\N	\N	\N	\N	10	-1.00000	\N	\N	\N	\N	Y	\N
\N	0201437	14	37	箱变--测量Ia	N	6	N	N	2	11	2010-03-05	1	N	16421	\N	A	112	0.0011	\N	\N	\N	\N	\N	0.12320	0.00000	\N	\N	\N	\N	\N	\N	\N	\N	\N	10	-1.00000	\N	\N	\N	\N	Y	\N
\N	0201438	14	38	箱变--测量Ib	N	6	N	N	2	11	2010-03-05	1	N	16422	\N	A	8	0.0011	\N	\N	\N	\N	\N	0.00880	0.00000	\N	\N	\N	\N	\N	\N	\N	\N	\N	10	-1.00000	\N	\N	\N	\N	Y	\N
\N	0201439	14	39	箱变--测量Ic	N	6	N	N	2	11	2010-03-05	1	N	16423	\N	A	152	0.0011	\N	\N	\N	\N	\N	0.16720	0.00000	\N	\N	\N	\N	\N	\N	\N	\N	\N	10	-1.00000	\N	\N	\N	\N	Y	\N
\N	020144	14	4	动力变1--测量Ua	N	5	N	N	2	11	2010-03-05	1	N	16388	\N	KV	0	0.000366	\N	\N	\N	\N	\N	0.00000	0.00000	\N	\N	\N	\N	\N	\N	\N	\N	\N	10	-1.00000	\N	\N	\N	\N	Y	\N
\N	0201440	14	40	箱变--测量Ua	N	5	N	N	2	11	2010-03-05	1	N	16424	\N	KV	0	0.000366	\N	\N	\N	\N	\N	0.00000	0.00000	\N	\N	\N	\N	\N	\N	\N	\N	\N	10	-1.00000	\N	\N	\N	\N	Y	\N
\N	0201441	14	41	箱变--测量Ub	N	5	N	N	2	11	2010-03-05	1	N	16425	\N	KV	0	0.000366	\N	\N	\N	\N	\N	0.00000	0.00000	\N	\N	\N	\N	\N	\N	\N	\N	\N	10	-1.00000	\N	\N	\N	\N	Y	\N
\N	0201442	14	42	箱变--测量Uc	N	5	N	N	2	11	2010-03-05	1	N	16426	\N	KV	0	0.000366	\N	\N	\N	\N	\N	0.00000	0.00000	\N	\N	\N	\N	\N	\N	\N	\N	\N	10	-1.00000	\N	\N	\N	\N	Y	\N
\N	0201443	14	43	箱变--P	N	1	N	N	2	11	2010-03-05	1	N	16427	\N	KW	0	0.0033	\N	\N	\N	\N	\N	0.00000	0.00000	\N	\N	\N	\N	\N	\N	\N	\N	\N	10	-1.00000	\N	\N	\N	\N	Y	\N
\N	0201444	14	44	箱变--Q	N	1	N	N	2	11	2010-03-05	1	N	16428	\N	KVar	0	0.0033	\N	\N	\N	\N	\N	0.00000	0.00000	\N	\N	\N	\N	\N	\N	\N	\N	\N	10	-1.00000	\N	\N	\N	\N	Y	\N
\N	0201445	14	45	箱变--COSφ	N	1	N	N	2	11	2010-03-05	1	N	16429	\N	\N	0	0.0000305	\N	\N	\N	\N	\N	0.00000	0.00000	\N	\N	\N	\N	\N	\N	\N	\N	\N	10	-1.00000	\N	\N	\N	\N	Y	\N
\N	0201446	14	46	1号动力变A相温度	N	8	N	N	2	11	2010-03-05	1	N	16430	\N	度	95	1	\N	\N	\N	\N	-40.00000	55.00000	0.00000	\N	\N	\N	\N	\N	\N	\N	\N	\N	10	-1.00000	\N	\N	\N	\N	Y	\N
\N	0201447	14	47	1号动力变B相温度	N	8	N	N	2	11	2010-03-05	1	N	16431	\N	度	100	1	\N	\N	\N	\N	-40.00000	60.00000	0.00000	\N	\N	\N	\N	\N	\N	\N	\N	\N	10	-1.00000	\N	\N	\N	\N	Y	\N
\N	0201448	14	48	1号动力变C相温度	N	8	N	N	2	11	2010-03-05	1	N	16432	\N	度	93	1	\N	\N	\N	\N	-40.00000	53.00000	0.00000	\N	\N	\N	\N	\N	\N	\N	\N	\N	10	-1.00000	\N	\N	\N	\N	Y	\N
\N	0201449	14	49	1号动力变铁心温度	N	8	N	N	2	11	2010-03-05	1	N	16433	\N	度	255	1	\N	\N	\N	\N	-40.00000	215.00000	0.00000	\N	\N	\N	\N	\N	\N	\N	\N	\N	10	-1.00000	\N	\N	\N	\N	Y	\N
\N	020145	14	5	动力变1--测量Ub	N	5	N	N	2	11	2010-03-05	1	N	16389	\N	KV	0	0.000366	\N	\N	\N	\N	\N	0.00000	0.00000	\N	\N	\N	\N	\N	\N	\N	\N	\N	10	-1.00000	\N	\N	\N	\N	Y	\N
\N	0201450	14	50	2号动力变A相温度	N	8	N	N	2	11	2010-03-05	1	N	16434	\N	度	94	1	\N	\N	\N	\N	-40.00000	54.00000	0.00000	\N	\N	\N	\N	\N	\N	\N	\N	\N	10	-1.00000	\N	\N	\N	\N	Y	\N
\N	0201451	14	51	2号动力变B相温度	N	8	N	N	2	11	2010-03-05	1	N	16435	\N	度	99	1	\N	\N	\N	\N	-40.00000	59.00000	0.00000	\N	\N	\N	\N	\N	\N	\N	\N	\N	10	-1.00000	\N	\N	\N	\N	Y	\N
\N	0201452	14	52	2号动力变C相温度	N	8	N	N	2	11	2010-03-05	1	N	16436	\N	度	91	1	\N	\N	\N	\N	-40.00000	51.00000	0.00000	\N	\N	\N	\N	\N	\N	\N	\N	\N	10	-1.00000	\N	\N	\N	\N	Y	\N
\N	0201453	14	53	2号动力变铁心温度	N	8	N	N	2	11	2010-03-05	1	N	16437	\N	度	255	1	\N	\N	\N	\N	-40.00000	215.00000	0.00000	\N	\N	\N	\N	\N	\N	\N	\N	\N	10	-1.00000	\N	\N	\N	\N	Y	\N
\N	0201454	14	54	电源进线1--测量Uab	N	8	N	N	2	11	2010-03-05	1	N	16438	\N	kv	27728	0.000366	\N	\N	\N	\N	\N	10.14845	0.00000	\N	\N	\N	\N	\N	\N	\N	\N	\N	10	-1.00000	\N	\N	\N	\N	Y	\N
\N	0201455	14	55	电源进线1--测量Ubc	N	8	N	N	2	11	2010-03-05	1	N	16439	\N	kv	27944	0.000366	\N	\N	\N	\N	\N	10.22750	0.00000	\N	\N	\N	\N	\N	\N	\N	\N	\N	10	-1.00000	\N	\N	\N	\N	Y	\N
\N	0201456	14	56	电源进线1--测量Uca	N	8	N	N	2	11	2010-03-05	1	N	16440	\N	kv	27704	0.000366	\N	\N	\N	\N	\N	10.13966	0.00000	\N	\N	\N	\N	\N	\N	\N	\N	\N	10	-1.00000	\N	\N	\N	\N	Y	\N
\N	0201457	14	57	电源进线2--测量Uab	N	8	N	N	2	11	2010-03-05	1	N	16441	\N	kv	27472	0.000366	\N	\N	\N	\N	\N	10.05475	0.00000	\N	\N	\N	\N	\N	\N	\N	\N	\N	10	-1.00000	\N	\N	\N	\N	Y	\N
\N	0201458	14	58	电源进线2--测量Ubc	N	8	N	N	2	11	2010-03-05	1	N	16442	\N	kv	27784	0.000366	\N	\N	\N	\N	\N	10.16894	0.00000	\N	\N	\N	\N	\N	\N	\N	\N	\N	10	-1.00000	\N	\N	\N	\N	Y	\N
\N	0201459	14	59	电源进线2--测量Uca	N	8	N	N	2	11	2010-03-05	1	N	16443	\N	kv	27272	0.000366	\N	\N	\N	\N	\N	9.98155	0.00000	\N	\N	\N	\N	\N	\N	\N	\N	\N	10	-1.00000	\N	\N	\N	\N	Y	\N
\N	020146	14	6	动力变1--测量Uc	N	5	N	N	2	11	2010-03-05	1	N	16390	\N	KV	0	0.000366	\N	\N	\N	\N	\N	0.00000	0.00000	\N	\N	\N	\N	\N	\N	\N	\N	\N	10	-1.00000	\N	\N	\N	\N	Y	\N
\N	0201460	14	60	箱变--测量Uab	N	5	N	N	2	11	2010-03-05	1	N	16444	\N	kv	27296	0.000366	\N	\N	\N	\N	\N	9.99034	0.00000	\N	\N	\N	\N	\N	\N	\N	\N	\N	10	-1.00000	\N	\N	\N	\N	Y	\N
\N	0201461	14	61	箱变--测量Ubc	N	5	N	N	2	11	2010-03-05	1	N	16445	\N	kv	27808	0.000366	\N	\N	\N	\N	\N	10.17773	0.00000	\N	\N	\N	\N	\N	\N	\N	\N	\N	10	-1.00000	\N	\N	\N	\N	Y	\N
\N	0201462	14	62	箱变--测量Uca	N	5	N	N	2	11	2010-03-05	1	N	16446	\N	kv	27344	0.000366	\N	\N	\N	\N	\N	10.00790	0.00000	\N	\N	\N	\N	\N	\N	\N	\N	\N	10	-1.00000	\N	\N	\N	\N	Y	\N
\N	0201463	14	63	动力变1--测量Uab	N	5	N	N	2	11	2010-03-05	1	N	16447	\N	kv	\N	0.000366	\N	\N	\N	\N	\N	\N	0.00000	\N	\N	\N	\N	\N	\N	\N	\N	\N	10	-1.00000	\N	\N	\N	\N	Y	\N
\N	0201464	14	64	动力变1--测量Ubc	N	5	N	N	2	11	2010-03-05	1	N	16448	\N	kv	\N	0.000366	\N	\N	\N	\N	\N	\N	0.00000	\N	\N	\N	\N	\N	\N	\N	\N	\N	10	-1.00000	\N	\N	\N	\N	Y	\N
\N	0201465	14	65	动力变1--测量Uca	N	5	N	N	2	11	2010-03-05	1	N	16449	\N	kv	\N	0.000366	\N	\N	\N	\N	\N	\N	0.00000	\N	\N	\N	\N	\N	\N	\N	\N	\N	10	-1.00000	\N	\N	\N	\N	Y	\N
\N	0201467	14	67	动力变2--测量Uab	N	5	N	N	2	11	2010-03-05	1	N	16451	\N	kv	\N	0.000366	\N	\N	\N	\N	\N	\N	0.00000	\N	\N	\N	\N	\N	\N	\N	\N	\N	10	-1.00000	\N	\N	\N	\N	Y	\N
\N	0201468	14	68	动力变2--测量Ubc	N	5	N	N	2	11	2010-03-05	1	N	16452	\N	kv	\N	0.000366	\N	\N	\N	\N	\N	\N	0.00000	\N	\N	\N	\N	\N	\N	\N	\N	\N	10	-1.00000	\N	\N	\N	\N	Y	\N
\N	0201469	14	69	动力变2--测量Uca	N	5	N	N	2	11	2010-03-05	1	N	16453	\N	kv	\N	0.000366	\N	\N	\N	\N	\N	\N	0.00000	\N	\N	\N	\N	\N	\N	\N	\N	\N	10	-1.00000	\N	\N	\N	\N	Y	\N
\N	020147	14	7	动力变1--P	N	1	N	N	2	11	2010-03-05	1	N	16391	\N	KW	0	0.0396	\N	\N	\N	\N	\N	0.00000	0.00000	\N	\N	\N	\N	\N	\N	\N	\N	\N	10	-1.00000	\N	\N	\N	\N	Y	\N
\N	020148	14	8	动力变1--Q	N	1	N	N	2	11	2010-03-05	1	N	16392	\N	KVar	0	0.0396	\N	\N	\N	\N	\N	0.00000	0.00000	\N	\N	\N	\N	\N	\N	\N	\N	\N	10	-1.00000	\N	\N	\N	\N	Y	\N
\N	020149	14	9	动力变1--COSφ	N	1	N	N	2	11	2010-03-05	1	N	16393	\N	\N	0	0.0000305	\N	\N	\N	\N	\N	0.00000	0.00000	\N	\N	\N	\N	\N	\N	\N	\N	\N	10	-1.00000	\N	\N	\N	\N	Y	\N
\N	020151	15	1	动力变电源1 Ia	N	6	N	N	2	11	2010-03-05	1	N	1793	0	A	65535	0.1526	\N	\N	\N	\N	\N	10000.64100	0.00000	0.50000	\N	60.00000	-1.00000	\N	80.00000	-1.00000	\N	500	10000	-1.00000	\N	\N	\N	\N	Y	\N
\N	0201510	15	10	动力变电源1 有功	N	1	N	N	2	11	2010-03-05	1	N	1802	0	KW	39360	0.0001526	\N	\N	\N	\N	\N	6.00634	\N	\N	\N	\N	\N	\N	\N	\N	\N	\N	10	-1.00000	\N	\N	\N	\N	Y	\N
\N	0201511	15	11	动力变电源1 无功	N	1	N	N	2	11	2010-03-05	1	N	1803	0	KVar	13116	0.0001526	\N	\N	\N	\N	\N	2.00150	\N	\N	\N	\N	\N	\N	\N	\N	\N	\N	10	-1.00000	\N	\N	\N	\N	Y	\N
\N	0201512	15	12	动力变电源1 频率	N	3	N	N	2	11	2010-03-05	1	N	1804	0	HZ	504	0.099	\N	\N	\N	\N	\N	49.89600	\N	\N	\N	\N	\N	\N	\N	\N	\N	\N	10	-1.00000	\N	\N	\N	\N	Y	\N
\N	0201513	15	13	所内照明 Ia	N	6	N	N	2	11	2010-03-05	1	N	1805	0	A	0	0.1526	\N	\N	\N	\N	\N	0.00000	0.00000	0.50000	\N	60.00000	-1.00000	\N	80.00000	-1.00000	\N	500	10000	-1.00000	\N	\N	\N	\N	Y	\N
\N	0201514	15	14	信号主干线电源 Ia	N	6	N	N	2	11	2010-03-05	1	N	1806	0	A	256	0.1526	\N	\N	\N	\N	\N	39.06560	0.00000	0.50000	\N	60.00000	-1.00000	\N	80.00000	-1.00000	\N	500	10000	-1.00000	\N	\N	\N	\N	Y	\N
\N	0201515	15	15	信息机房主干线电源 Ia	N	6	N	N	2	11	2010-03-05	1	N	1807	0	A	176	0.1526	\N	\N	\N	\N	\N	26.85760	0.00000	0.50000	\N	60.00000	-1.00000	\N	80.00000	-1.00000	\N	500	10000	-1.00000	\N	\N	\N	\N	Y	\N
\N	0201516	15	16	LED大屏幕主干线电源 Ia	N	6	N	N	2	11	2010-03-05	1	N	1808	0	A	180	0.1526	\N	\N	\N	\N	\N	27.46800	0.00000	0.50000	\N	60.00000	-1.00000	\N	80.00000	-1.00000	\N	500	10000	-1.00000	\N	\N	\N	\N	Y	\N
\N	0201517	15	17	浴室值班室太阳能控制器电源1 Ia	N	6	N	N	2	11	2010-03-05	1	N	1809	0	A	249	0.1526	\N	\N	\N	\N	\N	37.99740	0.00000	0.50000	\N	60.00000	-1.00000	\N	80.00000	-1.00000	\N	500	10000	-1.00000	\N	\N	\N	\N	Y	\N
\N	0201518	15	18	一层J1--DLJ2箱动力电源 Ia	N	6	N	N	2	11	2010-03-05	1	N	1810	0	A	3	0.1526	\N	\N	\N	\N	\N	0.45780	0.00000	0.50000	\N	60.00000	-1.00000	\N	80.00000	-1.00000	\N	500	10000	-1.00000	\N	\N	\N	\N	Y	\N
\N	0201519	15	19	路灯电源5 Ia	N	6	N	N	2	11	2010-03-05	1	N	1811	0	A	0	0.1526	\N	\N	\N	\N	\N	0.00000	0.00000	0.50000	\N	60.00000	-1.00000	\N	80.00000	-1.00000	\N	500	10000	-1.00000	\N	\N	\N	\N	Y	\N
\N	020152	15	2	动力变电源1 Ib	N	6	N	N	2	11	2010-03-05	1	N	1794	0	A	65535	0.1526	\N	\N	\N	\N	\N	10000.64100	0.00000	0.50000	\N	60.00000	-1.00000	\N	80.00000	-1.00000	\N	500	10000	-1.00000	\N	\N	\N	\N	Y	\N
\N	0201520	15	20	顶楼水泵干线电源 Ia	N	6	N	N	2	11	2010-03-05	1	N	1812	0	A	0	0.1526	\N	\N	\N	\N	\N	0.00000	0.00000	0.50000	\N	60.00000	-1.00000	\N	80.00000	-1.00000	\N	500	10000	-1.00000	\N	\N	\N	\N	Y	\N
\N	0201521	15	21	电梯干线电源1 Ia	N	6	N	N	2	11	2010-03-05	1	N	1813	0	A	7	0.1526	\N	\N	\N	\N	\N	1.06820	0.00000	0.50000	\N	60.00000	-1.00000	\N	80.00000	-1.00000	\N	500	10000	-1.00000	\N	\N	\N	\N	Y	\N
\N	0201522	15	22	风机盘管电源1 Ia	N	6	N	N	2	11	2010-03-05	1	N	1814	0	A	0	0.1526	\N	\N	\N	\N	\N	0.00000	0.00000	0.50000	\N	60.00000	-1.00000	\N	80.00000	-1.00000	\N	500	10000	-1.00000	\N	\N	\N	\N	Y	\N
\N	0201523	15	23	风机盘管电源2 Ia	N	6	N	N	2	11	2010-03-05	1	N	1815	0	A	57	0.1526	\N	\N	\N	\N	\N	8.69820	0.00000	0.50000	\N	60.00000	-1.00000	\N	80.00000	-1.00000	\N	500	10000	-1.00000	\N	\N	\N	\N	Y	\N
\N	0201524	15	24	风机盘管电源3 Ia	N	6	N	N	2	11	2010-03-05	1	N	1816	0	A	54	0.1526	\N	\N	\N	\N	\N	8.24040	0.00000	0.50000	\N	60.00000	-1.00000	\N	80.00000	-1.00000	\N	500	10000	-1.00000	\N	\N	\N	\N	Y	\N
\N	0201525	15	25	锅炉间电源4 Ia	N	6	N	N	2	11	2010-03-05	1	N	1817	0	A	0	0.1526	\N	\N	\N	\N	\N	0.00000	0.00000	0.50000	\N	60.00000	-1.00000	\N	80.00000	-1.00000	\N	500	10000	-1.00000	\N	\N	\N	\N	Y	\N
\N	0201526	15	26	锅炉间动力电源2 Ia	N	6	N	N	2	11	2010-03-05	1	N	1818	0	A	0	0.1526	\N	\N	\N	\N	\N	0.00000	0.00000	0.50000	\N	60.00000	-1.00000	\N	80.00000	-1.00000	\N	500	10000	-1.00000	\N	\N	\N	\N	Y	\N
\N	0201527	15	27	信息网管主干线电源 Ia	N	6	N	N	2	11	2010-03-05	1	N	1819	0	A	3	0.1526	\N	\N	\N	\N	\N	0.45780	0.00000	0.50000	\N	60.00000	-1.00000	\N	80.00000	-1.00000	\N	500	10000	-1.00000	\N	\N	\N	\N	Y	\N
\N	0201528	15	28	消防主用电源1 Ia	N	6	N	N	2	11	2010-03-05	1	N	1820	0	A	0	0.1526	\N	\N	\N	\N	\N	0.00000	0.00000	0.50000	\N	60.00000	-1.00000	\N	80.00000	-1.00000	\N	500	10000	-1.00000	\N	\N	\N	\N	Y	\N
\N	0201529	15	29	母联 Ia	N	6	N	N	2	11	2010-03-05	1	N	1821	0	A	0	0.1526	\N	\N	\N	\N	\N	0.00000	0.00000	0.50000	\N	60.00000	-1.00000	\N	80.00000	-1.00000	\N	500	10000	-1.00000	\N	\N	\N	\N	Y	\N
\N	020153	15	3	动力变电源1 Ic	N	6	N	N	2	11	2010-03-05	1	N	1795	0	A	39	0.1526	\N	\N	\N	\N	\N	5.95140	0.00000	0.50000	\N	60.00000	-1.00000	\N	80.00000	-1.00000	\N	500	10000	-1.00000	\N	\N	\N	\N	Y	\N
\N	0201530	15	30	母联 Ib	N	6	N	N	2	11	2010-03-05	1	N	1822	0	A	0	0.1526	\N	\N	\N	\N	\N	0.00000	0.00000	0.50000	\N	60.00000	-1.00000	\N	80.00000	-1.00000	\N	500	10000	-1.00000	\N	\N	\N	\N	Y	\N
\N	0201531	15	31	母联 Ic	N	6	N	N	2	11	2010-03-05	1	N	1823	0	A	0	0.1526	\N	\N	\N	\N	\N	0.00000	0.00000	0.50000	\N	60.00000	-1.00000	\N	80.00000	-1.00000	\N	500	10000	-1.00000	\N	\N	\N	\N	Y	\N
\N	0201532	15	32	隔离 Ia	N	6	N	N	2	11	2010-03-05	1	N	1824	0	A	0	0.1526	\N	\N	\N	\N	\N	0.00000	0.00000	0.50000	\N	60.00000	-1.00000	\N	80.00000	-1.00000	\N	500	10000	-1.00000	\N	\N	\N	\N	Y	\N
\N	0201533	15	33	隔离 Ib	N	6	N	N	2	11	2010-03-05	1	N	1825	0	A	0	0.1526	\N	\N	\N	\N	\N	0.00000	0.00000	0.50000	\N	60.00000	-1.00000	\N	80.00000	-1.00000	\N	500	10000	-1.00000	\N	\N	\N	\N	Y	\N
\N	0201534	15	34	隔离 Ic	N	6	N	N	2	11	2010-03-05	1	N	1826	0	A	11	0.1526	\N	\N	\N	\N	\N	1.67860	0.00000	0.50000	\N	60.00000	-1.00000	\N	80.00000	-1.00000	\N	500	10000	-1.00000	\N	\N	\N	\N	Y	\N
\N	0201535	15	35	信息网管备干线电源 Ia	N	6	N	N	2	11	2010-03-05	1	N	1827	0	A	3	0.1526	\N	\N	\N	\N	\N	0.45780	0.00000	0.50000	\N	60.00000	-1.00000	\N	80.00000	-1.00000	\N	500	10000	-1.00000	\N	\N	\N	\N	Y	\N
\N	0201536	15	36	门卫混合 Ia	N	6	N	N	2	11	2010-03-05	1	N	1828	0	A	127	0.1526	\N	\N	\N	\N	\N	19.38020	0.00000	0.50000	\N	60.00000	-1.00000	\N	80.00000	-1.00000	\N	500	10000	-1.00000	\N	\N	\N	\N	Y	\N
\N	0201537	15	37	信号备干线电源 Ia	N	6	N	N	2	11	2010-03-05	1	N	1829	0	A	7	0.1526	\N	\N	\N	\N	\N	1.06820	0.00000	0.50000	\N	60.00000	-1.00000	\N	80.00000	-1.00000	\N	500	10000	-1.00000	\N	\N	\N	\N	Y	\N
\N	0201538	15	38	信息机房备干线电源 Ia	N	6	N	N	2	11	2010-03-05	1	N	1830	0	A	0	0.1526	\N	\N	\N	\N	\N	0.00000	0.00000	0.50000	\N	60.00000	-1.00000	\N	80.00000	-1.00000	\N	500	10000	-1.00000	\N	\N	\N	\N	Y	\N
\N	0201539	15	39	LED大屏幕备干线电源 Ia	N	6	N	N	2	11	2010-03-05	1	N	1831	0	A	0	0.1526	\N	\N	\N	\N	\N	0.00000	0.00000	0.50000	\N	60.00000	-1.00000	\N	80.00000	-1.00000	\N	500	10000	-1.00000	\N	\N	\N	\N	Y	\N
\N	020154	15	4	动力变电源1 Ua	N	5	N	N	2	11	2010-03-05	1	N	1796	0	V	1565	0.1526	\N	\N	\N	\N	\N	238.81900	0.00000	1.00000	\N	245.00000	180.00000	\N	260.00000	50.00000	\N	500	10000	-1.00000	\N	\N	\N	\N	Y	\N
\N	0201540	15	40	顶层太阳能控制器电源1 Ia	N	6	N	N	2	11	2010-03-05	1	N	1832	0	A	0	0.1526	\N	\N	\N	\N	\N	0.00000	0.00000	0.50000	\N	60.00000	-1.00000	\N	80.00000	-1.00000	\N	500	10000	-1.00000	\N	\N	\N	\N	Y	\N
\N	0201541	15	41	锅炉间动力电源1 Ia	N	6	N	N	2	11	2010-03-05	1	N	1833	0	A	0	0.1526	\N	\N	\N	\N	\N	0.00000	0.00000	0.50000	\N	60.00000	-1.00000	\N	80.00000	-1.00000	\N	500	10000	-1.00000	\N	\N	\N	\N	Y	\N
\N	0201542	15	42	消防备用电源1 Ia	N	6	N	N	2	11	2010-03-05	1	N	1834	0	A	0	0.1526	\N	\N	\N	\N	\N	0.00000	0.00000	0.50000	\N	60.00000	-1.00000	\N	80.00000	-1.00000	\N	500	10000	-1.00000	\N	\N	\N	\N	Y	\N
\N	0201543	15	43	照明电源1 Ia	N	6	N	N	2	11	2010-03-05	1	N	1835	0	A	140	0.1526	\N	\N	\N	\N	\N	21.36400	0.00000	0.50000	\N	60.00000	-1.00000	\N	80.00000	-1.00000	\N	500	10000	-1.00000	\N	\N	\N	\N	Y	\N
\N	0201544	15	44	照明电源2 Ia	N	6	N	N	2	11	2010-03-05	1	N	1836	0	A	193	0.1526	\N	\N	\N	\N	\N	29.45180	0.00000	0.50000	\N	60.00000	-1.00000	\N	80.00000	-1.00000	\N	500	10000	-1.00000	\N	\N	\N	\N	Y	\N
\N	0201545	15	45	照明电源3 Ia	N	6	N	N	2	11	2010-03-05	1	N	1837	0	A	25	0.1526	\N	\N	\N	\N	\N	3.81500	0.00000	0.50000	\N	60.00000	-1.00000	\N	80.00000	-1.00000	\N	500	10000	-1.00000	\N	\N	\N	\N	Y	\N
\N	0201546	15	46	照明电源4 Ia	N	6	N	N	2	11	2010-03-05	1	N	1838	0	A	56	0.1526	\N	\N	\N	\N	\N	8.54560	0.00000	0.50000	\N	60.00000	-1.00000	\N	80.00000	-1.00000	\N	500	10000	-1.00000	\N	\N	\N	\N	Y	\N
\N	0201547	15	47	风机盘管电源4 Ia	N	6	N	N	2	11	2010-03-05	1	N	1839	0	A	5	0.1526	\N	\N	\N	\N	\N	0.76300	0.00000	0.50000	\N	60.00000	-1.00000	\N	80.00000	-1.00000	\N	500	10000	-1.00000	\N	\N	\N	\N	Y	\N
\N	0201548	15	48	锅炉间混合电源 Ia	N	6	N	N	2	11	2010-03-05	1	N	1840	0	A	0	0.1526	\N	\N	\N	\N	\N	0.00000	0.00000	0.50000	\N	60.00000	-1.00000	\N	80.00000	-1.00000	\N	500	10000	-1.00000	\N	\N	\N	\N	Y	\N
\N	0201549	15	49	动力变电源2 Ia	N	6	N	N	2	11	2010-03-05	1	N	1841	0	A	1042	0.1526	\N	\N	\N	\N	\N	159.00920	0.00000	0.50000	\N	60.00000	-1.00000	\N	80.00000	-1.00000	\N	500	10000	-1.00000	\N	\N	\N	\N	Y	\N
\N	020155	15	5	动力变电源1 Ub	N	5	N	N	2	11	2010-03-05	1	N	1797	0	V	1561	0.1526	\N	\N	\N	\N	\N	238.20860	0.00000	1.00000	\N	245.00000	180.00000	\N	260.00000	50.00000	\N	500	10000	-1.00000	\N	\N	\N	\N	Y	\N
\N	0201550	15	50	动力变电源2 Ib	N	6	N	N	2	11	2010-03-05	1	N	1842	\N	A	1028	0.1526	\N	\N	\N	\N	\N	156.87280	0.00000	0.50000	\N	60.00000	-1.00000	\N	80.00000	-1.00000	\N	500	10000	-1.00000	\N	\N	\N	\N	Y	\N
\N	0201551	15	51	动力变电源2 Ic	N	6	N	N	2	11	2010-03-05	1	N	1843	\N	A	878	0.1526	\N	\N	\N	\N	\N	133.98280	0.00000	0.50000	\N	60.00000	-1.00000	\N	80.00000	-1.00000	\N	500	10000	-1.00000	\N	\N	\N	\N	Y	\N
\N	0201552	15	52	动力变电源2 Ua	N	5	N	N	2	11	2010-03-05	1	N	1844	\N	V	1564	0.1526	\N	\N	\N	\N	\N	238.66640	0.00000	1.00000	\N	245.00000	180.00000	\N	260.00000	50.00000	\N	500	10000	-1.00000	\N	\N	\N	\N	Y	\N
\N	0201553	15	53	动力变电源2 Ub	N	5	N	N	2	11	2010-03-05	1	N	1845	\N	V	1563	0.1526	\N	\N	\N	\N	\N	238.51380	0.00000	1.00000	\N	245.00000	180.00000	\N	260.00000	50.00000	\N	500	10000	-1.00000	\N	\N	\N	\N	Y	\N
\N	0201554	15	54	动力变电源2 Uc	N	5	N	N	2	11	2010-03-05	1	N	1846	\N	V	1563	0.1526	\N	\N	\N	\N	\N	238.51380	0.00000	1.00000	\N	245.00000	180.00000	\N	260.00000	50.00000	\N	500	10000	-1.00000	\N	\N	\N	\N	Y	\N
\N	0201555	15	55	动力变电源2 Uab	N	5	N	N	2	11	2010-03-05	1	N	1847	\N	V	2708	0.1526	\N	\N	\N	\N	\N	413.24080	0.00000	1.00000	\N	420.00000	360.00000	\N	430.00000	50.00000	\N	500	20000	-1.00000	\N	\N	\N	\N	Y	\N
\N	0201556	15	56	动力变电源2 Ubc	N	5	N	N	2	11	2010-03-05	1	N	1848	\N	V	2706	0.1526	\N	\N	\N	\N	\N	412.93560	0.00000	1.00000	\N	420.00000	360.00000	\N	430.00000	50.00000	\N	500	20000	-1.00000	\N	\N	\N	\N	Y	\N
\N	0201557	15	57	动力变电源2 Uca	N	5	N	N	2	11	2010-03-05	1	N	1849	\N	V	2708	0.1526	\N	\N	\N	\N	\N	413.24080	0.00000	1.00000	\N	420.00000	360.00000	\N	430.00000	50.00000	\N	500	20000	-1.00000	\N	\N	\N	\N	Y	\N
\N	0201558	15	58	动力变电源2 有功	N	1	N	N	2	11	2010-03-05	1	N	1850	\N	KW	32810	0.0001526	\N	\N	\N	\N	\N	5.00681	0.00000	\N	\N	\N	\N	\N	\N	\N	\N	\N	10	-1.00000	\N	\N	\N	\N	Y	\N
\N	0201559	15	59	动力变电源2 无功	N	1	N	N	2	11	2010-03-05	1	N	1851	\N	KVar	32774	0.0001526	\N	\N	\N	\N	\N	5.00131	0.00000	\N	\N	\N	\N	\N	\N	\N	\N	\N	10	-1.00000	\N	\N	\N	\N	Y	\N
\N	020156	15	6	动力变电源1 Uc	N	5	N	N	2	11	2010-03-05	1	N	1798	0	V	1564	0.1526	\N	\N	\N	\N	\N	238.66640	0.00000	1.00000	\N	245.00000	180.00000	\N	260.00000	50.00000	\N	500	10000	-1.00000	\N	\N	\N	\N	Y	\N
\N	0201560	15	60	动力变电源2 频率	N	3	N	N	2	11	2010-03-05	1	N	1852	\N	HZ	504	0.099	\N	\N	\N	\N	\N	49.89600	0.00000	\N	\N	\N	\N	\N	\N	\N	\N	\N	10	-1.00000	\N	\N	\N	\N	Y	\N
\N	020157	15	7	动力变电源1 Uab	N	5	N	N	2	11	2010-03-05	1	N	1799	0	V	2706	0.1526	\N	\N	\N	\N	\N	412.93560	0.00000	1.00000	\N	420.00000	360.00000	\N	430.00000	50.00000	\N	500	20000	-1.00000	\N	\N	\N	\N	Y	\N
\N	020158	15	8	动力变电源1 Ubc	N	5	N	N	2	11	2010-03-05	1	N	1800	0	V	2706	0.1526	\N	\N	\N	\N	\N	412.93560	0.00000	1.00000	\N	420.00000	360.00000	\N	430.00000	50.00000	\N	500	20000	-1.00000	\N	\N	\N	\N	Y	\N
\N	020159	15	9	动力变电源1 Uca	N	5	N	N	2	11	2010-03-05	1	N	1801	0	V	2710	0.1526	\N	\N	\N	\N	\N	413.54600	0.00000	1.00000	\N	420.00000	360.00000	\N	430.00000	50.00000	\N	500	20000	-1.00000	\N	\N	\N	\N	Y	\N
\N	020161	16	1	动力变1--测量Ia	N	6	N	N	2	11	2010-03-05	1	N	16385	\N	A	2344	0.00366	\N	\N	\N	\N	\N	8.57904	0.00000	\N	\N	\N	\N	\N	\N	\N	\N	\N	10	-1.00000	\N	\N	\N	\N	Y	\N
\N	0201610	16	10	电源进线1--测量Ia	N	6	N	N	2	11	2010-03-05	1	N	16394	\N	A	1704	0.0055	\N	\N	\N	\N	\N	9.37200	0.00000	\N	\N	\N	\N	\N	\N	\N	\N	\N	10	-1.00000	\N	\N	\N	\N	Y	\N
\N	0201611	16	11	电源进线1--测量Ib	N	6	N	N	2	11	2010-03-05	1	N	16395	\N	A	0	0.0055	\N	\N	\N	\N	\N	0.00000	0.00000	\N	\N	\N	\N	\N	\N	\N	\N	\N	10	-1.00000	\N	\N	\N	\N	Y	\N
\N	0201612	16	12	电源进线1--测量Ic	N	6	N	N	2	11	2010-03-05	1	N	16396	\N	A	1808	0.0055	\N	\N	\N	\N	\N	9.94400	0.00000	\N	\N	\N	\N	\N	\N	\N	\N	\N	10	-1.00000	\N	\N	\N	\N	Y	\N
\N	0201613	16	13	电源进线1--测量Ua	N	5	N	N	2	11	2010-03-05	1	N	16397	\N	KV	0	0.000366	\N	\N	\N	\N	\N	0.00000	0.00000	\N	\N	\N	\N	\N	\N	\N	\N	\N	10	-1.00000	\N	\N	\N	\N	Y	\N
\N	0201614	16	14	电源进线1--测量Ub	N	5	N	N	2	11	2010-03-05	1	N	16398	\N	KV	0	0.000366	\N	\N	\N	\N	\N	0.00000	0.00000	\N	\N	\N	\N	\N	\N	\N	\N	\N	10	-1.00000	\N	\N	\N	\N	Y	\N
\N	0201615	16	15	电源进线1--测量Uc	N	5	N	N	2	11	2010-03-05	1	N	16399	\N	KV	0	0.000366	\N	\N	\N	\N	\N	0.00000	0.00000	\N	\N	\N	\N	\N	\N	\N	\N	\N	10	-1.00000	\N	\N	\N	\N	Y	\N
\N	0201616	16	16	电源进线1--P	N	1	N	N	2	11	2010-03-05	1	N	16400	\N	KW	0	0.1978	\N	\N	\N	\N	\N	0.00000	0.00000	\N	\N	\N	\N	\N	\N	\N	\N	\N	10	-1.00000	\N	\N	\N	\N	Y	\N
\N	0201617	16	17	电源进线1--Q	N	1	N	N	2	11	2010-03-05	1	N	16401	\N	KVar	0	0.1978	\N	\N	\N	\N	\N	0.00000	0.00000	\N	\N	\N	\N	\N	\N	\N	\N	\N	10	-1.00000	\N	\N	\N	\N	Y	\N
\N	0201618	16	18	电源进线1--COSφ	N	1	N	N	2	11	2010-03-05	1	N	16402	\N	\N	0	0.0000305	\N	\N	\N	\N	\N	0.00000	0.00000	\N	\N	\N	\N	\N	\N	\N	\N	\N	10	-1.00000	\N	\N	\N	\N	Y	\N
\N	0201619	16	19	电源进线2--测量Ia	N	6	N	N	2	11	2010-03-05	1	N	16403	\N	A	560	0.00366	\N	\N	\N	\N	\N	2.04960	0.00000	\N	\N	\N	\N	\N	\N	\N	\N	\N	10	-1.00000	\N	\N	\N	\N	Y	\N
\N	020162	16	2	动力变1--测量Ib	N	6	N	N	2	11	2010-03-05	1	N	16386	\N	A	0	0.00366	\N	\N	\N	\N	\N	0.00000	0.00000	\N	\N	\N	\N	\N	\N	\N	\N	\N	10	-1.00000	\N	\N	\N	\N	Y	\N
\N	0201620	16	20	电源进线2--测量Ib	N	6	N	N	2	11	2010-03-05	1	N	16404	\N	A	0	0.00366	\N	\N	\N	\N	\N	0.00000	0.00000	\N	\N	\N	\N	\N	\N	\N	\N	\N	10	-1.00000	\N	\N	\N	\N	Y	\N
\N	0201621	16	21	电源进线2--测量Ic	N	6	N	N	2	11	2010-03-05	1	N	16405	\N	A	0	0.00366	\N	\N	\N	\N	\N	0.00000	0.00000	\N	\N	\N	\N	\N	\N	\N	\N	\N	10	-1.00000	\N	\N	\N	\N	Y	\N
\N	0201622	16	22	电源进线2--测量Ua	N	5	N	N	2	11	2010-03-05	1	N	16406	\N	KV	0	0.000366	\N	\N	\N	\N	\N	0.00000	0.00000	\N	\N	\N	\N	\N	\N	\N	\N	\N	10	-1.00000	\N	\N	\N	\N	Y	\N
\N	0201623	16	23	电源进线2--测量Ub	N	5	N	N	2	11	2010-03-05	1	N	16407	\N	KV	0	0.000366	\N	\N	\N	\N	\N	0.00000	0.00000	\N	\N	\N	\N	\N	\N	\N	\N	\N	10	-1.00000	\N	\N	\N	\N	Y	\N
\N	0201624	16	24	电源进线2--测量Uc	N	5	N	N	2	11	2010-03-05	1	N	16408	\N	KV	0	0.000366	\N	\N	\N	\N	\N	0.00000	0.00000	\N	\N	\N	\N	\N	\N	\N	\N	\N	10	-1.00000	\N	\N	\N	\N	Y	\N
\N	0201625	16	25	电源进线2--P	N	1	N	N	2	11	2010-03-05	1	N	16409	\N	KW	0	0.1318	\N	\N	\N	\N	\N	0.00000	0.00000	\N	\N	\N	\N	\N	\N	\N	\N	\N	10	-1.00000	\N	\N	\N	\N	Y	\N
\N	0201626	16	26	电源进线2--Q	N	1	N	N	2	11	2010-03-05	1	N	16410	\N	KVar	0	0.1318	\N	\N	\N	\N	\N	0.00000	0.00000	\N	\N	\N	\N	\N	\N	\N	\N	\N	10	-1.00000	\N	\N	\N	\N	Y	\N
\N	0201627	16	27	电源进线2--COSφ	N	1	N	N	2	11	2010-03-05	1	N	16411	\N	\N	0	0.0000305	\N	\N	\N	\N	\N	0.00000	0.00000	\N	\N	\N	\N	\N	\N	\N	\N	\N	10	-1.00000	\N	\N	\N	\N	Y	\N
\N	0201628	16	28	馈出--测量Ia	N	6	N	N	2	11	2010-03-05	1	N	16412	\N	A	0	0.00275	\N	\N	\N	\N	\N	0.00000	0.00000	\N	\N	\N	\N	\N	\N	\N	\N	\N	10	-1.00000	\N	\N	\N	\N	Y	\N
\N	0201629	16	29	馈出--测量Ib	N	6	N	N	2	11	2010-03-05	1	N	16413	\N	A	0	0.00275	\N	\N	\N	\N	\N	0.00000	0.00000	\N	\N	\N	\N	\N	\N	\N	\N	\N	10	-1.00000	\N	\N	\N	\N	Y	\N
\N	020163	16	3	动力变1--测量Ic	N	6	N	N	2	11	2010-03-05	1	N	16387	\N	A	2440	0.00366	\N	\N	\N	\N	\N	8.93040	0.00000	\N	\N	\N	\N	\N	\N	\N	\N	\N	10	-1.00000	\N	\N	\N	\N	Y	\N
\N	0201630	16	30	馈出--测量Ic	N	6	N	N	2	11	2010-03-05	1	N	16414	\N	A	0	0.00275	\N	\N	\N	\N	\N	0.00000	0.00000	\N	\N	\N	\N	\N	\N	\N	\N	\N	10	-1.00000	\N	\N	\N	\N	Y	\N
\N	0201631	16	31	馈出--测量Ua	N	5	N	N	2	11	2010-03-05	1	N	16415	\N	KV	0	0.000366	\N	\N	\N	\N	\N	0.00000	0.00000	\N	\N	\N	\N	\N	\N	\N	\N	\N	10	-1.00000	\N	\N	\N	\N	Y	\N
\N	0201632	16	32	馈出--测量Ub	N	5	N	N	2	11	2010-03-05	1	N	16416	\N	KV	0	0.000366	\N	\N	\N	\N	\N	0.00000	0.00000	\N	\N	\N	\N	\N	\N	\N	\N	\N	10	-1.00000	\N	\N	\N	\N	Y	\N
\N	0201633	16	33	馈出--测量Uc	N	5	N	N	2	11	2010-03-05	1	N	16417	\N	KV	0	0.000366	\N	\N	\N	\N	\N	0.00000	0.00000	\N	\N	\N	\N	\N	\N	\N	\N	\N	10	-1.00000	\N	\N	\N	\N	Y	\N
\N	0201634	16	34	馈出--P	N	1	N	N	2	11	2010-03-05	1	N	16418	\N	KW	0	0.0396	\N	\N	\N	\N	\N	0.00000	0.00000	\N	\N	\N	\N	\N	\N	\N	\N	\N	10	-1.00000	\N	\N	\N	\N	Y	\N
\N	0201635	16	35	馈出--Q	N	1	N	N	2	11	2010-03-05	1	N	16419	\N	KVar	0	0.0396	\N	\N	\N	\N	\N	0.00000	0.00000	\N	\N	\N	\N	\N	\N	\N	\N	\N	10	-1.00000	\N	\N	\N	\N	Y	\N
\N	0201636	16	36	馈出--COSφ	N	1	N	N	2	11	2010-03-05	1	N	16420	\N	\N	0	0.0000305	\N	\N	\N	\N	\N	0.00000	0.00000	\N	\N	\N	\N	\N	\N	\N	\N	\N	10	-1.00000	\N	\N	\N	\N	Y	\N
\N	0201637	16	37	动力变2--测量Ia	N	6	N	N	2	11	2010-03-05	1	N	16421	\N	A	1560	0.00275	\N	\N	\N	\N	\N	4.29000	0.00000	\N	\N	\N	\N	\N	\N	\N	\N	\N	10	-1.00000	\N	\N	\N	\N	Y	\N
\N	0201638	16	38	动力变2--测量Ib	N	6	N	N	2	11	2010-03-05	1	N	16422	\N	A	0	0.00275	\N	\N	\N	\N	\N	0.00000	0.00000	\N	\N	\N	\N	\N	\N	\N	\N	\N	10	-1.00000	\N	\N	\N	\N	Y	\N
\N	0201639	16	39	动力变2--测量Ic	N	6	N	N	2	11	2010-03-05	1	N	16423	\N	A	1184	0.00275	\N	\N	\N	\N	\N	3.25600	0.00000	\N	\N	\N	\N	\N	\N	\N	\N	\N	10	-1.00000	\N	\N	\N	\N	Y	\N
\N	020164	16	4	动力变1--测量Ua	N	5	N	N	2	11	2010-03-05	1	N	16388	\N	KV	0	0.000366	\N	\N	\N	\N	\N	0.00000	0.00000	\N	\N	\N	\N	\N	\N	\N	\N	\N	10	-1.00000	\N	\N	\N	\N	Y	\N
\N	0201640	16	40	动力变2--测量Ua	N	5	N	N	2	11	2010-03-05	1	N	16424	\N	KV	0	0.000366	\N	\N	\N	\N	\N	0.00000	0.00000	\N	\N	\N	\N	\N	\N	\N	\N	\N	10	-1.00000	\N	\N	\N	\N	Y	\N
\N	0201641	16	41	动力变2--测量Ub	N	5	N	N	2	11	2010-03-05	1	N	16425	\N	KV	0	0.000366	\N	\N	\N	\N	\N	0.00000	0.00000	\N	\N	\N	\N	\N	\N	\N	\N	\N	10	-1.00000	\N	\N	\N	\N	Y	\N
\N	0201642	16	42	动力变2--测量Uc	N	5	N	N	2	11	2010-03-05	1	N	16426	\N	KV	0	0.000366	\N	\N	\N	\N	\N	0.00000	0.00000	\N	\N	\N	\N	\N	\N	\N	\N	\N	10	-1.00000	\N	\N	\N	\N	Y	\N
\N	0201643	16	43	动力变2--P	N	1	N	N	2	11	2010-03-05	1	N	16427	\N	KW	0	0.0396	\N	\N	\N	\N	\N	0.00000	0.00000	\N	\N	\N	\N	\N	\N	\N	\N	\N	10	-1.00000	\N	\N	\N	\N	Y	\N
\N	0201644	16	44	动力变2--Q	N	1	N	N	2	11	2010-03-05	1	N	16428	\N	KVar	0	0.0396	\N	\N	\N	\N	\N	0.00000	0.00000	\N	\N	\N	\N	\N	\N	\N	\N	\N	10	-1.00000	\N	\N	\N	\N	Y	\N
\N	0201645	16	45	动力变2--COSφ	N	1	N	N	2	11	2010-03-05	1	N	16429	\N	\N	0	0.0000305	\N	\N	\N	\N	\N	0.00000	0.00000	\N	\N	\N	\N	\N	\N	\N	\N	\N	10	-1.00000	\N	\N	\N	\N	Y	\N
\N	0201646	16	46	1号动力变A相温度	N	8	N	N	2	11	2010-03-05	1	N	16430	\N	度	0	1	\N	\N	\N	\N	-40.00000	0.00000	0.00000	\N	\N	\N	\N	\N	\N	\N	\N	\N	10	-1.00000	\N	\N	\N	\N	Y	\N
\N	0201647	16	47	1号动力变B相温度	N	8	N	N	2	11	2010-03-05	1	N	16431	\N	度	0	1	\N	\N	\N	\N	-40.00000	0.00000	0.00000	\N	\N	\N	\N	\N	\N	\N	\N	\N	10	-1.00000	\N	\N	\N	\N	Y	\N
\N	0201648	16	48	1号动力变C相温度	N	8	N	N	2	11	2010-03-05	1	N	16432	\N	度	0	1	\N	\N	\N	\N	-40.00000	0.00000	0.00000	\N	\N	\N	\N	\N	\N	\N	\N	\N	10	-1.00000	\N	\N	\N	\N	Y	\N
\N	0201649	16	49	1号动力变铁心温度	N	8	N	N	2	11	2010-03-05	1	N	16433	\N	度	0	1	\N	\N	\N	\N	-40.00000	0.00000	0.00000	\N	\N	\N	\N	\N	\N	\N	\N	\N	10	-1.00000	\N	\N	\N	\N	Y	\N
\N	020165	16	5	动力变1--测量Ub	N	5	N	N	2	11	2010-03-05	1	N	16389	\N	KV	0	0.000366	\N	\N	\N	\N	\N	0.00000	0.00000	\N	\N	\N	\N	\N	\N	\N	\N	\N	10	-1.00000	\N	\N	\N	\N	Y	\N
\N	0201650	16	50	2号动力变A相温度	N	8	N	N	2	11	2010-03-05	1	N	16434	\N	度	105	1	\N	\N	\N	\N	-40.00000	65.00000	0.00000	\N	\N	\N	\N	\N	\N	\N	\N	\N	10	-1.00000	\N	\N	\N	\N	Y	\N
\N	0201651	16	51	2号动力变B相温度	N	8	N	N	2	11	2010-03-05	1	N	16435	\N	度	108	1	\N	\N	\N	\N	-40.00000	68.00000	0.00000	\N	\N	\N	\N	\N	\N	\N	\N	\N	10	-1.00000	\N	\N	\N	\N	Y	\N
\N	0201652	16	52	2号动力变C相温度	N	8	N	N	2	11	2010-03-05	1	N	16436	\N	度	111	1	\N	\N	\N	\N	-40.00000	71.00000	0.00000	\N	\N	\N	\N	\N	\N	\N	\N	\N	10	-1.00000	\N	\N	\N	\N	Y	\N
\N	0201653	16	53	2号动力变铁心温度	N	8	N	N	2	11	2010-03-05	1	N	16437	\N	度	255	1	\N	\N	\N	\N	-40.00000	215.00000	0.00000	\N	\N	\N	\N	\N	\N	\N	\N	\N	10	-1.00000	\N	\N	\N	\N	Y	\N
\N	0201654	16	54	电源进线1--测量Uab	N	5	N	N	2	11	2010-03-05	1	N	16438	\N	kv	27896	0.000366	\N	\N	\N	\N	\N	10.20994	0.00000	\N	\N	\N	\N	\N	\N	\N	\N	\N	10	-1.00000	\N	\N	\N	\N	Y	\N
\N	0201655	16	55	电源进线1--测量Ubc	N	5	N	N	2	11	2010-03-05	1	N	16439	\N	kv	27976	0.000366	\N	\N	\N	\N	\N	10.23922	0.00000	\N	\N	\N	\N	\N	\N	\N	\N	\N	10	-1.00000	\N	\N	\N	\N	Y	\N
\N	0201656	16	56	电源进线1--测量Uca	N	5	N	N	2	11	2010-03-05	1	N	16440	\N	kv	27752	0.000366	\N	\N	\N	\N	\N	10.15723	0.00000	\N	\N	\N	\N	\N	\N	\N	\N	\N	10	-1.00000	\N	\N	\N	\N	Y	\N
\N	0201657	16	57	电源进线1--测量Uab	N	5	N	N	2	11	2010-03-05	1	N	16441	\N	kv	27480	0.000366	\N	\N	\N	\N	\N	10.05768	0.00000	\N	\N	\N	\N	\N	\N	\N	\N	\N	10	-1.00000	\N	\N	\N	\N	Y	\N
\N	0201658	16	58	电源进线1--测量Ubc	N	5	N	N	2	11	2010-03-05	1	N	16442	\N	kv	27672	0.000366	\N	\N	\N	\N	\N	10.12795	0.00000	\N	\N	\N	\N	\N	\N	\N	\N	\N	10	-1.00000	\N	\N	\N	\N	Y	\N
\N	0201659	16	59	电源进线1--测量Uca	N	5	N	N	2	11	2010-03-05	1	N	16443	\N	kv	27480	0.000366	\N	\N	\N	\N	\N	10.05768	0.00000	\N	\N	\N	\N	\N	\N	\N	\N	\N	10	-1.00000	\N	\N	\N	\N	Y	\N
\N	020166	16	6	动力变1--测量Uc	N	5	N	N	2	11	2010-03-05	1	N	16390	\N	KV	0	0.000366	\N	\N	\N	\N	\N	0.00000	0.00000	\N	\N	\N	\N	\N	\N	\N	\N	\N	10	-1.00000	\N	\N	\N	\N	Y	\N
\N	0201660	16	60	馈出--测量Uab	N	5	N	N	2	11	2010-03-05	1	N	16444	\N	kv	0	0.000366	\N	\N	\N	\N	\N	0.00000	0.00000	\N	\N	\N	\N	\N	\N	\N	\N	\N	10	-1.00000	\N	\N	\N	\N	Y	\N
\N	0201661	16	61	馈出--测量Ubc	N	5	N	N	2	11	2010-03-05	1	N	16445	\N	kv	0	0.000366	\N	\N	\N	\N	\N	0.00000	0.00000	\N	\N	\N	\N	\N	\N	\N	\N	\N	10	-1.00000	\N	\N	\N	\N	Y	\N
\N	0201662	16	62	馈出--测量Uca	N	5	N	N	2	11	2010-03-05	1	N	16446	\N	kv	0	0.000366	\N	\N	\N	\N	\N	0.00000	0.00000	\N	\N	\N	\N	\N	\N	\N	\N	\N	10	-1.00000	\N	\N	\N	\N	Y	\N
\N	020167	16	7	动力变1--P	N	1	N	N	2	11	2010-03-05	1	N	16391	\N	KW	0	0.1318	\N	\N	\N	\N	\N	0.00000	0.00000	\N	\N	\N	\N	\N	\N	\N	\N	\N	10	-1.00000	\N	\N	\N	\N	Y	\N
\N	020168	16	8	动力变1--Q	N	1	N	N	2	11	2010-03-05	1	N	16392	\N	KVar	0	0.1318	\N	\N	\N	\N	\N	0.00000	0.00000	\N	\N	\N	\N	\N	\N	\N	\N	\N	10	-1.00000	\N	\N	\N	\N	Y	\N
\N	020169	16	9	动力变1--COSφ	N	1	N	N	2	11	2010-03-05	1	N	16393	\N	\N	0	0.0000305	\N	\N	\N	\N	\N	0.00000	0.00000	\N	\N	\N	\N	\N	\N	\N	\N	\N	10	-1.00000	\N	\N	\N	\N	Y	\N
\N	020171	17	1	动力变电源1 Ia	N	6	N	N	2	11	2010-03-05	1	N	1793	\N	A	65535	0.1526	0.00000	0.00000	0.00000	0.00000	0.00000	10000.64100	0.00000	0.50000	0.00000	60.00000	-1.00000	0.00000	80.00000	-1.00000	0	500	10000	-1.00000	0.00000	0.00000	0.00000		Y	0
\N	0201710	17	10	动力变电源1 有功	N	1	N	N	2	11	2010-03-05	1	N	1802	\N	KW	6590	0.0001526	0.00000	0.00000	0.00000	0.00000	0.00000	1.00563	0.00000	\N	0.00000	\N	\N	0.00000	\N	\N	0	0	10	-1.00000	0.00000	0.00000	0.00000		Y	0
\N	0201711	17	11	动力变电源1 无功	N	1	N	N	2	11	2010-03-05	1	N	1803	\N	KVar	45878	0.0001526	0.00000	0.00000	0.00000	0.00000	0.00000	7.00098	0.00000	\N	0.00000	\N	\N	0.00000	\N	\N	0	0	10	-1.00000	0.00000	0.00000	0.00000		Y	0
\N	0201712	17	12	动力变电源1 频率	N	3	N	N	2	11	2010-03-05	1	N	1804	\N	HZ	504	0.099	0.00000	0.00000	0.00000	0.00000	0.00000	49.89600	0.00000	\N	0.00000	\N	\N	0.00000	\N	\N	0	0	10	-1.00000	0.00000	0.00000	0.00000		Y	0
\N	0201713	17	13	试车线用房电源III及混合 Ia	N	6	N	N	2	11	2010-03-05	1	N	1805	\N	A	62	0.1526	0.00000	0.00000	0.00000	0.00000	0.00000	9.46120	0.00000	0.50000	0.00000	60.00000	-1.00000	0.00000	80.00000	-1.00000	0	500	10000	-1.00000	0.00000	0.00000	0.00000		Y	0
\N	0201714	17	14	开闭所交流电源及所内照明 Ia	N	6	N	N	2	11	2010-03-05	1	N	1806	\N	A	0	0.1526	0.00000	0.00000	0.00000	0.00000	0.00000	0.00000	0.00000	0.50000	0.00000	60.00000	-1.00000	0.00000	80.00000	-1.00000	0	500	10000	-1.00000	0.00000	0.00000	0.00000		Y	0
\N	0201715	17	15	试车线用房电源2 Ia	N	6	N	N	2	11	2010-03-05	1	N	1807	\N	A	0	0.1526	0.00000	0.00000	0.00000	0.00000	0.00000	0.00000	0.00000	0.50000	0.00000	60.00000	-1.00000	0.00000	80.00000	-1.00000	0	500	10000	-1.00000	0.00000	0.00000	0.00000		Y	0
\N	0201716	17	16	路灯电源 Ia	N	6	N	N	2	11	2010-03-05	1	N	1808	\N	A	0	0.1526	0.00000	0.00000	0.00000	0.00000	0.00000	0.00000	0.00000	0.50000	0.00000	60.00000	-1.00000	0.00000	80.00000	-1.00000	0	500	10000	-1.00000	0.00000	0.00000	0.00000		Y	0
\N	0201717	17	17	乘务员公寓消防电源 Ia	N	6	N	N	2	11	2010-03-05	1	N	1809	\N	A	49	0.1526	0.00000	0.00000	0.00000	0.00000	0.00000	7.47740	0.00000	0.50000	0.00000	60.00000	-1.00000	0.00000	80.00000	-1.00000	0	500	10000	-1.00000	0.00000	0.00000	0.00000		Y	0
\N	0201718	17	18	1#灯桥 Ia	N	6	N	N	2	11	2010-03-05	1	N	1810	\N	A	2	0.1526	0.00000	0.00000	0.00000	0.00000	0.00000	0.30520	0.00000	0.50000	0.00000	60.00000	-1.00000	0.00000	80.00000	-1.00000	0	500	10000	-1.00000	0.00000	0.00000	0.00000		Y	0
\N	0201719	17	19	7#排水泵站混合电源 Ia	N	6	N	N	2	11	2010-03-05	1	N	1811	\N	A	26	0.1526	0.00000	0.00000	0.00000	0.00000	0.00000	3.96760	0.00000	0.50000	0.00000	60.00000	-1.00000	0.00000	80.00000	-1.00000	0	500	10000	-1.00000	0.00000	0.00000	0.00000		Y	0
\N	020172	17	2	动力变电源1 Ib	N	6	N	N	2	11	2010-03-05	1	N	1794	\N	A	65535	0.1526	0.00000	0.00000	0.00000	0.00000	0.00000	10000.64100	0.00000	0.50000	0.00000	60.00000	-1.00000	0.00000	80.00000	-1.00000	0	500	10000	-1.00000	0.00000	0.00000	0.00000		Y	0
\N	0201720	17	20	乘务员公寓动力电源 Ia	N	6	N	N	2	11	2010-03-05	1	N	1812	\N	A	424	0.1526	0.00000	0.00000	0.00000	0.00000	0.00000	64.70240	0.00000	0.50000	0.00000	60.00000	-1.00000	0.00000	80.00000	-1.00000	0	500	10000	-1.00000	0.00000	0.00000	0.00000		Y	0
\N	0201721	17	21	信息主通信备用电源 Ia	N	6	N	N	2	11	2010-03-05	1	N	1813	\N	A	243	0.1526	0.00000	0.00000	0.00000	0.00000	0.00000	37.08180	0.00000	0.50000	0.00000	60.00000	-1.00000	0.00000	80.00000	-1.00000	0	500	10000	-1.00000	0.00000	0.00000	0.00000		Y	0
\N	0201722	17	22	母联 Ia	N	6	N	N	2	11	2010-03-05	1	N	1814	\N	A	0	0.1526	0.00000	0.00000	0.00000	0.00000	0.00000	0.00000	0.00000	0.50000	0.00000	60.00000	-1.00000	0.00000	80.00000	-1.00000	0	500	10000	-1.00000	0.00000	0.00000	0.00000		Y	0
\N	0201723	17	23	母联 Ib	N	6	N	N	2	11	2010-03-05	1	N	1815	\N	A	0	0.1526	0.00000	0.00000	0.00000	0.00000	0.00000	0.00000	0.00000	0.50000	0.00000	60.00000	-1.00000	0.00000	80.00000	-1.00000	0	500	10000	-1.00000	0.00000	0.00000	0.00000		Y	0
\N	0201724	17	24	母联 Ic	N	6	N	N	2	11	2010-03-05	1	N	1816	\N	A	0	0.1526	0.00000	0.00000	0.00000	0.00000	0.00000	0.00000	0.00000	0.50000	0.00000	60.00000	-1.00000	0.00000	80.00000	-1.00000	0	500	10000	-1.00000	0.00000	0.00000	0.00000		Y	0
\N	0201725	17	25	乘务员公寓照明电源 Ia	N	6	N	N	2	11	2010-03-05	1	N	1817	\N	A	130	0.1526	0.00000	0.00000	0.00000	0.00000	0.00000	19.83800	0.00000	0.50000	0.00000	60.00000	-1.00000	0.00000	80.00000	-1.00000	0	500	10000	-1.00000	0.00000	0.00000	0.00000		Y	0
\N	0201726	17	26	开闭所交流电源2及高压柜照明 Ia	N	6	N	N	2	11	2010-03-05	1	N	1818	\N	A	2	0.1526	0.00000	0.00000	0.00000	0.00000	0.00000	0.30520	0.00000	0.50000	0.00000	60.00000	-1.00000	0.00000	80.00000	-1.00000	0	500	10000	-1.00000	0.00000	0.00000	0.00000		Y	0
\N	0201727	17	27	乘务员公寓消防电源2 Ia	N	6	N	N	2	11	2010-03-05	1	N	1819	\N	A	0	0.1526	0.00000	0.00000	0.00000	0.00000	0.00000	0.00000	0.00000	0.50000	0.00000	60.00000	-1.00000	0.00000	80.00000	-1.00000	0	500	10000	-1.00000	0.00000	0.00000	0.00000		Y	0
\N	0201728	17	28	试车线用房电源1 Ia	N	6	N	N	2	11	2010-03-05	1	N	1820	\N	A	106	0.1526	0.00000	0.00000	0.00000	0.00000	0.00000	16.17560	0.00000	0.50000	0.00000	60.00000	-1.00000	0.00000	80.00000	-1.00000	0	500	10000	-1.00000	0.00000	0.00000	0.00000		Y	0
\N	0201729	17	29	1#踏面诊断棚电源及混合电源 Ia	N	6	N	N	2	11	2010-03-05	1	N	1821	\N	A	28	0.1526	0.00000	0.00000	0.00000	0.00000	0.00000	4.27280	0.00000	0.50000	0.00000	60.00000	-1.00000	0.00000	80.00000	-1.00000	0	500	10000	-1.00000	0.00000	0.00000	0.00000		Y	0
\N	020173	17	3	动力变电源1 Ic	N	6	N	N	2	11	2010-03-05	1	N	1795	\N	A	39	0.1526	0.00000	0.00000	0.00000	0.00000	0.00000	5.95140	0.00000	0.50000	0.00000	60.00000	-1.00000	0.00000	80.00000	-1.00000	0	500	10000	-1.00000	0.00000	0.00000	0.00000		Y	0
\N	0201730	17	30	试车线用房电源4 Ia	N	6	N	N	2	11	2010-03-05	1	N	1822	\N	A	0	0.1526	0.00000	0.00000	0.00000	0.00000	0.00000	0.00000	0.00000	0.50000	0.00000	60.00000	-1.00000	0.00000	80.00000	-1.00000	0	500	10000	-1.00000	0.00000	0.00000	0.00000		Y	0
\N	0201731	17	31	信号主通信备电源 Ia	N	6	N	N	2	11	2010-03-05	1	N	1823	\N	A	0	0.1526	0.00000	0.00000	0.00000	0.00000	0.00000	0.00000	0.00000	0.50000	0.00000	60.00000	-1.00000	0.00000	80.00000	-1.00000	0	500	10000	-1.00000	0.00000	0.00000	0.00000		Y	0
\N	0201732	17	32	信号楼混合电源 Ia	N	6	N	N	2	11	2010-03-05	1	N	1824	\N	A	108	0.1526	0.00000	0.00000	0.00000	0.00000	0.00000	16.48080	0.00000	0.50000	0.00000	60.00000	-1.00000	0.00000	80.00000	-1.00000	0	500	10000	-1.00000	0.00000	0.00000	0.00000		Y	0
\N	0201733	17	33	动力变电源2 Ia	N	6	N	N	2	11	2010-03-05	1	N	1825	\N	A	779	0.1526	0.00000	0.00000	0.00000	0.00000	0.00000	118.87540	0.00000	0.50000	0.00000	60.00000	-1.00000	0.00000	80.00000	-1.00000	0	500	10000	-1.00000	0.00000	0.00000	0.00000		Y	0
\N	0201734	17	34	动力变电源2 Ib	N	6	N	N	2	11	2010-03-05	1	N	1826	\N	A	49	0.1526	0.00000	0.00000	0.00000	0.00000	0.00000	7.47740	0.00000	0.50000	0.00000	60.00000	-1.00000	0.00000	80.00000	-1.00000	0	500	10000	-1.00000	0.00000	0.00000	0.00000		Y	0
\N	0201735	17	35	动力变电源2 Ic	N	6	N	N	2	11	2010-03-05	1	N	1827	\N	A	2	0.1526	0.00000	0.00000	0.00000	0.00000	0.00000	0.30520	0.00000	0.50000	0.00000	60.00000	-1.00000	0.00000	80.00000	-1.00000	0	500	10000	-1.00000	0.00000	0.00000	0.00000		Y	0
\N	0201736	17	36	动力变电源2 Ua	N	5	N	N	2	11	2010-03-05	1	N	1828	\N	V	1540	0.1526	0.00000	0.00000	0.00000	0.00000	0.00000	235.00400	0.00000	1.00000	0.00000	245.00000	180.00000	0.00000	260.00000	50.00000	0	500	10000	-1.00000	0.00000	0.00000	0.00000		Y	0
\N	0201737	17	37	动力变电源2 Ub	N	5	N	N	2	11	2010-03-05	1	N	1829	\N	V	1538	0.1526	0.00000	0.00000	0.00000	0.00000	0.00000	234.69880	0.00000	1.00000	0.00000	245.00000	180.00000	0.00000	260.00000	50.00000	0	500	10000	-1.00000	0.00000	0.00000	0.00000		Y	0
\N	0201738	17	38	动力变电源2 Uc	N	5	N	N	2	11	2010-03-05	1	N	1830	\N	V	1538	0.1526	0.00000	0.00000	0.00000	0.00000	0.00000	234.69880	0.00000	1.00000	0.00000	245.00000	180.00000	0.00000	260.00000	50.00000	0	500	10000	-1.00000	0.00000	0.00000	0.00000		Y	0
\N	0201739	17	39	动力变电源2 Uab	N	5	N	N	2	11	2010-03-05	1	N	1831	\N	V	2666	0.1526	0.00000	0.00000	0.00000	0.00000	0.00000	406.83160	0.00000	1.00000	0.00000	420.00000	360.00000	0.00000	430.00000	50.00000	0	500	20000	-1.00000	0.00000	0.00000	0.00000		Y	0
\N	020174	17	4	动力变电源1 Ua	N	5	N	N	2	11	2010-03-05	1	N	1796	\N	V	1551	0.1526	0.00000	0.00000	0.00000	0.00000	0.00000	236.68260	0.00000	1.00000	0.00000	245.00000	180.00000	0.00000	260.00000	50.00000	0	500	10000	-1.00000	0.00000	0.00000	0.00000		Y	0
\N	0201740	17	40	动力变电源2 Ubc	N	5	N	N	2	11	2010-03-05	1	N	1832	\N	V	2664	0.1526	0.00000	0.00000	0.00000	0.00000	0.00000	406.52640	0.00000	1.00000	0.00000	420.00000	360.00000	0.00000	430.00000	50.00000	0	500	20000	-1.00000	0.00000	0.00000	0.00000		Y	0
\N	0201741	17	41	动力变电源2 Uca	N	5	N	N	2	11	2010-03-05	1	N	1833	\N	V	2666	0.1526	0.00000	0.00000	0.00000	0.00000	0.00000	406.83160	0.00000	1.00000	0.00000	420.00000	360.00000	0.00000	430.00000	50.00000	0	500	20000	-1.00000	0.00000	0.00000	0.00000		Y	0
\N	0201742	17	42	动力变电源2 有功	N	1	N	N	2	11	2010-03-05	1	N	1834	\N	KW	32790	0.0001526	0.00000	0.00000	0.00000	0.00000	0.00000	5.00375	0.00000	\N	0.00000	\N	\N	0.00000	\N	\N	0	0	10	-1.00000	0.00000	0.00000	0.00000		Y	0
\N	0201743	17	43	动力变电源2 无功	N	1	N	N	2	11	2010-03-05	1	N	1835	\N	KVar	6558	0.0001526	0.00000	0.00000	0.00000	0.00000	0.00000	1.00075	0.00000	\N	0.00000	\N	\N	0.00000	\N	\N	0	0	10	-1.00000	0.00000	0.00000	0.00000		Y	0
\N	0201744	17	44	动力变电源2 频率	N	3	N	N	2	11	2010-03-05	1	N	1836	\N	HZ	504	0.099	0.00000	0.00000	0.00000	0.00000	0.00000	49.89600	0.00000	\N	0.00000	\N	\N	0.00000	\N	\N	0	0	10	-1.00000	0.00000	0.00000	0.00000		Y	0
\N	020175	17	5	动力变电源1 Ub	N	5	N	N	2	11	2010-03-05	1	N	1797	\N	V	1550	0.1526	0.00000	0.00000	0.00000	0.00000	0.00000	236.53000	0.00000	1.00000	0.00000	245.00000	180.00000	0.00000	260.00000	50.00000	0	500	10000	-1.00000	0.00000	0.00000	0.00000		Y	0
\N	020176	17	6	动力变电源1 Uc	N	5	N	N	2	11	2010-03-05	1	N	1798	\N	V	1551	0.1526	0.00000	0.00000	0.00000	0.00000	0.00000	236.68260	0.00000	1.00000	0.00000	245.00000	180.00000	0.00000	260.00000	50.00000	0	500	10000	-1.00000	0.00000	0.00000	0.00000		Y	0
\N	020177	17	7	动力变电源1 Uab	N	5	N	N	2	11	2010-03-05	1	N	1799	\N	V	2685	0.1526	0.00000	0.00000	0.00000	0.00000	0.00000	409.73100	0.00000	1.00000	0.00000	420.00000	360.00000	0.00000	430.00000	50.00000	0	500	20000	-1.00000	0.00000	0.00000	0.00000		Y	0
\N	020178	17	8	动力变电源1 Ubc	N	5	N	N	2	11	2010-03-05	1	N	1800	\N	V	2686	0.1526	0.00000	0.00000	0.00000	0.00000	0.00000	409.88360	0.00000	1.00000	0.00000	420.00000	360.00000	0.00000	430.00000	50.00000	0	500	20000	-1.00000	0.00000	0.00000	0.00000		Y	0
\N	020179	17	9	动力变电源1 Uca	N	5	N	N	2	11	2010-03-05	1	N	1801	\N	V	2687	0.1526	0.00000	0.00000	0.00000	0.00000	0.00000	410.03620	0.00000	1.00000	0.00000	420.00000	360.00000	0.00000	430.00000	50.00000	0	500	20000	-1.00000	0.00000	0.00000	0.00000		Y	0
16	02024GYGD	24	GYGD	贯通低压侧功率因数	N	4	N	N	0	11	2003-10-09 00:00:00.000	1	N	1808	\N	\N	0	0.0000153	1.50000	\N	\N	\N	0.00000	0.00000	0.00000	\N	0.00000	\N	\N	\N	\N	\N	\N	\N	10	\N	\N	\N	\N	\N	Y	\N
21	02024GYZD	24	GYZD	自闭低压侧功率因数	N	4	N	N	0	11	2003-10-09 00:00:00.000	1	N	1813	\N	\N	0	0.0000153	1.50000	\N	\N	\N	0.00000	0.00000	0.00000	\N	0.00000	\N	\N	\N	\N	\N	\N	\N	10	\N	\N	\N	\N	\N	Y	\N
1	02024IaGD	24	IaGD	贯通低压侧Ia	N	6	N	N	0	11	2003-10-09 00:00:00.000	1	N	1793	\N	A	124	\N	1.00000	150.00000	5.00000	50.00000	0.00000	0.00000	0.80000	0.40000	0.50000	60.00000	-1.00000	80.00000	80.00000	-1.00000	0	500	10000	0.00000	\N	\N	\N	40A/2mA	Y	\N
7	02024IaZD	24	IaZD	自闭低压侧Ia	N	6	N	N	0	11	2003-10-09 00:00:00.000	1	N	1799	\N	A	6167	\N	1.00000	150.00000	5.00000	50.00000	0.00000	14.11536	0.80000	0.40000	0.50000	60.00000	-1.00000	80.00000	80.00000	-1.00000	0	500	10000	0.00000	\N	\N	\N	40A/2mA	Y	\N
2	02024IbGD	24	IbGD	贯通低压侧Ib	N	6	N	N	0	11	2003-10-09 00:00:00.000	1	N	1794	\N	A	151	\N	1.00000	150.00000	5.00000	50.00000	0.00000	0.00000	0.80000	0.40000	0.50000	60.00000	-1.00000	80.00000	80.00000	-1.00000	0	500	10000	0.00000	\N	\N	\N	40A/2mA	Y	\N
8	02024IbZD	24	IbZD	自闭低压侧Ib	N	6	N	N	0	11	2003-10-09 00:00:00.000	1	N	1800	\N	A	6247	\N	1.00000	150.00000	5.00000	50.00000	0.00000	14.29847	0.80000	0.40000	0.50000	60.00000	-1.00000	80.00000	80.00000	-1.00000	0	500	10000	0.00000	\N	\N	\N	40A/2mA	Y	\N
3	02024IcGD	24	IcGD	贯通低压侧Ic	N	6	N	N	0	11	2003-10-09 00:00:00.000	1	N	1795	\N	A	67	\N	1.00000	150.00000	5.00000	50.00000	0.00000	0.00000	0.80000	0.40000	0.50000	60.00000	-1.00000	80.00000	80.00000	-1.00000	0	500	10000	0.00000	\N	\N	\N	40A/2mA	Y	\N
9	02024IcZD	24	IcZD	自闭低压侧Ic	N	6	N	N	0	11	2003-10-09 00:00:00.000	1	N	1801	\N	A	5973	\N	1.00000	150.00000	5.00000	50.00000	0.00000	13.67132	0.80000	0.40000	0.50000	60.00000	-1.00000	80.00000	80.00000	-1.00000	0	500	10000	0.00000	\N	\N	\N	40A/2mA	Y	\N
15	02024PLGD	24	PLGD	贯通低压侧频率	N	3	N	N	0	11	2003-10-09 00:00:00.000	1	N	1807	\N	HZ	0	0.00153	1.50000	\N	\N	\N	0.00000	0.00000	0.00000	\N	0.00000	\N	\N	\N	\N	\N	\N	\N	10	\N	\N	\N	\N	\N	Y	\N
20	02024PLZD	24	PLZD	自闭低压侧频率	N	3	N	N	0	11	2003-10-09 00:00:00.000	1	N	1812	\N	HZ	0	0.00153	1.50000	\N	\N	\N	0.00000	0.00000	0.00000	\N	0.00000	\N	\N	\N	\N	\N	\N	\N	10	\N	\N	\N	\N	\N	Y	\N
23	02024VabGD	24	VabGD	贯通低压侧Vab	N	8	N	N	0	11	2003-10-09 00:00:00.000	1	N	1815	\N	V	47035	\N	1.50000	380.63000	\N	\N	\N	409.77185	2.20000	2.20000	17.30000	3.00000	209.00000	\N	245.00000	180.00000	\N	500	10	\N	\N	\N	\N	\N	Y	\N
26	02024VabZD	24	VabZD	自闭低压侧Vab	N	8	N	N	0	11	2004-12-19 16:03:02.803	1	N	1818	\N	V	46884	\N	1.50000	380.63000	\N	\N	\N	408.45633	2.20000	2.20000	17.30000	3.00000	209.00000	\N	245.00000	180.00000	\N	500	10	\N	\N	\N	\N	\N	Y	\N
4	02024VaGD	24	VaGD	贯通低压侧Va	N	5	N	N	0	11	2003-10-09 00:00:00.000	1	N	1796	\N	V	0	\N	1.50000	220.00000	\N	\N	0.00000	0.00000	4.40000	2.20000	5.00000	245.00000	200.00000	260.00000	255.00000	180.00000	0	500	10000	220.00000	0.05000	-0.05000	\N	交流采样	Y	\N
10	02024VaZD	24	VaZD	自闭低压侧Va	N	5	N	N	0	11	2003-10-09 00:00:00.000	1	N	1802	\N	V	0	\N	1.50000	220.00000	\N	\N	0.00000	0.00000	4.40000	2.20000	5.00000	245.00000	200.00000	260.00000	255.00000	180.00000	0	500	10000	220.00000	0.05000	-0.05000	\N	交流采样	Y	\N
24	02024VbcGD	24	VbcGD	贯通低压侧Vbc	N	8	N	N	0	11	2003-10-09 00:00:00.000	1	N	1816	\N	V	47289	\N	1.50000	380.63000	\N	\N	\N	411.98471	2.20000	2.20000	17.30000	3.00000	209.00000	\N	245.00000	180.00000	\N	500	10	\N	\N	\N	\N	\N	Y	\N
27	02024VbcZD	24	VbcZD	自闭低压侧Vbc	N	8	N	N	0	11	2004-12-19 16:03:02.803	1	N	1819	\N	V	46912	\N	1.50000	380.63000	\N	\N	\N	408.70026	2.20000	2.20000	17.30000	3.00000	209.00000	\N	245.00000	180.00000	\N	500	10	\N	\N	\N	\N	\N	Y	\N
5	02024VbGD	24	VbGD	贯通低压侧Vb	N	5	N	N	0	11	2003-10-09 00:00:00.000	1	N	1797	\N	V	0	\N	1.50000	220.00000	\N	\N	0.00000	0.00000	4.40000	2.20000	5.00000	245.00000	200.00000	260.00000	255.00000	180.00000	0	500	10000	220.00000	0.05000	-0.05000	\N	交流采样	Y	\N
11	02024VbZD	24	VbZD	自闭低压侧Vb	N	5	N	N	0	11	2003-10-09 00:00:00.000	1	N	1803	\N	V	0	\N	1.50000	220.00000	\N	\N	0.00000	0.00000	4.40000	2.20000	5.00000	245.00000	200.00000	260.00000	255.00000	180.00000	0	500	10000	220.00000	0.05000	-0.05000	\N	交流采样	Y	\N
25	02024VcaGD	24	VcaGD	贯通低压侧Vca	N	8	N	N	0	11	2003-10-09 00:00:00.000	1	N	1817	\N	V	47206	\N	1.50000	380.63000	\N	\N	\N	411.26161	2.20000	2.20000	17.30000	3.00000	209.00000	\N	245.00000	180.00000	\N	500	10	\N	\N	\N	\N	\N	Y	\N
28	02024VcaZD	24	VcaZD	自闭低压侧Vca	N	8	N	N	0	11	2004-12-19 16:03:02.803	1	N	1820	\N	V	46846	\N	1.50000	380.63000	\N	\N	\N	408.12527	2.20000	2.20000	17.30000	3.00000	209.00000	\N	245.00000	180.00000	\N	500	10	\N	\N	\N	\N	\N	Y	\N
6	02024VcGD	24	VcGD	贯通低压侧Vc	N	5	N	N	0	11	2003-10-09 00:00:00.000	1	N	1798	\N	V	0	\N	1.50000	220.00000	\N	\N	0.00000	0.00000	4.40000	2.20000	5.00000	245.00000	200.00000	260.00000	255.00000	180.00000	0	500	10000	220.00000	0.05000	-0.05000	\N	交流采样	Y	\N
12	02024VcZD	24	VcZD	自闭低压侧Vc	N	5	N	N	0	11	2003-10-09 00:00:00.000	1	N	1804	\N	V	0	\N	1.50000	220.00000	\N	\N	0.00000	0.00000	4.40000	2.20000	5.00000	245.00000	200.00000	260.00000	255.00000	180.00000	0	500	10000	220.00000	0.05000	-0.05000	\N	交流采样	Y	\N
29	02024WD	24	WD	FTU温度	N	9	N	N	0	11	2003-10-09 00:00:00.000	1	N	1821	\N	度	0	0.0625	\N	\N	\N	\N	\N	0.00000	\N	\N	\N	80.00000	-80.00000	\N	100.00000	-100.00000	\N	\N	10	\N	\N	\N	\N	\N	Y	\N
13	02024WGGD	24	WGGD	贯通低压侧无功功率	N	1	N	N	0	11	2003-10-09 00:00:00.000	1	N	1805	\N	KVar	0	0.00030213	1.50000	\N	\N	\N	0.00000	0.00000	0.00000	\N	0.00000	\N	\N	\N	\N	\N	\N	\N	10	\N	\N	\N	\N	\N	Y	\N
18	02024WGZD	24	WGZD	自闭低压侧无功功率	N	1	N	N	0	11	2003-10-09 00:00:00.000	1	N	1810	\N	KVar	0	0.00030213	1.50000	\N	\N	\N	0.00000	0.00000	0.00000	\N	0.00000	\N	\N	\N	\N	\N	\N	\N	10	\N	\N	\N	\N	\N	Y	\N
17	02024XXGD	24	XXGD	贯通低压侧相序	N	7	N	N	0	11	2003-10-09 00:00:00.000	1	N	1809	\N	\N	0	1	1.50000	\N	\N	\N	0.00000	0.00000	0.00000	\N	0.00000	\N	\N	\N	\N	\N	\N	\N	10	\N	\N	\N	\N	\N	Y	\N
22	02024XXZD	24	XXZD	自闭低压侧相序	N	7	N	N	0	11	2003-10-09 00:00:00.000	1	N	1814	\N	\N	0	1	1.50000	\N	\N	\N	0.00000	0.00000	0.00000	\N	0.00000	\N	\N	\N	\N	\N	\N	\N	10	\N	\N	\N	\N	\N	Y	\N
14	02024YGGD	24	YGGD	贯通低压侧有功功率	N	2	N	N	0	11	2003-10-09 00:00:00.000	1	N	1806	\N	KW	0	0.00030213	1.50000	\N	\N	\N	0.00000	0.00000	0.00000	\N	0.00000	\N	\N	\N	\N	\N	\N	\N	10	\N	\N	\N	\N	\N	Y	\N
19	02024YGZD	24	YGZD	自闭低压侧有功功率	N	2	N	N	0	11	2003-10-09 00:00:00.000	1	N	1811	\N	KW	0	0.00030213	1.50000	\N	\N	\N	0.00000	0.00000	0.00000	\N	0.00000	\N	\N	\N	\N	\N	\N	\N	10	\N	\N	\N	\N	\N	Y	\N
16	02025GYGD	25	GYGD	贯通低压侧功率因数	N	4	N	N	0	11	2003-10-09 00:00:00.000	1	N	1808	\N	\N	0	0.0000153	1.50000	\N	\N	\N	0.00000	0.00000	0.00000	\N	0.00000	\N	\N	\N	\N	\N	\N	\N	10	\N	\N	\N	\N	\N	Y	\N
21	02025GYZD	25	GYZD	自闭低压侧功率因数	N	4	N	N	0	11	2003-10-09 00:00:00.000	1	N	1813	\N	\N	0	0.0000153	1.50000	\N	\N	\N	0.00000	0.00000	0.00000	\N	0.00000	\N	\N	\N	\N	\N	\N	\N	10	\N	\N	\N	\N	\N	Y	\N
1	02025IaGD	25	IaGD	贯通低压侧Ia	N	6	N	N	0	11	2003-10-09 00:00:00.000	1	N	1793	\N	A	4832	\N	1.00000	150.00000	5.00000	50.00000	0.00000	11.05974	0.80000	0.40000	0.50000	60.00000	-1.00000	80.00000	80.00000	-1.00000	0	500	10000	0.00000	\N	\N	\N	40A/2mA	Y	\N
7	02025IaZD	25	IaZD	自闭低压侧Ia	N	6	N	N	0	11	2003-10-09 00:00:00.000	1	N	1799	\N	A	4782	\N	1.00000	150.00000	5.00000	50.00000	0.00000	10.94530	0.80000	0.40000	0.50000	60.00000	-1.00000	80.00000	80.00000	-1.00000	0	500	10000	0.00000	\N	\N	\N	40A/2mA	Y	\N
2	02025IbGD	25	IbGD	贯通低压侧Ib	N	6	N	N	0	11	2003-10-09 00:00:00.000	1	N	1794	\N	A	4995	\N	1.00000	150.00000	5.00000	50.00000	0.00000	11.43282	0.80000	0.40000	0.50000	60.00000	-1.00000	80.00000	80.00000	-1.00000	0	500	10000	0.00000	\N	\N	\N	40A/2mA	Y	\N
8	02025IbZD	25	IbZD	自闭低压侧Ib	N	6	N	N	0	11	2003-10-09 00:00:00.000	1	N	1800	\N	A	4937	\N	1.00000	150.00000	5.00000	50.00000	0.00000	11.30007	0.80000	0.40000	0.50000	60.00000	-1.00000	80.00000	80.00000	-1.00000	0	500	10000	0.00000	\N	\N	\N	40A/2mA	Y	\N
3	02025IcGD	25	IcGD	贯通低压侧Ic	N	6	N	N	0	11	2003-10-09 00:00:00.000	1	N	1795	\N	A	4917	\N	1.00000	150.00000	5.00000	50.00000	0.00000	11.25429	0.80000	0.40000	0.50000	60.00000	-1.00000	80.00000	80.00000	-1.00000	0	500	10000	0.00000	\N	\N	\N	40A/2mA	Y	\N
9	02025IcZD	25	IcZD	自闭低压侧Ic	N	6	N	N	0	11	2003-10-09 00:00:00.000	1	N	1801	\N	A	4704	\N	1.00000	150.00000	5.00000	50.00000	0.00000	10.76677	0.80000	0.40000	0.50000	60.00000	-1.00000	80.00000	80.00000	-1.00000	0	500	10000	0.00000	\N	\N	\N	40A/2mA	Y	\N
15	02025PLGD	25	PLGD	贯通低压侧频率	N	3	N	N	0	11	2003-10-09 00:00:00.000	1	N	1807	\N	HZ	32757	0.00153	1.50000	\N	\N	\N	0.00000	50.11821	0.00000	\N	0.00000	\N	\N	\N	\N	\N	\N	\N	10	\N	\N	\N	\N	\N	Y	\N
20	02025PLZD	25	PLZD	自闭低压侧频率	N	3	N	N	0	11	2003-10-09 00:00:00.000	1	N	1812	\N	HZ	32757	0.00153	1.50000	\N	\N	\N	0.00000	50.11821	0.00000	\N	0.00000	\N	\N	\N	\N	\N	\N	\N	10	\N	\N	\N	\N	\N	Y	\N
23	02025VabGD	25	VabGD	贯通低压侧Vab	N	8	N	N	0	11	2003-10-09 00:00:00.000	1	N	1815	\N	V	46434	\N	1.50000	380.63000	\N	\N	\N	404.53590	2.20000	2.20000	17.30000	3.00000	209.00000	\N	245.00000	180.00000	\N	500	10	\N	\N	\N	\N	\N	Y	\N
26	02025VabZD	25	VabZD	自闭低压侧Vab	N	8	N	N	0	11	2004-12-19 16:03:02.803	1	N	1818	\N	V	46280	\N	1.50000	380.63000	\N	\N	\N	403.19424	2.20000	2.20000	17.30000	3.00000	209.00000	\N	245.00000	180.00000	\N	500	10	\N	\N	\N	\N	\N	Y	\N
4	02025VaGD	25	VaGD	贯通低压侧Va	N	5	N	N	0	11	2003-10-09 00:00:00.000	1	N	1796	\N	V	46433	\N	1.50000	220.00000	\N	\N	0.00000	233.81231	4.40000	2.20000	5.00000	245.00000	200.00000	260.00000	255.00000	180.00000	0	500	10000	220.00000	0.05000	-0.05000	\N	交流采样	Y	\N
10	02025VaZD	25	VaZD	自闭低压侧Va	N	5	N	N	0	11	2003-10-09 00:00:00.000	1	N	1802	\N	V	46268	\N	1.50000	220.00000	\N	\N	0.00000	232.98146	4.40000	2.20000	5.00000	245.00000	200.00000	260.00000	255.00000	180.00000	0	500	10000	220.00000	0.05000	-0.05000	\N	交流采样	Y	\N
24	02025VbcGD	25	VbcGD	贯通低压侧Vbc	N	8	N	N	0	11	2003-10-09 00:00:00.000	1	N	1816	\N	V	46460	\N	1.50000	380.63000	\N	\N	\N	404.76241	2.20000	2.20000	17.30000	3.00000	209.00000	\N	245.00000	180.00000	\N	500	10	\N	\N	\N	\N	\N	Y	\N
27	02025VbcZD	25	VbcZD	自闭低压侧Vbc	N	8	N	N	0	11	2004-12-19 16:03:02.803	1	N	1819	\N	V	46489	\N	1.50000	380.63000	\N	\N	\N	405.01506	2.20000	2.20000	17.30000	3.00000	209.00000	\N	245.00000	180.00000	\N	500	10	\N	\N	\N	\N	\N	Y	\N
5	02025VbGD	25	VbGD	贯通低压侧Vb	N	5	N	N	0	11	2003-10-09 00:00:00.000	1	N	1797	\N	V	46433	\N	1.50000	220.00000	\N	\N	0.00000	233.81231	4.40000	2.20000	5.00000	245.00000	200.00000	260.00000	255.00000	180.00000	0	500	10000	220.00000	0.05000	-0.05000	\N	交流采样	Y	\N
11	02025VbZD	25	VbZD	自闭低压侧Vb	N	5	N	N	0	11	2003-10-09 00:00:00.000	1	N	1803	\N	V	46531	\N	1.50000	220.00000	\N	\N	0.00000	234.30579	4.40000	2.20000	5.00000	245.00000	200.00000	260.00000	255.00000	180.00000	0	500	10000	220.00000	0.05000	-0.05000	\N	交流采样	Y	\N
25	02025VcaGD	25	VcaGD	贯通低压侧Vca	N	8	N	N	0	11	2003-10-09 00:00:00.000	1	N	1817	\N	V	46533	\N	1.50000	380.63000	\N	\N	\N	405.39839	2.20000	2.20000	17.30000	3.00000	209.00000	\N	245.00000	180.00000	\N	500	10	\N	\N	\N	\N	\N	Y	\N
28	02025VcaZD	25	VcaZD	自闭低压侧Vca	N	8	N	N	0	11	2004-12-19 16:03:02.803	1	N	1820	\N	V	46417	\N	1.50000	380.63000	\N	\N	\N	404.38779	2.20000	2.20000	17.30000	3.00000	209.00000	\N	245.00000	180.00000	\N	500	10	\N	\N	\N	\N	\N	Y	\N
6	02025VcGD	25	VcGD	贯通低压侧Vc	N	5	N	N	0	11	2003-10-09 00:00:00.000	1	N	1798	\N	V	46386	\N	1.50000	220.00000	\N	\N	0.00000	233.57565	4.40000	2.20000	5.00000	245.00000	200.00000	260.00000	255.00000	180.00000	0	500	10000	220.00000	0.05000	-0.05000	\N	交流采样	Y	\N
12	02025VcZD	25	VcZD	自闭低压侧Vc	N	5	N	N	0	11	2003-10-09 00:00:00.000	1	N	1804	\N	V	46758	\N	1.50000	220.00000	\N	\N	0.00000	235.44884	4.40000	2.20000	5.00000	245.00000	200.00000	260.00000	255.00000	180.00000	0	500	10000	220.00000	0.05000	-0.05000	\N	交流采样	Y	\N
29	02025WD	25	WD	FTU温度	N	9	N	N	0	11	2003-10-09 00:00:00.000	1	N	1821	\N	度	624	0.0625	\N	\N	\N	\N	\N	39.00000	\N	\N	\N	80.00000	-80.00000	\N	100.00000	-100.00000	\N	\N	10	\N	\N	\N	\N	\N	Y	\N
13	02025WGGD	25	WGGD	贯通低压侧无功功率	N	1	N	N	0	11	2003-10-09 00:00:00.000	1	N	1805	\N	KVar	25409	0.00030213	1.50000	\N	\N	\N	0.00000	7.67682	0.00000	\N	0.00000	\N	\N	\N	\N	\N	\N	\N	10	\N	\N	\N	\N	\N	Y	\N
18	02025WGZD	25	WGZD	自闭低压侧无功功率	N	1	N	N	0	11	2003-10-09 00:00:00.000	1	N	1810	\N	KVar	25272	0.00030213	1.50000	\N	\N	\N	0.00000	7.63543	0.00000	\N	0.00000	\N	\N	\N	\N	\N	\N	\N	10	\N	\N	\N	\N	\N	Y	\N
17	02025XXGD	25	XXGD	贯通低压侧相序	N	7	N	N	0	11	2003-10-09 00:00:00.000	1	N	1809	\N	\N	0	1	1.50000	\N	\N	\N	0.00000	0.00000	0.00000	\N	0.00000	\N	\N	\N	\N	\N	\N	\N	10	\N	\N	\N	\N	\N	Y	\N
22	02025XXZD	25	XXZD	自闭低压侧相序	N	7	N	N	0	11	2003-10-09 00:00:00.000	1	N	1814	\N	\N	0	1	1.50000	\N	\N	\N	0.00000	0.00000	0.00000	\N	0.00000	\N	\N	\N	\N	\N	\N	\N	10	\N	\N	\N	\N	\N	Y	\N
14	02025YGGD	25	YGGD	贯通低压侧有功功率	N	2	N	N	0	11	2003-10-09 00:00:00.000	1	N	1806	\N	KW	0	0.00030213	1.50000	\N	\N	\N	0.00000	0.00000	0.00000	\N	0.00000	\N	\N	\N	\N	\N	\N	\N	10	\N	\N	\N	\N	\N	Y	\N
19	02025YGZD	25	YGZD	自闭低压侧有功功率	N	2	N	N	0	11	2003-10-09 00:00:00.000	1	N	1811	\N	KW	0	0.00030213	1.50000	\N	\N	\N	0.00000	0.00000	0.00000	\N	0.00000	\N	\N	\N	\N	\N	\N	\N	10	\N	\N	\N	\N	\N	Y	\N
\N	020271	27	1	动力变电源1 Ia	N	6	N	N	2	11	2010-03-05	1	N	17921	\N	A	4100	0.1526	0.00000	0.00000	0.00000	0.00000	0.00000	625.66000	0.00000	0.50000	0.00000	60.00000	-1.00000	0.00000	80.00000	-1.00000	0	500	10000	-1.00000	0.00000	0.00000	0.00000		Y	\N
\N	0202710	27	10	动力变电源1 有功	N	1	N	N	2	11	2010-03-05	1	N	17930	\N	KW	2400	0.0001526	0.00000	0.00000	0.00000	0.00000	0.00000	0.36624	0.00000	\N	0.00000	\N	\N	0.00000	\N	\N	0	0	10	-1.00000	0.00000	0.00000	0.00000		Y	\N
\N	0202711	27	11	动力变电源1 无功	N	1	N	N	2	11	2010-03-05	1	N	17931	\N	KVar	0	0.0001526	0.00000	0.00000	0.00000	0.00000	0.00000	0.00000	0.00000	\N	0.00000	\N	\N	0.00000	\N	\N	0	0	10	-1.00000	0.00000	0.00000	0.00000		Y	\N
\N	0202712	27	12	动力变电源1 频率	N	3	N	N	2	11	2010-03-05	1	N	17932	\N	HZ	5000	0.099	0.00000	0.00000	0.00000	0.00000	0.00000	495.00000	0.00000	\N	0.00000	\N	\N	0.00000	\N	\N	0	0	10	-1.00000	0.00000	0.00000	0.00000		Y	\N
\N	0202713	27	13	动力干线2Ia	N	6	N	N	2	11	2010-03-05	1	N	17933	\N	A	0	0.099	0.00000	0.00000	0.00000	0.00000	0.00000	0.00000	0.00000	-1.00000	\N	60.00000	-1.00000	0.00000	80.00000	-1.00000	0	500	10000	-1.00000	0.00000	0.00000	0.00000	\N	Y	\N
\N	0202714	27	14	动力干线2Ib	N	6	N	N	2	11	2010-03-05	1	N	17934	\N	A	0	0.099	0.00000	0.00000	0.00000	0.00000	0.00000	0.00000	0.00000	-1.00000	\N	60.00000	-1.00000	0.00000	80.00000	-1.00000	0	500	10000	-1.00000	0.00000	0.00000	0.00000	\N	Y	\N
\N	0202715	27	15	动力干线2Ic	N	6	N	N	2	11	2010-03-05	1	N	17935	\N	A	200	0.099	0.00000	0.00000	0.00000	0.00000	0.00000	19.80000	0.00000	-1.00000	\N	60.00000	-1.00000	0.00000	80.00000	-1.00000	0	500	10000	-1.00000	0.00000	0.00000	0.00000	\N	Y	\N
\N	0202716	27	16	动力干线4Ia	N	6	N	N	2	11	2010-03-05	1	N	17936	\N	A	0	0.099	0.00000	0.00000	0.00000	0.00000	0.00000	0.00000	0.00000	-1.00000	\N	60.00000	-1.00000	0.00000	80.00000	-1.00000	0	500	10000	-1.00000	0.00000	0.00000	0.00000	\N	Y	\N
\N	0202717	27	17	动力干线4Ib	N	6	N	N	2	11	2010-03-05	1	N	17937	\N	A	0	0.099	0.00000	0.00000	0.00000	0.00000	0.00000	0.00000	0.00000	-1.00000	\N	60.00000	-1.00000	0.00000	80.00000	-1.00000	0	500	10000	-1.00000	0.00000	0.00000	0.00000	\N	Y	\N
\N	0202718	27	18	动力干线4Ic	N	6	N	N	2	11	2010-03-05	1	N	17938	\N	A	400	0.099	0.00000	0.00000	0.00000	0.00000	0.00000	39.60000	0.00000	-1.00000	\N	60.00000	-1.00000	0.00000	80.00000	-1.00000	0	500	10000	-1.00000	0.00000	0.00000	0.00000	\N	Y	\N
\N	0202719	27	19	备用1Ia	N	6	N	N	2	11	2010-03-05	1	N	17939	\N	A	0	0.099	0.00000	0.00000	0.00000	0.00000	0.00000	0.00000	0.00000	-1.00000	\N	60.00000	-1.00000	0.00000	80.00000	-1.00000	0	500	10000	-1.00000	0.00000	0.00000	0.00000	\N	Y	\N
\N	020272	27	2	动力变电源1 Ib	N	6	N	N	2	11	2010-03-05	1	N	17922	\N	A	3400	0.1526	0.00000	0.00000	0.00000	0.00000	0.00000	518.84000	0.00000	3.00000	0.00000	60.00000	-1.00000	0.00000	80.00000	-1.00000	0	500	10000	-1.00000	0.00000	0.00000	0.00000		Y	\N
\N	0202720	27	20	备用1Ib	N	6	N	N	2	11	2010-03-05	1	N	17940	\N	A	0	0.099	0.00000	0.00000	0.00000	0.00000	0.00000	0.00000	0.00000	-1.00000	\N	60.00000	-1.00000	0.00000	80.00000	-1.00000	0	500	10000	-1.00000	0.00000	0.00000	0.00000	\N	Y	\N
\N	0202721	27	21	备用1Ic	N	6	N	N	2	11	2010-03-05	1	N	17941	\N	A	0	0.099	0.00000	0.00000	0.00000	0.00000	0.00000	0.00000	0.00000	-1.00000	\N	60.00000	-1.00000	0.00000	80.00000	-1.00000	0	500	10000	-1.00000	0.00000	0.00000	0.00000	\N	Y	\N
\N	0202722	27	22	备用2Ia	N	6	N	N	2	11	2010-03-05	1	N	17942	\N	A	0	0.099	0.00000	0.00000	0.00000	0.00000	0.00000	0.00000	0.00000	-1.00000	\N	60.00000	-1.00000	0.00000	80.00000	-1.00000	0	500	10000	-1.00000	0.00000	0.00000	0.00000	\N	Y	\N
\N	0202723	27	23	备用2Ib	N	6	N	N	2	11	2010-03-05	1	N	17943	\N	A	0	0.099	0.00000	0.00000	0.00000	0.00000	0.00000	0.00000	0.00000	-1.00000	\N	60.00000	-1.00000	0.00000	80.00000	-1.00000	0	500	10000	-1.00000	0.00000	0.00000	0.00000	\N	Y	\N
\N	0202724	27	24	备用2Ic	N	6	N	N	2	11	2010-03-05	1	N	17944	\N	A	0	0.099	0.00000	0.00000	0.00000	0.00000	0.00000	0.00000	0.00000	-1.00000	\N	60.00000	-1.00000	0.00000	80.00000	-1.00000	0	500	10000	-1.00000	0.00000	0.00000	0.00000	\N	Y	\N
\N	0202725	27	25	信息1Ia	N	6	N	N	2	11	2010-03-05	1	N	17945	\N	A	70	0.099	0.00000	0.00000	0.00000	0.00000	0.00000	6.93000	0.00000	-1.00000	\N	60.00000	-1.00000	0.00000	80.00000	-1.00000	0	500	10000	-1.00000	0.00000	0.00000	0.00000	\N	Y	\N
\N	0202726	27	26	天窗电源1Ia	N	6	N	N	2	11	2010-03-05	1	N	17946	\N	A	0	0.099	0.00000	0.00000	0.00000	0.00000	0.00000	0.00000	0.00000	-1.00000	\N	60.00000	-1.00000	0.00000	80.00000	-1.00000	0	500	10000	-1.00000	0.00000	0.00000	0.00000	\N	Y	\N
\N	0202727	27	27	照明1Ia	N	6	N	N	2	11	2010-03-05	1	N	17947	\N	A	20	0.099	0.00000	0.00000	0.00000	0.00000	0.00000	1.98000	0.00000	-1.00000	\N	60.00000	-1.00000	0.00000	80.00000	-1.00000	0	500	10000	-1.00000	0.00000	0.00000	0.00000	\N	Y	\N
\N	0202728	27	28	备用4Ia	N	6	N	N	2	11	2010-03-05	1	N	17948	\N	A	0	0.099	0.00000	0.00000	0.00000	0.00000	0.00000	0.00000	0.00000	-1.00000	\N	60.00000	-1.00000	0.00000	80.00000	-1.00000	0	500	10000	-1.00000	0.00000	0.00000	0.00000	\N	Y	\N
\N	0202729	27	29	备用5Ia	N	6	N	N	2	11	2010-03-05	1	N	17949	\N	A	0	0.099	0.00000	0.00000	0.00000	0.00000	0.00000	0.00000	0.00000	-1.00000	\N	60.00000	-1.00000	0.00000	80.00000	-1.00000	0	500	10000	-1.00000	0.00000	0.00000	0.00000	\N	Y	\N
\N	020273	27	3	动力变电源1 Ic	N	6	N	N	2	11	2010-03-05	1	N	17923	\N	A	2700	0.1526	0.00000	0.00000	0.00000	0.00000	0.00000	412.02000	0.00000	1.00000	0.00000	60.00000	-1.00000	0.00000	80.00000	-1.00000	0	500	10000	-1.00000	0.00000	0.00000	0.00000		Y	\N
\N	0202730	27	30	备用6Ia	N	6	N	N	2	11	2010-03-05	1	N	17950	\N	A	0	0.099	0.00000	0.00000	0.00000	0.00000	0.00000	0.00000	0.00000	-1.00000	\N	60.00000	-1.00000	0.00000	80.00000	-1.00000	0	500	10000	-1.00000	0.00000	0.00000	0.00000	\N	Y	\N
\N	0202731	27	31	母联Ia	N	6	N	N	2	11	2010-03-05	1	N	17951	\N	A	0	0.099	0.00000	0.00000	0.00000	0.00000	0.00000	0.00000	0.00000	-1.00000	\N	60.00000	-1.00000	0.00000	80.00000	-1.00000	0	500	10000	-1.00000	0.00000	0.00000	0.00000	\N	Y	\N
\N	0202732	27	32	母联Ib	N	6	N	N	2	11	2010-03-05	1	N	17952	\N	A	0	0.099	0.00000	0.00000	0.00000	0.00000	0.00000	0.00000	0.00000	-1.00000	\N	60.00000	-1.00000	0.00000	80.00000	-1.00000	0	500	10000	-1.00000	0.00000	0.00000	0.00000	\N	Y	\N
\N	0202733	27	33	母联Ic	N	6	N	N	2	11	2010-03-05	1	N	17953	\N	A	0	0.099	0.00000	0.00000	0.00000	0.00000	0.00000	0.00000	0.00000	-1.00000	\N	60.00000	-1.00000	0.00000	80.00000	-1.00000	0	500	10000	-1.00000	0.00000	0.00000	0.00000	\N	Y	\N
\N	0202734	27	34	信息2Ia	N	6	N	N	2	11	2010-03-05	1	N	17954	\N	A	150	0.099	0.00000	0.00000	0.00000	0.00000	0.00000	14.85000	0.00000	-1.00000	\N	60.00000	-1.00000	0.00000	80.00000	-1.00000	0	500	10000	-1.00000	0.00000	0.00000	0.00000	\N	Y	\N
\N	0202735	27	35	天窗电源2Ia	N	6	N	N	2	11	2010-03-05	1	N	17955	\N	A	0	0.099	0.00000	0.00000	0.00000	0.00000	0.00000	0.00000	0.00000	-1.00000	\N	60.00000	-1.00000	0.00000	80.00000	-1.00000	0	500	10000	-1.00000	0.00000	0.00000	0.00000	\N	Y	\N
\N	0202736	27	36	照明2Ia	N	6	N	N	2	11	2010-03-05	1	N	17956	\N	A	0	0.099	0.00000	0.00000	0.00000	0.00000	0.00000	0.00000	0.00000	-1.00000	\N	60.00000	-1.00000	0.00000	80.00000	-1.00000	0	500	10000	-1.00000	0.00000	0.00000	0.00000	\N	Y	\N
\N	0202737	27	37	备用10Ia	N	6	N	N	2	11	2010-03-05	1	N	17957	\N	A	0	0.099	0.00000	0.00000	0.00000	0.00000	0.00000	0.00000	0.00000	-1.00000	\N	60.00000	-1.00000	0.00000	80.00000	-1.00000	0	500	10000	-1.00000	0.00000	0.00000	0.00000	\N	Y	\N
\N	0202738	27	38	备用11Ia	N	6	N	N	2	11	2010-03-05	1	N	17958	\N	A	0	0.099	0.00000	0.00000	0.00000	0.00000	0.00000	0.00000	0.00000	-1.00000	\N	60.00000	-1.00000	0.00000	80.00000	-1.00000	0	500	10000	-1.00000	0.00000	0.00000	0.00000	\N	Y	\N
\N	0202739	27	39	备用12Ia	N	6	N	N	2	11	2010-03-05	1	N	17959	\N	A	0	0.099	0.00000	0.00000	0.00000	0.00000	0.00000	0.00000	0.00000	-1.00000	\N	60.00000	-1.00000	0.00000	80.00000	-1.00000	0	500	10000	-1.00000	0.00000	0.00000	0.00000	\N	Y	\N
\N	020274	27	4	动力变电源1 Ua	N	5	N	N	2	11	2010-03-05	1	N	17924	\N	V	23560	0.1526	0.00000	0.00000	0.00000	0.00000	0.00000	3595.25600	0.00000	1.00000	0.00000	245.00000	180.00000	0.00000	260.00000	50.00000	0	500	10000	-1.00000	0.00000	0.00000	0.00000		Y	\N
\N	0202740	27	40	备用7Ia	N	6	N	N	2	11	2010-03-05	1	N	17960	\N	A	0	0.099	0.00000	0.00000	0.00000	0.00000	0.00000	0.00000	0.00000	-1.00000	\N	60.00000	-1.00000	0.00000	80.00000	-1.00000	0	500	10000	-1.00000	0.00000	0.00000	0.00000	\N	Y	\N
\N	0202741	27	41	备用7Ib	N	6	N	N	2	11	2010-03-05	1	N	17961	\N	A	0	0.099	0.00000	0.00000	0.00000	0.00000	0.00000	0.00000	0.00000	-1.00000	\N	60.00000	-1.00000	0.00000	80.00000	-1.00000	0	500	10000	-1.00000	0.00000	0.00000	0.00000	\N	Y	\N
\N	0202742	27	42	备用7Ic	N	6	N	N	2	11	2010-03-05	1	N	17962	\N	A	0	0.099	0.00000	0.00000	0.00000	0.00000	0.00000	0.00000	0.00000	-1.00000	\N	60.00000	-1.00000	0.00000	80.00000	-1.00000	0	500	10000	-1.00000	0.00000	0.00000	0.00000	\N	Y	\N
\N	0202743	27	43	备用8Ia	N	6	N	N	2	11	2010-03-05	1	N	17963	\N	A	0	0.099	0.00000	0.00000	0.00000	0.00000	0.00000	0.00000	0.00000	-1.00000	\N	60.00000	-1.00000	0.00000	80.00000	-1.00000	0	500	10000	-1.00000	0.00000	0.00000	0.00000	\N	Y	\N
\N	0202744	27	44	备用8Ib	N	6	N	N	2	11	2010-03-05	1	N	17964	\N	A	0	0.099	0.00000	0.00000	0.00000	0.00000	0.00000	0.00000	0.00000	-1.00000	\N	60.00000	-1.00000	0.00000	80.00000	-1.00000	0	500	10000	-1.00000	0.00000	0.00000	0.00000	\N	Y	\N
\N	0202745	27	45	备用8Ic	N	6	N	N	2	11	2010-03-05	1	N	17965	\N	A	0	0.099	0.00000	0.00000	0.00000	0.00000	0.00000	0.00000	0.00000	-1.00000	\N	60.00000	-1.00000	0.00000	80.00000	-1.00000	0	500	10000	-1.00000	0.00000	0.00000	0.00000	\N	Y	\N
\N	0202746	27	46	动力干线1Ia	N	6	N	N	2	11	2010-03-05	1	N	17966	\N	A	0	0.099	0.00000	0.00000	0.00000	0.00000	0.00000	0.00000	0.00000	-1.00000	\N	60.00000	-1.00000	0.00000	80.00000	-1.00000	0	500	10000	-1.00000	0.00000	0.00000	0.00000	\N	Y	\N
\N	0202747	27	47	动力干线1Ib	N	6	N	N	2	11	2010-03-05	1	N	17967	\N	A	0	0.099	0.00000	0.00000	0.00000	0.00000	0.00000	0.00000	0.00000	-1.00000	\N	60.00000	-1.00000	0.00000	80.00000	-1.00000	0	500	10000	-1.00000	0.00000	0.00000	0.00000	\N	Y	\N
\N	0202748	27	48	动力干线1Ic	N	6	N	N	2	11	2010-03-05	1	N	17968	\N	A	0	0.099	0.00000	0.00000	0.00000	0.00000	0.00000	0.00000	0.00000	-1.00000	\N	60.00000	-1.00000	0.00000	80.00000	-1.00000	0	500	10000	-1.00000	0.00000	0.00000	0.00000	\N	Y	\N
\N	0202749	27	49	动力干线2Ia	N	6	N	N	2	11	2010-03-05	1	N	17969	\N	A	0	0.099	0.00000	0.00000	0.00000	0.00000	0.00000	0.00000	0.00000	-1.00000	\N	60.00000	-1.00000	0.00000	80.00000	-1.00000	0	500	10000	-1.00000	0.00000	0.00000	0.00000	\N	Y	\N
\N	020275	27	5	动力变电源1 Ub	N	5	N	N	2	11	2010-03-05	1	N	17925	\N	V	23520	0.1526	0.00000	0.00000	0.00000	0.00000	0.00000	3589.15200	0.00000	51.00000	0.00000	245.00000	180.00000	0.00000	260.00000	50.00000	0	500	10000	-1.00000	0.00000	0.00000	0.00000		Y	\N
\N	0202750	27	50	动力干线2Ib	N	6	N	N	2	11	2010-03-05	1	N	17970	\N	A	0	0.099	0.00000	0.00000	0.00000	0.00000	0.00000	0.00000	0.00000	-1.00000	\N	60.00000	-1.00000	0.00000	80.00000	-1.00000	0	500	10000	-1.00000	0.00000	0.00000	0.00000	\N	Y	\N
\N	0202751	27	51	动力干线2Ic	N	6	N	N	2	11	2010-03-05	1	N	17971	\N	A	0	0.099	0.00000	0.00000	0.00000	0.00000	0.00000	0.00000	0.00000	-1.00000	\N	60.00000	-1.00000	0.00000	80.00000	-1.00000	0	500	10000	-1.00000	0.00000	0.00000	0.00000	\N	Y	\N
\N	0202752	27	52	动力变电源2 Ia	N	6	N	N	2	11	2010-03-05	1	N	17972	\N	A	100	0.099	0.00000	0.00000	0.00000	0.00000	0.00000	9.90000	0.00000	-1.00000	\N	60.00000	-1.00000	0.00000	80.00000	-1.00000	0	500	10000	-1.00000	0.00000	0.00000	0.00000	\N	Y	\N
\N	0202753	27	53	动力变电源2 Ib	N	6	N	N	2	11	2010-03-05	1	N	17973	\N	A	100	0.099	0.00000	0.00000	0.00000	0.00000	0.00000	9.90000	0.00000	-1.00000	\N	60.00000	-1.00000	0.00000	80.00000	-1.00000	0	500	10000	-1.00000	0.00000	0.00000	0.00000	\N	Y	\N
\N	0202754	27	54	动力变电源2 Ic	N	6	N	N	2	11	2010-03-05	1	N	17974	\N	A	100	0.099	0.00000	0.00000	0.00000	0.00000	0.00000	9.90000	0.00000	-1.00000	\N	60.00000	-1.00000	0.00000	80.00000	-1.00000	0	500	10000	-1.00000	0.00000	0.00000	0.00000	\N	Y	\N
\N	0202755	27	55	动力变电源2 Ua	N	5	N	N	2	11	2010-03-05	1	N	17975	\N	V	23500	0.099	0.00000	0.00000	0.00000	0.00000	0.00000	2326.50000	0.00000	-1.00000	\N	245.00000	180.00000	0.00000	260.00000	50.00000	0	500	10000	-1.00000	0.00000	0.00000	0.00000	\N	Y	\N
\N	0202756	27	56	动力变电源2 Ub	N	5	N	N	2	11	2010-03-05	1	N	17976	\N	V	23400	0.099	0.00000	0.00000	0.00000	0.00000	0.00000	2316.60000	0.00000	-1.00000	\N	245.00000	180.00000	0.00000	260.00000	50.00000	0	500	10000	-1.00000	0.00000	0.00000	0.00000	\N	Y	\N
\N	0202757	27	57	动力变电源2 Uc	N	5	N	N	2	11	2010-03-05	1	N	17977	\N	V	23470	0.099	0.00000	0.00000	0.00000	0.00000	0.00000	2323.53000	0.00000	-1.00000	\N	245.00000	180.00000	0.00000	260.00000	50.00000	0	500	10000	-1.00000	0.00000	0.00000	0.00000	\N	Y	\N
\N	0202758	27	58	动力变电源2 Uab	N	5	N	N	2	11	2010-03-05	1	N	17978	\N	V	40620	0.099	0.00000	0.00000	0.00000	0.00000	0.00000	4021.38000	0.00000	-1.00000	\N	\N	\N	0.00000	\N	\N	0	500	20000	-1.00000	0.00000	0.00000	0.00000	\N	Y	\N
\N	0202759	27	59	动力变电源2 Ubc	N	5	N	N	2	11	2010-03-05	1	N	17979	\N	V	40590	0.099	0.00000	0.00000	0.00000	0.00000	0.00000	4018.41000	0.00000	-1.00000	\N	\N	\N	0.00000	\N	\N	0	500	20000	-1.00000	0.00000	0.00000	0.00000	\N	Y	\N
\N	020276	27	6	动力变电源1 Uc	N	5	N	N	2	11	2010-03-05	1	N	17926	\N	V	23630	0.1526	0.00000	0.00000	0.00000	0.00000	0.00000	3605.93800	0.00000	1.00000	0.00000	245.00000	180.00000	0.00000	260.00000	50.00000	0	500	10000	-1.00000	0.00000	0.00000	0.00000		Y	\N
\N	0202760	27	60	动力变电源2 Uca	N	5	N	N	2	11	2010-03-05	1	N	17980	\N	V	40680	0.099	0.00000	0.00000	0.00000	0.00000	0.00000	4027.32000	0.00000	-1.00000	\N	\N	\N	0.00000	\N	\N	0	500	20000	-1.00000	0.00000	0.00000	0.00000	\N	Y	\N
\N	0202761	27	61	动力变电源2 有功	N	1	N	N	2	11	2010-03-05	1	N	17981	\N	KW	100	0.099	0.00000	0.00000	0.00000	0.00000	0.00000	9.90000	0.00000	-1.00000	\N	\N	\N	0.00000	\N	\N	0	0	10	-1.00000	0.00000	0.00000	0.00000	\N	Y	\N
\N	0202762	27	62	动力变电源1 无功	N	1	N	N	2	11	2010-03-05	1	N	17982	\N	KVar	0	0.099	0.00000	0.00000	0.00000	0.00000	0.00000	0.00000	0.00000	-1.00000	\N	\N	\N	0.00000	\N	\N	0	0	10	-1.00000	0.00000	0.00000	0.00000	\N	Y	\N
\N	0202763	27	63	动力变电源1 频率	N	3	N	N	2	11	2010-03-05	1	N	17983	\N	HZ	5006	0.099	0.00000	0.00000	0.00000	0.00000	0.00000	495.59400	0.00000	-1.00000	\N	\N	\N	0.00000	\N	\N	0	0	10	-1.00000	0.00000	0.00000	0.00000	\N	Y	\N
\N	0202764	27	64	RTU柜主用电源电压	N	5	N	N	2	11	2010-03-05	1	N	16385	\N	V	21	0.099	0.00000	0.00000	0.00000	0.00000	0.00000	2.07900	0.00000	-1.00000	\N	\N	\N	0.00000	\N	\N	0	500	10000	-1.00000	0.00000	0.00000	0.00000	\N	Y	\N
\N	0202765	27	65	RTU柜备用电源电压	N	5	N	N	2	11	2010-03-05	1	N	16386	\N	V	0	0.099	0.00000	0.00000	0.00000	0.00000	0.00000	0.00000	0.00000	-1.00000	\N	\N	\N	0.00000	\N	\N	0	500	10000	-1.00000	0.00000	0.00000	0.00000	\N	Y	\N
\N	0202766	27	66	RTU柜常用电源电压	N	5	N	N	2	11	2010-03-05	1	N	16387	\N	V	0	0.099	0.00000	0.00000	0.00000	0.00000	0.00000	0.00000	0.00000	-1.00000	\N	\N	\N	0.00000	\N	\N	0	500	10000	-1.00000	0.00000	0.00000	0.00000	\N	Y	\N
\N	0202767	27	67	RTU柜常用电源电流	N	6	N	N	2	11	2010-03-05	1	N	16388	\N	A	22959	0.099	0.00000	0.00000	0.00000	0.00000	0.00000	2272.94100	0.00000	-1.00000	\N	\N	\N	0.00000	\N	\N	0	500	10000	-1.00000	0.00000	0.00000	0.00000	\N	Y	\N
\N	020277	27	7	动力变电源1 Uab	N	5	N	N	2	11	2010-03-05	1	N	17927	\N	V	40770	0.1526	0.00000	0.00000	0.00000	0.00000	0.00000	6221.50200	0.00000	1.00000	0.00000	380.00000	180.00000	0.00000	400.00000	50.00000	0	500	20000	-1.00000	0.00000	0.00000	0.00000		Y	\N
\N	020278	27	8	动力变电源1 Ubc	N	5	N	N	2	11	2010-03-05	1	N	17928	\N	V	40830	0.1526	0.00000	0.00000	0.00000	0.00000	0.00000	6230.65800	0.00000	2.00000	0.00000	380.00000	180.00000	0.00000	400.00000	50.00000	0	500	20000	-1.00000	0.00000	0.00000	0.00000		Y	\N
\N	020279	27	9	动力变电源1 Uca	N	5	N	N	2	11	2010-03-05	1	N	17929	\N	V	40860	0.1526	0.00000	0.00000	0.00000	0.00000	0.00000	6235.23600	0.00000	2.00000	0.00000	380.00000	180.00000	0.00000	400.00000	50.00000	0	500	20000	-1.00000	0.00000	0.00000	0.00000		Y	\N
1	0202801DYJX1Ia	28	01DYJX1Ia	电源进线一测量Ia	N	6	N	N	2	11	2012-01-01 00:00:00.	1	N	16385	0	A	0	0.0131868131868131	0.00000	0.00000	0.00000	0.00000	0.00000	0.00000	0.00000	0.00000	0.00000	0.00000	0.00000	0.00000	0.00000	0.00000	0	0	10	-1.00000	0.00000	0.00000	0.00000		Y	4
2	0202802DYJX1Ib	28	02DYJX1Ib	电源进线一测量Ib	N	6	N	N	2	11	2012-01-01 00:00:00.	1	N	16386	0	A	0	0.0131868131868131	0.00000	0.00000	0.00000	0.00000	0.00000	0.00000	0.00000	0.00000	0.00000	0.00000	0.00000	0.00000	0.00000	0.00000	0	0	10	-1.00000	0.00000	0.00000	0.00000		Y	4
3	0202803DYJX1Ic	28	03DYJX1Ic	电源进线一测量Ic	N	6	N	N	2	11	2012-01-01 00:00:00.	1	N	16387	0	A	0	0.0131868131868131	0.00000	0.00000	0.00000	0.00000	0.00000	0.00000	0.00000	0.00000	0.00000	0.00000	0.00000	0.00000	0.00000	0.00000	0	0	10	-1.00000	0.00000	0.00000	0.00000		Y	4
4	0202804DYJX1Ua	28	04DYJX1Ua	电源进线一测量Ua	N	5	N	N	2	11	2012-01-01 00:00:00.	1	N	16388	0	KV	0	0.0029296875	0.00000	0.00000	0.00000	0.00000	0.00000	0.00000	0.00000	0.00000	0.00000	0.00000	0.00000	0.00000	0.00000	0.00000	0	0	10	-1.00000	0.00000	0.00000	0.00000		Y	4
5	0202805DYJX1Ub	28	05DYJX1Ub	电源进线一测量Ub	N	5	N	N	2	11	2012-01-01 00:00:00.	1	N	16389	0	KV	0	0.0029296875	0.00000	0.00000	0.00000	0.00000	0.00000	0.00000	0.00000	0.00000	0.00000	0.00000	0.00000	0.00000	0.00000	0.00000	0	0	10	-1.00000	0.00000	0.00000	0.00000		Y	4
6	0202806DYJX1Uc	28	06DYJX1Uc	电源进线一测量Uc	N	5	N	N	2	11	2012-01-01 00:00:00.	1	N	16390	0	KV	0	0.0029296875	0.00000	0.00000	0.00000	0.00000	0.00000	0.00000	0.00000	0.00000	0.00000	0.00000	0.00000	0.00000	0.00000	0.00000	0	0	10	-1.00000	0.00000	0.00000	0.00000		Y	4
7	0202807DYJX1P	28	07DYJX1P	电源进线一P	N	2	N	N	2	11	2012-01-01 00:00:00.	1	N	16391	0	KW	0	0.1522265625	0.00000	0.00000	0.00000	0.00000	0.00000	0.00000	0.00000	0.00000	0.00000	0.00000	0.00000	0.00000	0.00000	0.00000	0	0	10	-1.00000	0.00000	0.00000	0.00000		Y	4
8	0202808DYJX1Q	28	08DYJX1Q	电源进线一Q	N	1	N	N	2	11	2012-01-01 00:00:00.	1	N	16392	0	KVar	0	0.1522265625	0.00000	0.00000	0.00000	0.00000	0.00000	0.00000	0.00000	0.00000	0.00000	0.00000	0.00000	0.00000	0.00000	0.00000	0	0	10	-1.00000	0.00000	0.00000	0.00000		Y	4
9	0202809DYJX1COSφ	28	09DYJX1COSφ	电源进线一COSφ	N	4	N	N	2	11	2012-01-01 00:00:00.	1	N	16393	0		0	0.000244140625	0.00000	0.00000	0.00000	0.00000	0.00000	0.00000	0.00000	0.00000	0.00000	0.00000	0.00000	0.00000	0.00000	0.00000	0	0	10	-1.00000	0.00000	0.00000	0.00000		Y	4
10	0202810DYJX2Ia	28	10DYJX2Ia	电源进线二测量Ia	N	6	N	N	2	11	2012-01-01 00:00:00.	1	N	16394	0	A	0	0.0131868131868131	0.00000	0.00000	0.00000	0.00000	0.00000	0.00000	0.00000	0.00000	0.00000	0.00000	0.00000	0.00000	0.00000	0.00000	0	0	10	-1.00000	0.00000	0.00000	0.00000		Y	5
11	0202811DYJX2Ib	28	11DYJX2Ib	电源进线二测量Ib	N	6	N	N	2	11	2012-01-01 00:00:00.	1	N	16395	0	A	0	0.0131868131868131	0.00000	0.00000	0.00000	0.00000	0.00000	0.00000	0.00000	0.00000	0.00000	0.00000	0.00000	0.00000	0.00000	0.00000	0	0	10	-1.00000	0.00000	0.00000	0.00000		Y	5
12	0202812DYJX2Ic	28	12DYJX2Ic	电源进线二测量Ic	N	6	N	N	2	11	2012-01-01 00:00:00.	1	N	16396	0	A	0	0.0131868131868131	0.00000	0.00000	0.00000	0.00000	0.00000	0.00000	0.00000	0.00000	0.00000	0.00000	0.00000	0.00000	0.00000	0.00000	0	0	10	-1.00000	0.00000	0.00000	0.00000		Y	5
13	0202813DYJX2Ua	28	13DYJX2Ua	电源进线二测量Ua	N	5	N	N	2	11	2012-01-01 00:00:00.	1	N	16397	0	KV	0	0.0029296875	0.00000	0.00000	0.00000	0.00000	0.00000	0.00000	0.00000	0.00000	0.00000	0.00000	0.00000	0.00000	0.00000	0.00000	0	0	10	-1.00000	0.00000	0.00000	0.00000		Y	5
14	0202814DYJX2Ub	28	14DYJX2Ub	电源进线二测量Ub	N	5	N	N	2	11	2012-01-01 00:00:00.	1	N	16398	0	KV	0	0.0029296875	0.00000	0.00000	0.00000	0.00000	0.00000	0.00000	0.00000	0.00000	0.00000	0.00000	0.00000	0.00000	0.00000	0.00000	0	0	10	-1.00000	0.00000	0.00000	0.00000		Y	5
15	0202815DYJX2Uc	28	15DYJX2Uc	电源进线二测量Uc	N	5	N	N	2	11	2012-01-01 00:00:00.	1	N	16399	0	KV	0	0.0029296875	0.00000	0.00000	0.00000	0.00000	0.00000	0.00000	0.00000	0.00000	0.00000	0.00000	0.00000	0.00000	0.00000	0.00000	0	0	10	-1.00000	0.00000	0.00000	0.00000		Y	5
16	0202816DYJX2P	28	16DYJX2P	电源进线二P	N	2	N	N	2	11	2012-01-01 00:00:00.	1	N	16400	0	KW	0	0.1522265625	0.00000	0.00000	0.00000	0.00000	0.00000	0.00000	0.00000	0.00000	0.00000	0.00000	0.00000	0.00000	0.00000	0.00000	0	0	10	-1.00000	0.00000	0.00000	0.00000		Y	5
17	0202817DYJX2Q	28	17DYJX2Q	电源进线二Q	N	1	N	N	2	11	2012-01-01 00:00:00.	1	N	16401	0	KVar	0	0.1522265625	0.00000	0.00000	0.00000	0.00000	0.00000	0.00000	0.00000	0.00000	0.00000	0.00000	0.00000	0.00000	0.00000	0.00000	0	0	10	-1.00000	0.00000	0.00000	0.00000		Y	5
18	0202818DYJX2COSφ	28	18DYJX2COSφ	电源进线二COSφ	N	4	N	N	2	11	2012-01-01 00:00:00.	1	N	16402	0		0	0.000244140625	0.00000	0.00000	0.00000	0.00000	0.00000	0.00000	0.00000	0.00000	0.00000	0.00000	0.00000	0.00000	0.00000	0.00000	0	0	10	-1.00000	0.00000	0.00000	0.00000		Y	5
19	0202819KC1Ia	28	19KC1Ia	馈出一测量Ia	N	6	N	N	2	11	2012-01-01 00:00:00.	1	N	16403	0	A	0	0.00879560439560437	0.00000	0.00000	0.00000	0.00000	0.00000	0.00000	0.00000	0.00000	0.00000	0.00000	0.00000	0.00000	0.00000	0.00000	0	0	10	-1.00000	0.00000	0.00000	0.00000		Y	6
20	0202820KC1Ib	28	20KC1Ib	馈出一测量Ib	N	6	N	N	2	11	2012-01-01 00:00:00.	1	N	16404	0	A	0	0.00879560439560437	0.00000	0.00000	0.00000	0.00000	0.00000	0.00000	0.00000	0.00000	0.00000	0.00000	0.00000	0.00000	0.00000	0.00000	0	0	10	-1.00000	0.00000	0.00000	0.00000		Y	6
21	0202821KC1Ic	28	21KC1Ic	馈出一测量Ic	N	6	N	N	2	11	2012-01-01 00:00:00.	1	N	16405	0	A	0	0.00879560439560437	0.00000	0.00000	0.00000	0.00000	0.00000	0.00000	0.00000	0.00000	0.00000	0.00000	0.00000	0.00000	0.00000	0.00000	0	0	10	-1.00000	0.00000	0.00000	0.00000		Y	6
22	0202822KC1Ua	28	22KC1Ua	馈出一测量Ua	N	5	N	N	2	11	2012-01-01 00:00:00.	1	N	16406	0	KV	0	0.0029296875	0.00000	0.00000	0.00000	0.00000	0.00000	0.00000	0.00000	0.00000	0.00000	0.00000	0.00000	0.00000	0.00000	0.00000	0	0	10	-1.00000	0.00000	0.00000	0.00000		Y	6
23	0202823KC1Ub	28	23KC1Ub	馈出一测量Ub	N	5	N	N	2	11	2012-01-01 00:00:00.	1	N	16407	0	KV	0	0.0029296875	0.00000	0.00000	0.00000	0.00000	0.00000	0.00000	0.00000	0.00000	0.00000	0.00000	0.00000	0.00000	0.00000	0.00000	0	0	10	-1.00000	0.00000	0.00000	0.00000		Y	6
24	0202824KC1Uc	28	24KC1Uc	馈出一测量Uc	N	5	N	N	2	11	2012-01-01 00:00:00.	1	N	16408	0	KV	0	0.0029296875	0.00000	0.00000	0.00000	0.00000	0.00000	0.00000	0.00000	0.00000	0.00000	0.00000	0.00000	0.00000	0.00000	0.00000	0	0	10	-1.00000	0.00000	0.00000	0.00000		Y	6
25	0202825KC1P	28	25KC1P	馈出一P	N	2	N	N	2	11	2012-01-01 00:00:00.	1	N	16409	0	KW	0	0.101484375	0.00000	0.00000	0.00000	0.00000	0.00000	0.00000	0.00000	0.00000	0.00000	0.00000	0.00000	0.00000	0.00000	0.00000	0	0	10	-1.00000	0.00000	0.00000	0.00000		Y	6
26	0202826KC1Q	28	26KC1Q	馈出一Q	N	1	N	N	2	11	2012-01-01 00:00:00.	1	N	16410	0	KVar	0	0.101484375	0.00000	0.00000	0.00000	0.00000	0.00000	0.00000	0.00000	0.00000	0.00000	0.00000	0.00000	0.00000	0.00000	0.00000	0	0	10	-1.00000	0.00000	0.00000	0.00000		Y	6
27	0202827KC1COSφ	28	27KC1COSφ	馈出一COSφ	N	4	N	N	2	11	2012-01-01 00:00:00.	1	N	16411	0		0	0.000244140625	0.00000	0.00000	0.00000	0.00000	0.00000	0.00000	0.00000	0.00000	0.00000	0.00000	0.00000	0.00000	0.00000	0.00000	0	0	10	-1.00000	0.00000	0.00000	0.00000		Y	6
28	0202828KC2Ia	28	28KC2Ia	馈出二测量Ia	N	6	N	N	2	11	2012-01-01 00:00:00.	1	N	16412	0	A	0	0.00879560439560437	0.00000	0.00000	0.00000	0.00000	0.00000	0.00000	0.00000	0.00000	0.00000	0.00000	0.00000	0.00000	0.00000	0.00000	0	0	10	-1.00000	0.00000	0.00000	0.00000		Y	7
29	0202829KC2Ib	28	29KC2Ib	馈出二测量Ib	N	6	N	N	2	11	2012-01-01 00:00:00.	1	N	16413	0	A	0	0.00879560439560437	0.00000	0.00000	0.00000	0.00000	0.00000	0.00000	0.00000	0.00000	0.00000	0.00000	0.00000	0.00000	0.00000	0.00000	0	0	10	-1.00000	0.00000	0.00000	0.00000		Y	7
30	0202830KC2Ic	28	30KC2Ic	馈出二测量Ic	N	6	N	N	2	11	2012-01-01 00:00:00.	1	N	16414	0	A	24	0.00879560439560437	0.00000	0.00000	0.00000	0.00000	0.00000	0.21109	0.00000	0.00000	0.00000	0.00000	0.00000	0.00000	0.00000	0.00000	0	0	10	-1.00000	0.00000	0.00000	0.00000		Y	7
31	0202831KC2Ua	28	31KC2Ua	馈出二测量Ua	N	5	N	N	2	11	2012-01-01 00:00:00.	1	N	16415	0	KV	0	0.0029296875	0.00000	0.00000	0.00000	0.00000	0.00000	0.00000	0.00000	0.00000	0.00000	0.00000	0.00000	0.00000	0.00000	0.00000	0	0	10	-1.00000	0.00000	0.00000	0.00000		Y	7
32	0202832KC2Ub	28	32KC2Ub	馈出二测量Ub	N	5	N	N	2	11	2012-01-01 00:00:00.	1	N	16416	0	KV	0	0.0029296875	0.00000	0.00000	0.00000	0.00000	0.00000	0.00000	0.00000	0.00000	0.00000	0.00000	0.00000	0.00000	0.00000	0.00000	0	0	10	-1.00000	0.00000	0.00000	0.00000		Y	7
33	0202833KC2Uc	28	33KC2Uc	馈出二测量Uc	N	5	N	N	2	11	2012-01-01 00:00:00.	1	N	16417	0	KV	0	0.0029296875	0.00000	0.00000	0.00000	0.00000	0.00000	0.00000	0.00000	0.00000	0.00000	0.00000	0.00000	0.00000	0.00000	0.00000	0	0	10	-1.00000	0.00000	0.00000	0.00000		Y	7
34	0202834KC2P	28	34KC2P	馈出二P	N	2	N	N	2	11	2012-01-01 00:00:00.	1	N	16418	0	KW	0	0.101484375	0.00000	0.00000	0.00000	0.00000	0.00000	0.00000	0.00000	0.00000	0.00000	0.00000	0.00000	0.00000	0.00000	0.00000	0	0	10	-1.00000	0.00000	0.00000	0.00000		Y	7
35	0202835KC2Q	28	35KC2Q	馈出二Q	N	1	N	N	2	11	2012-01-01 00:00:00.	1	N	16419	0	KVar	0	0.101484375	0.00000	0.00000	0.00000	0.00000	0.00000	0.00000	0.00000	0.00000	0.00000	0.00000	0.00000	0.00000	0.00000	0.00000	0	0	10	-1.00000	0.00000	0.00000	0.00000		Y	7
36	0202836KC2COSφ	28	36KC2COSφ	馈出二COSφ	N	4	N	N	2	11	2012-01-01 00:00:00.	1	N	16420	0		0	0.000244140625	0.00000	0.00000	0.00000	0.00000	0.00000	0.00000	0.00000	0.00000	0.00000	0.00000	0.00000	0.00000	0.00000	0.00000	0	0	10	-1.00000	0.00000	0.00000	0.00000		Y	7
38	0202838DLBYQ1Ia	28	38DLBYQ1Ia	动力变压器一测量Ia	N	6	N	N	2	11	2012-01-01 00:00:00.	1	N	16421	0	A	0	0.00659340659340657	0.00000	0.00000	0.00000	0.00000	0.00000	0.00000	0.00000	0.00000	0.00000	0.00000	0.00000	0.00000	0.00000	0.00000	0	0	10	-1.00000	0.00000	0.00000	0.00000		Y	20
39	0202839DLBYQ1Ib	28	39DLBYQ1Ib	动力变压器一测量Ib	N	6	N	N	2	11	2012-01-01 00:00:00.	1	N	16422	0	A	0	0.00659340659340657	0.00000	0.00000	0.00000	0.00000	0.00000	0.00000	0.00000	0.00000	0.00000	0.00000	0.00000	0.00000	0.00000	0.00000	0	0	10	-1.00000	0.00000	0.00000	0.00000		Y	20
40	0202840DLBYQ1Ic	28	40DLBYQ1Ic	动力变压器一测量Ic	N	6	N	N	2	11	2012-01-01 00:00:00.	1	N	16423	0	A	0	0.00659340659340657	0.00000	0.00000	0.00000	0.00000	0.00000	0.00000	0.00000	0.00000	0.00000	0.00000	0.00000	0.00000	0.00000	0.00000	0	0	10	-1.00000	0.00000	0.00000	0.00000		Y	20
41	0202841DLBYQ1Ua	28	41DLBYQ1Ua	动力变压器一测量Ua	N	5	N	N	2	11	2012-01-01 00:00:00.	1	N	16424	0	KV	0	0.0029296875	0.00000	0.00000	0.00000	0.00000	0.00000	0.00000	0.00000	0.00000	0.00000	0.00000	0.00000	0.00000	0.00000	0.00000	0	0	10	-1.00000	0.00000	0.00000	0.00000		Y	20
42	0202842DLBYQ1Ub	28	42DLBYQ1Ub	动力变压器一测量Ub	N	5	N	N	2	11	2012-01-01 00:00:00.	1	N	16425	0	KV	0	0.0029296875	0.00000	0.00000	0.00000	0.00000	0.00000	0.00000	0.00000	0.00000	0.00000	0.00000	0.00000	0.00000	0.00000	0.00000	0	0	10	-1.00000	0.00000	0.00000	0.00000		Y	20
43	0202843DLBYQ1Uc	28	43DLBYQ1Uc	动力变压器一测量Uc	N	5	N	N	2	11	2012-01-01 00:00:00.	1	N	16426	0	KV	0	0.0029296875	0.00000	0.00000	0.00000	0.00000	0.00000	0.00000	0.00000	0.00000	0.00000	0.00000	0.00000	0.00000	0.00000	0.00000	0	0	10	-1.00000	0.00000	0.00000	0.00000		Y	20
44	0202844DLBYQ1P	28	44DLBYQ1P	动力变压器一P	N	2	N	N	2	11	2012-01-01 00:00:00.	1	N	16427	0	KW	0	0.07611328125	0.00000	0.00000	0.00000	0.00000	0.00000	0.00000	0.00000	0.00000	0.00000	0.00000	0.00000	0.00000	0.00000	0.00000	0	0	10	-1.00000	0.00000	0.00000	0.00000		Y	20
45	0202845DLBYQ1Q	28	45DLBYQ1Q	动力变压器一Q	N	1	N	N	2	11	2012-01-01 00:00:00.	1	N	16428	0	KVar	0	0.07611328125	0.00000	0.00000	0.00000	0.00000	0.00000	0.00000	0.00000	0.00000	0.00000	0.00000	0.00000	0.00000	0.00000	0.00000	0	0	10	-1.00000	0.00000	0.00000	0.00000		Y	20
46	0202846DLBYQ1COSφ	28	46DLBYQ1COSφ	动力变压器一COSφ	N	4	N	N	2	11	2012-01-01 00:00:00.	1	N	16429	0		0	0.000244140625	0.00000	0.00000	0.00000	0.00000	0.00000	0.00000	0.00000	0.00000	0.00000	0.00000	0.00000	0.00000	0.00000	0.00000	0	0	10	-1.00000	0.00000	0.00000	0.00000		Y	20
47	0202847DLBYQ2Ia	28	47DLBYQ2Ia	动力变压器二测量Ia	N	6	N	N	2	11	2012-01-01 00:00:00.	1	N	16430	0	A	0	0.00659340659340657	0.00000	0.00000	0.00000	0.00000	0.00000	0.00000	0.00000	0.00000	0.00000	0.00000	0.00000	0.00000	0.00000	0.00000	0	0	10	-1.00000	0.00000	0.00000	0.00000		Y	21
48	0202848DLBYQ2Ib	28	48DLBYQ2Ib	动力变压器二测量Ib	N	6	N	N	2	11	2012-01-01 00:00:00.	1	N	16431	0	A	0	0.00659340659340657	0.00000	0.00000	0.00000	0.00000	0.00000	0.00000	0.00000	0.00000	0.00000	0.00000	0.00000	0.00000	0.00000	0.00000	0	0	10	-1.00000	0.00000	0.00000	0.00000		Y	21
49	0202849DLBYQ2Ic	28	49DLBYQ2Ic	动力变压器二测量Ic	N	6	N	N	2	11	2012-01-01 00:00:00.	1	N	16432	0	A	208	0.00659340659340657	0.00000	0.00000	0.00000	0.00000	0.00000	1.37143	0.00000	0.00000	0.00000	0.00000	0.00000	0.00000	0.00000	0.00000	0	0	10	-1.00000	0.00000	0.00000	0.00000		Y	21
50	0202850DLBYQ2Ua	28	50DLBYQ2Ua	动力变压器二测量Ua	N	5	N	N	2	11	2012-01-01 00:00:00.	1	N	16433	0	KV	0	0.0029296875	0.00000	0.00000	0.00000	0.00000	0.00000	0.00000	0.00000	0.00000	0.00000	0.00000	0.00000	0.00000	0.00000	0.00000	0	0	10	-1.00000	0.00000	0.00000	0.00000		Y	21
51	0202851DLBYQ2Ub	28	51DLBYQ2Ub	动力变压器二测量Ub	N	5	N	N	2	11	2012-01-01 00:00:00.	1	N	16434	0	KV	0	0.0029296875	0.00000	0.00000	0.00000	0.00000	0.00000	0.00000	0.00000	0.00000	0.00000	0.00000	0.00000	0.00000	0.00000	0.00000	0	0	10	-1.00000	0.00000	0.00000	0.00000		Y	21
52	0202852DLBYQ2Uc	28	52DLBYQ2Uc	动力变压器二测量Uc	N	5	N	N	2	11	2012-01-01 00:00:00.	1	N	16435	0	KV	864	0.0029296875	0.00000	0.00000	0.00000	0.00000	0.00000	2.53125	0.00000	0.00000	0.00000	0.00000	0.00000	0.00000	0.00000	0.00000	0	0	10	-1.00000	0.00000	0.00000	0.00000		Y	21
53	0202853DLBYQ2P	28	53DLBYQ2P	动力变压器二P	N	2	N	N	2	11	2012-01-01 00:00:00.	1	N	16436	0	KW	0	0.07611328125	0.00000	0.00000	0.00000	0.00000	0.00000	0.00000	0.00000	0.00000	0.00000	0.00000	0.00000	0.00000	0.00000	0.00000	0	0	10	-1.00000	0.00000	0.00000	0.00000		Y	21
54	0202854DLBYQ2Q	28	54DLBYQ2Q	动力变压器二Q	N	1	N	N	2	11	2012-01-01 00:00:00.	1	N	16437	0	KVar	0	0.07611328125	0.00000	0.00000	0.00000	0.00000	0.00000	0.00000	0.00000	0.00000	0.00000	0.00000	0.00000	0.00000	0.00000	0.00000	0	0	10	-1.00000	0.00000	0.00000	0.00000		Y	21
55	0202855DLBYQ2COSφ	28	55DLBYQ2COSφ	动力变压器二COSφ	N	4	N	N	2	11	2012-01-01 00:00:00.	1	N	16438	0		0	0.000244140625	0.00000	0.00000	0.00000	0.00000	0.00000	0.00000	0.00000	0.00000	0.00000	0.00000	0.00000	0.00000	0.00000	0.00000	0	0	10	-1.00000	0.00000	0.00000	0.00000		Y	21
56	0202856DYJX1Uxab	28	56DYJX1Uxab	电源进线一测Uxab	N	8	N	N	2	11	2012-01-01 00:00:00.	1	N	16439	0	KV	28064	0.000379	0.00000	0.00000	0.00000	0.00000	0.00000	10.63626	0.00000	0.00000	0.00000	0.00000	0.00000	0.00000	0.00000	0.00000	0	0	10	-1.00000	0.00000	0.00000	0.00000		Y	4
57	0202857DYJX1Uxbc	28	57DYJX1Uxbc	电源进线一测Uxbc	N	8	N	N	2	11	2012-01-01 00:00:00.	1	N	16440	0	KV	27936	0.000379	0.00000	0.00000	0.00000	0.00000	0.00000	10.58774	0.00000	0.00000	0.00000	0.00000	0.00000	0.00000	0.00000	0.00000	0	0	10	-1.00000	0.00000	0.00000	0.00000		Y	4
58	0202858DYJX1Uxca	28	58DYJX1Uxca	电源进线一测Uxca	N	8	N	N	2	11	2012-01-01 00:00:00.	1	N	16441	0	KV	28152	0.000379	0.00000	0.00000	0.00000	0.00000	0.00000	10.66961	0.00000	0.00000	0.00000	0.00000	0.00000	0.00000	0.00000	0.00000	0	0	10	-1.00000	0.00000	0.00000	0.00000		Y	4
59	0202859DYJX2Uxab	28	59DYJX2Uxab	电源进线二测Uxab	N	8	N	N	2	11	2012-01-01 00:00:00.	1	N	16442	0	KV	27992	0.000379	0.00000	0.00000	0.00000	0.00000	0.00000	10.60897	0.00000	0.00000	0.00000	0.00000	0.00000	0.00000	0.00000	0.00000	0	0	10	-1.00000	0.00000	0.00000	0.00000		Y	5
60	0202860DYJX2Uxbc	28	60DYJX2Uxbc	电源进线二测Uxbc	N	8	N	N	2	11	2012-01-01 00:00:00.	1	N	16443	0	KV	27904	0.000379	0.00000	0.00000	0.00000	0.00000	0.00000	10.57562	0.00000	0.00000	0.00000	0.00000	0.00000	0.00000	0.00000	0.00000	0	0	10	-1.00000	0.00000	0.00000	0.00000		Y	5
61	0202861DYJX2Uxca	28	61DYJX2Uxca	电源进线二测Uxca	N	8	N	N	2	11	2012-01-01 00:00:00.	1	N	16444	0	KV	28056	0.000379	0.00000	0.00000	0.00000	0.00000	0.00000	10.63322	0.00000	0.00000	0.00000	0.00000	0.00000	0.00000	0.00000	0.00000	0	0	10	-1.00000	0.00000	0.00000	0.00000		Y	5
1	02029001DLBDY（一）IA	29	DLBDY（一）IA	动力变电源（一）A相电流	N	5	N	N	2	11		1	N	16385	0	A	0	0.1	0.00000	0.00000	0.00000	0.00000	0.00000	0.00000	0.00000	0.00000	0.00000	0.00000	0.00000	0.00000	0.00000	0.00000	0	0	0	-1.00000	0.00000	0.00000	0.00000		Y	0
2	02029002DLBDY（一）IB	29	DLBDY（一）IB	动力变电源（一）B相电流	N	6	N	N	2	11		1	N	16386	0	A	0	0.1	0.00000	0.00000	0.00000	0.00000	0.00000	0.00000	0.00000	0.00000	0.00000	0.00000	0.00000	0.00000	0.00000	0.00000	0	0	0	-1.00000	0.00000	0.00000	0.00000		Y	0
3	02029003DLBDY（一）IC	29	DLBDY（一）IC	动力变电源（一）C相电流	N	6	N	N	2	11		1	N	16387	0	A	0	0.1	0.00000	0.00000	0.00000	0.00000	0.00000	0.00000	0.00000	0.00000	0.00000	0.00000	0.00000	0.00000	0.00000	0.00000	0	0	0	-1.00000	0.00000	0.00000	0.00000		Y	0
4	02029004DLBDY（一）UA	29	DLBDY（一）UA	动力变电源（一）A相电压	N	5	N	N	2	11		1	N	16388	0	V	239	1	0.00000	0.00000	0.00000	0.00000	0.00000	239.00000	0.00000	0.00000	0.00000	0.00000	0.00000	0.00000	0.00000	0.00000	0	0	0	-1.00000	0.00000	0.00000	0.00000		Y	0
5	02029005DLBDY（一）UB	29	DLBDY（一）UB	动力变电源（一）B相电压	N	5	N	N	2	11		1	N	16389	0	V	239	1	0.00000	0.00000	0.00000	0.00000	0.00000	239.00000	0.00000	0.00000	0.00000	0.00000	0.00000	0.00000	0.00000	0.00000	0	0	0	-1.00000	0.00000	0.00000	0.00000		Y	0
6	02029006DLBDY（一）UC	29	DLBDY（一）UC	动力变电源（一）C相电压	N	5	N	N	2	11		1	N	16390	0	V	239	1	0.00000	0.00000	0.00000	0.00000	0.00000	239.00000	0.00000	0.00000	0.00000	0.00000	0.00000	0.00000	0.00000	0.00000	0	0	0	-1.00000	0.00000	0.00000	0.00000		Y	0
7	02029007DLBDY（一）UAB	29	DLBDY（一）UAB	动力变电源（一）AB线电压	N	5	N	N	2	11		1	N	16391	0	V	413	1	0.00000	0.00000	0.00000	0.00000	0.00000	413.00000	0.00000	0.00000	0.00000	0.00000	0.00000	0.00000	0.00000	0.00000	0	0	0	-1.00000	0.00000	0.00000	0.00000		Y	0
8	02029008DLBDY（一）UBC	29	DLBDY（一）UBC	动力变电源（一）BC线电压	N	5	N	N	2	11		1	N	16392	0	V	413	1	0.00000	0.00000	0.00000	0.00000	0.00000	413.00000	0.00000	0.00000	0.00000	0.00000	0.00000	0.00000	0.00000	0.00000	0	0	0	-1.00000	0.00000	0.00000	0.00000		Y	0
9	02029009DLBDY（一）UCA	29	DLBDY（一）UCA	动力变电源（一）CA线电压	N	5	N	N	2	11		1	N	16393	0	V	415	1	0.00000	0.00000	0.00000	0.00000	0.00000	415.00000	0.00000	0.00000	0.00000	0.00000	0.00000	0.00000	0.00000	0.00000	0	0	0	-1.00000	0.00000	0.00000	0.00000		Y	0
10	02029010DLBDY（一）YGGL	29	DLBDY（一）YGGL	动力变电源（一）有功功率	N	2	N	N	2	11		1	N	16394	0	kW	0	0.1	0.00000	0.00000	0.00000	0.00000	0.00000	0.00000	0.00000	0.00000	0.00000	0.00000	0.00000	0.00000	0.00000	0.00000	0	0	0	-1.00000	0.00000	0.00000	0.00000		Y	0
11	02029011DLBDY（一）WGGL	29	DLBDY（一）WGGL	动力变电源（一）无功功率	N	1	N	N	2	11		1	N	16395	0	Kvar	0	0.1	0.00000	0.00000	0.00000	0.00000	0.00000	0.00000	0.00000	0.00000	0.00000	0.00000	0.00000	0.00000	0.00000	0.00000	0	0	0	-1.00000	0.00000	0.00000	0.00000		Y	0
12	02029012DLBDY（一）PL	29	DLBDY（一）PL	动力变电源（一）频率	N	3	N	N	2	11		1	N	16396	0	Hz	4999	0.01	0.00000	0.00000	0.00000	0.00000	0.00000	49.99000	0.00000	0.00000	0.00000	0.00000	0.00000	0.00000	0.00000	0.00000	0	0	0	-1.00000	0.00000	0.00000	0.00000		Y	0
13	02029013ZMDYIA	29	ZMDYIA	照明电源IA相电流	N	6	N	N	2	11		1	N	16397	0	A	0	0.1	0.00000	0.00000	0.00000	0.00000	0.00000	0.00000	0.00000	0.00000	0.00000	0.00000	0.00000	0.00000	0.00000	0.00000	0	0	0	-1.00000	0.00000	0.00000	0.00000		Y	0
14	02029014ZMDYIB	29	ZMDYIB	照明电源IB相电流	N	6	N	N	2	11		1	N	16398	0	A	0	0.1	0.00000	0.00000	0.00000	0.00000	0.00000	0.00000	0.00000	0.00000	0.00000	0.00000	0.00000	0.00000	0.00000	0.00000	0	0	0	-1.00000	0.00000	0.00000	0.00000		Y	0
15	02029015ZMDYIC	29	ZMDYIC	照明电源IC相电流	N	6	N	N	2	11		1	N	16399	0	A	0	0.1	0.00000	0.00000	0.00000	0.00000	0.00000	0.00000	0.00000	0.00000	0.00000	0.00000	0.00000	0.00000	0.00000	0.00000	0	0	0	-1.00000	0.00000	0.00000	0.00000		Y	0
16	02029016BYQWKQDY1IA	29	BYQWKQDY1IA	变压器温控器电源1A相电流	N	6	N	N	2	11		1	N	16400	0	A	0	0.1	0.00000	0.00000	0.00000	0.00000	0.00000	0.00000	0.00000	0.00000	0.00000	0.00000	0.00000	0.00000	0.00000	0.00000	0	0	0	-1.00000	0.00000	0.00000	0.00000		Y	0
17	02029017BYQWKQDY1IB	29	BYQWKQDY1IB	变压器温控器电源1B相电流	N	6	N	N	2	11		1	N	16401	0	A	0	0.1	0.00000	0.00000	0.00000	0.00000	0.00000	0.00000	0.00000	0.00000	0.00000	0.00000	0.00000	0.00000	0.00000	0.00000	0	0	0	-1.00000	0.00000	0.00000	0.00000		Y	0
18	02029018BYQWKQDY1IC	29	BYQWKQDY1IC	变压器温控器电源1C相电流	N	6	N	N	2	11		1	N	16402	0	A	0	0.1	0.00000	0.00000	0.00000	0.00000	0.00000	0.00000	0.00000	0.00000	0.00000	0.00000	0.00000	0.00000	0.00000	0.00000	0	0	0	-1.00000	0.00000	0.00000	0.00000		Y	0
19	02029019YL1IA	29	YL1IA	高压柜交流电源A相电流	N	6	N	N	2	11		1	N	16403	0	A	0	0.1	0.00000	0.00000	0.00000	0.00000	0.00000	0.00000	0.00000	0.00000	0.00000	0.00000	0.00000	0.00000	0.00000	0.00000	0	0	0	-1.00000	0.00000	0.00000	0.00000		Y	0
20	02029020YL1IB	29	YL1IB	高压柜交流电源B相电流	N	6	N	N	2	11		1	N	16404	0	A	0	0.1	0.00000	0.00000	0.00000	0.00000	0.00000	0.00000	0.00000	0.00000	0.00000	0.00000	0.00000	0.00000	0.00000	0.00000	0	0	0	-1.00000	0.00000	0.00000	0.00000		Y	0
21	02029021YL1IC	29	YL1IC	高压柜交流电源C相电流	N	6	N	N	2	11		1	N	16405	0	A	0	0.1	0.00000	0.00000	0.00000	0.00000	0.00000	0.00000	0.00000	0.00000	0.00000	0.00000	0.00000	0.00000	0.00000	0.00000	0	0	0	-1.00000	0.00000	0.00000	0.00000		Y	0
22	02029022DLDYL-2IA	29	DLDYL-2IA	动力电源 L-2A相电流	N	6	N	N	2	11		1	N	16406	0	A	0	0.1	0.00000	0.00000	0.00000	0.00000	0.00000	0.00000	0.00000	0.00000	0.00000	0.00000	0.00000	0.00000	0.00000	0.00000	0	0	0	-1.00000	0.00000	0.00000	0.00000		Y	0
23	02029023DLDYL-2IB	29	DLDYL-2IB	动力电源 L-2B相电流	N	6	N	N	2	11		1	N	16407	0	A	0	0.1	0.00000	0.00000	0.00000	0.00000	0.00000	0.00000	0.00000	0.00000	0.00000	0.00000	0.00000	0.00000	0.00000	0.00000	0	0	0	-1.00000	0.00000	0.00000	0.00000		Y	0
24	02029024DLDYL-2IC	29	DLDYL-2IC	动力电源 L-2C相电流	N	6	N	N	2	11		1	N	16408	0	A	0	0.1	0.00000	0.00000	0.00000	0.00000	0.00000	0.00000	0.00000	0.00000	0.00000	0.00000	0.00000	0.00000	0.00000	0.00000	0	0	0	-1.00000	0.00000	0.00000	0.00000		Y	0
25	02029025DLDYL-4IA	29	DLDYL-4IA	动力电源 L-4A相电流	N	6	N	N	2	11		1	N	16409	0	A	0	0.1	0.00000	0.00000	0.00000	0.00000	0.00000	0.00000	0.00000	0.00000	0.00000	0.00000	0.00000	0.00000	0.00000	0.00000	0	0	0	-1.00000	0.00000	0.00000	0.00000		Y	0
26	02029026DLDYL-4IB	29	DLDYL-4IB	动力电源 L-4B相电流	N	6	N	N	2	11		1	N	16410	0	A	0	0.1	0.00000	0.00000	0.00000	0.00000	0.00000	0.00000	0.00000	0.00000	0.00000	0.00000	0.00000	0.00000	0.00000	0.00000	0	0	0	-1.00000	0.00000	0.00000	0.00000		Y	0
27	02029027DLDYL-4IC	29	DLDYL-4IC	动力电源 L-4C相电流	N	6	N	N	2	11		1	N	16411	0	A	0	0.1	0.00000	0.00000	0.00000	0.00000	0.00000	0.00000	0.00000	0.00000	0.00000	0.00000	0.00000	0.00000	0.00000	0.00000	0	0	0	-1.00000	0.00000	0.00000	0.00000		Y	0
28	02029028XXDY(B)IA	29	XXDY(B)IA	信息电源(备)A相电流	N	6	N	N	2	11		1	N	16412	0	A	0	0.1	0.00000	0.00000	0.00000	0.00000	0.00000	0.00000	0.00000	0.00000	0.00000	0.00000	0.00000	0.00000	0.00000	0.00000	0	0	0	-1.00000	0.00000	0.00000	0.00000		Y	0
29	02029029XXDY(B)IB	29	XXDY(B)IB	信息电源(备)B相电流	N	6	N	N	2	11		1	N	16413	0	A	0	0.1	0.00000	0.00000	0.00000	0.00000	0.00000	0.00000	0.00000	0.00000	0.00000	0.00000	0.00000	0.00000	0.00000	0.00000	0	0	0	-1.00000	0.00000	0.00000	0.00000		Y	0
30	02029030XXDY(B)IC	29	XXDY(B)IC	信息电源(备)C相电流	N	6	N	N	2	11		1	N	16414	0	A	0	0.1	0.00000	0.00000	0.00000	0.00000	0.00000	0.00000	0.00000	0.00000	0.00000	0.00000	0.00000	0.00000	0.00000	0.00000	0	0	0	-1.00000	0.00000	0.00000	0.00000		Y	0
31	02029031YL2IA	29	YL2IA	直流屏电源1A相电流	N	6	N	N	2	11		1	N	16415	0	A	0	0.1	0.00000	0.00000	0.00000	0.00000	0.00000	0.00000	0.00000	0.00000	0.00000	0.00000	0.00000	0.00000	0.00000	0.00000	0	0	0	-1.00000	0.00000	0.00000	0.00000		Y	0
32	02029032YL2IB	29	YL2IB	直流屏电源1B相电流	N	6	N	N	2	11		1	N	16416	0	A	0	0.1	0.00000	0.00000	0.00000	0.00000	0.00000	0.00000	0.00000	0.00000	0.00000	0.00000	0.00000	0.00000	0.00000	0.00000	0	0	0	-1.00000	0.00000	0.00000	0.00000		Y	0
33	02029033YL2IC	29	YL2IC	直流屏电源1C相电流	N	6	N	N	2	11		1	N	16417	0	A	0	0.1	0.00000	0.00000	0.00000	0.00000	0.00000	0.00000	0.00000	0.00000	0.00000	0.00000	0.00000	0.00000	0.00000	0.00000	0	0	0	-1.00000	0.00000	0.00000	0.00000		Y	0
34	02029034DLDYL-5IA	29	DLDYL-5IA	动力电源 L-5A相电流	N	6	N	N	2	11		1	N	16418	0	A	0	0.1	0.00000	0.00000	0.00000	0.00000	0.00000	0.00000	0.00000	0.00000	0.00000	0.00000	0.00000	0.00000	0.00000	0.00000	0	0	0	-1.00000	0.00000	0.00000	0.00000		Y	0
35	02029035DLDYL-5IB	29	DLDYL-5IB	动力电源 L-5B相电流	N	6	N	N	2	11		1	N	16419	0	A	0	0.1	0.00000	0.00000	0.00000	0.00000	0.00000	0.00000	0.00000	0.00000	0.00000	0.00000	0.00000	0.00000	0.00000	0.00000	0	0	0	-1.00000	0.00000	0.00000	0.00000		Y	0
36	02029036DLDYL-5IC	29	DLDYL-5IC	动力电源 L-5C相电流	N	6	N	N	2	11		1	N	16420	0	A	0	0.1	0.00000	0.00000	0.00000	0.00000	0.00000	0.00000	0.00000	0.00000	0.00000	0.00000	0.00000	0.00000	0.00000	0.00000	0	0	0	-1.00000	0.00000	0.00000	0.00000		Y	0
37	02029037BDSZMDYM-1IA	29	BDSZMDYM-1IA	变电所照明电源 M-1A相电流	N	6	N	N	2	11		1	N	16421	0	A	0	0.1	0.00000	0.00000	0.00000	0.00000	0.00000	0.00000	0.00000	0.00000	0.00000	0.00000	0.00000	0.00000	0.00000	0.00000	0	0	0	-1.00000	0.00000	0.00000	0.00000		Y	0
38	02029038BDSZMDYM-1IB	29	BDSZMDYM-1IB	变电所照明电源 M-1B相电流	N	6	N	N	2	11		1	N	16422	0	A	18	0.1	0.00000	0.00000	0.00000	0.00000	0.00000	1.80000	0.00000	0.00000	0.00000	0.00000	0.00000	0.00000	0.00000	0.00000	0	0	0	-1.00000	0.00000	0.00000	0.00000		Y	0
39	02029039BDSZMDYM-1IC	29	BDSZMDYM-1IC	变电所照明电源 M-1C相电流	N	6	N	N	2	11		1	N	16423	0	A	0	0.1	0.00000	0.00000	0.00000	0.00000	0.00000	0.00000	0.00000	0.00000	0.00000	0.00000	0.00000	0.00000	0.00000	0.00000	0	0	0	-1.00000	0.00000	0.00000	0.00000		Y	0
40	02029040YL3IA	29	YL3IA	天窗电源主A相电流	N	6	N	N	2	11		1	N	16424	0	A	0	0.1	0.00000	0.00000	0.00000	0.00000	0.00000	0.00000	0.00000	0.00000	0.00000	0.00000	0.00000	0.00000	0.00000	0.00000	0	0	0	-1.00000	0.00000	0.00000	0.00000		Y	0
41	02029041YL3IB	29	YL3IB	天窗电源主B相电流	N	6	N	N	2	11		1	N	16425	0	A	0	0.1	0.00000	0.00000	0.00000	0.00000	0.00000	0.00000	0.00000	0.00000	0.00000	0.00000	0.00000	0.00000	0.00000	0.00000	0	0	0	-1.00000	0.00000	0.00000	0.00000		Y	0
42	02029042YL3IC	29	YL3IC	天窗电源主C相电流	N	6	N	N	2	11		1	N	16426	0	A	0	0.1	0.00000	0.00000	0.00000	0.00000	0.00000	0.00000	0.00000	0.00000	0.00000	0.00000	0.00000	0.00000	0.00000	0.00000	0	0	0	-1.00000	0.00000	0.00000	0.00000		Y	0
43	02029043MLIA	29	MLIA	母联A相电流	N	6	N	N	2	11		1	N	16427	0	A	0	0.1	0.00000	0.00000	0.00000	0.00000	0.00000	0.00000	0.00000	0.00000	0.00000	0.00000	0.00000	0.00000	0.00000	0.00000	0	0	0	-1.00000	0.00000	0.00000	0.00000		Y	0
44	02029044MLIB	29	MLIB	母联B相电流	N	6	N	N	2	11		1	N	16428	0	A	0	0.1	0.00000	0.00000	0.00000	0.00000	0.00000	0.00000	0.00000	0.00000	0.00000	0.00000	0.00000	0.00000	0.00000	0.00000	0	0	0	-1.00000	0.00000	0.00000	0.00000		Y	0
45	02029045MLIC	29	MLIC	母联C相电流	N	6	N	N	2	11		1	N	16429	0	A	0	0.1	0.00000	0.00000	0.00000	0.00000	0.00000	0.00000	0.00000	0.00000	0.00000	0.00000	0.00000	0.00000	0.00000	0.00000	0	0	0	-1.00000	0.00000	0.00000	0.00000		Y	0
46	02029046MLUA	29	MLUA	母联A相电压	N	5	N	N	2	11		1	N	16430	0	V	237	1	0.00000	0.00000	0.00000	0.00000	0.00000	237.00000	0.00000	0.00000	0.00000	0.00000	0.00000	0.00000	0.00000	0.00000	0	0	0	-1.00000	0.00000	0.00000	0.00000		Y	0
47	02029047MLUB	29	MLUB	母联B相电压	N	5	N	N	2	11		1	N	16431	0	V	238	1	0.00000	0.00000	0.00000	0.00000	0.00000	238.00000	0.00000	0.00000	0.00000	0.00000	0.00000	0.00000	0.00000	0.00000	0	0	0	-1.00000	0.00000	0.00000	0.00000		Y	0
48	02029048MLUC	29	MLUC	母联C相电压	N	5	N	N	2	11		1	N	16432	0	V	239	1	0.00000	0.00000	0.00000	0.00000	0.00000	239.00000	0.00000	0.00000	0.00000	0.00000	0.00000	0.00000	0.00000	0.00000	0	0	0	-1.00000	0.00000	0.00000	0.00000		Y	0
49	02029049MLUAB	29	MLUAB	母联AB线电压	N	5	N	N	2	11		1	N	16433	0	V	411	1	0.00000	0.00000	0.00000	0.00000	0.00000	411.00000	0.00000	0.00000	0.00000	0.00000	0.00000	0.00000	0.00000	0.00000	0	0	0	-1.00000	0.00000	0.00000	0.00000		Y	0
50	02029050MLUBC	29	MLUBC	母联BC线电压	N	5	N	N	2	11		1	N	16434	0	V	413	1	0.00000	0.00000	0.00000	0.00000	0.00000	413.00000	0.00000	0.00000	0.00000	0.00000	0.00000	0.00000	0.00000	0.00000	0	0	0	-1.00000	0.00000	0.00000	0.00000		Y	0
51	02029051MLUCA	29	MLUCA	母联CA线电压	N	5	N	N	2	11		1	N	16435	0	V	414	1	0.00000	0.00000	0.00000	0.00000	0.00000	414.00000	0.00000	0.00000	0.00000	0.00000	0.00000	0.00000	0.00000	0.00000	0	0	0	-1.00000	0.00000	0.00000	0.00000		Y	0
52	02029052MLYGGL	29	MLYGGL	母联有功功率	N	2	N	N	2	11		1	N	16436	0	kW	0	0.1	0.00000	0.00000	0.00000	0.00000	0.00000	0.00000	0.00000	0.00000	0.00000	0.00000	0.00000	0.00000	0.00000	0.00000	0	0	0	-1.00000	0.00000	0.00000	0.00000		Y	0
53	02029053MLWGGL	29	MLWGGL	母联无功功率	N	1	N	N	2	11		1	N	16437	0	Kvar	0	0.1	0.00000	0.00000	0.00000	0.00000	0.00000	0.00000	0.00000	0.00000	0.00000	0.00000	0.00000	0.00000	0.00000	0.00000	0	0	0	-1.00000	0.00000	0.00000	0.00000		Y	0
54	02029054MLPL	29	MLPL	母联频率	N	6	N	N	2	11		1	N	16438	0	Hz	5007	0.01	0.00000	0.00000	0.00000	0.00000	0.00000	50.07000	0.00000	0.00000	0.00000	0.00000	0.00000	0.00000	0.00000	0.00000	0	0	0	-1.00000	0.00000	0.00000	0.00000		Y	0
55	02029055DLBDY（二）IA	29	DLBDY（二）IA	动力变电源（二）A相电流	N	6	N	N	2	11		1	N	16439	0	A	0	0.1	0.00000	0.00000	0.00000	0.00000	0.00000	0.00000	0.00000	0.00000	0.00000	0.00000	0.00000	0.00000	0.00000	0.00000	0	0	0	-1.00000	0.00000	0.00000	0.00000		Y	0
56	02029056DLBDY（二）IB	29	DLBDY（二）IB	动力变电源（二）B相电流	N	6	N	N	2	11		1	N	16440	0	A	0	0.1	0.00000	0.00000	0.00000	0.00000	0.00000	0.00000	0.00000	0.00000	0.00000	0.00000	0.00000	0.00000	0.00000	0.00000	0	0	0	-1.00000	0.00000	0.00000	0.00000		Y	0
57	02029057DLBDY（二）IC	29	DLBDY（二）IC	动力变电源（二）C相电流	N	6	N	N	2	11		1	N	16441	0	A	0	0.1	0.00000	0.00000	0.00000	0.00000	0.00000	0.00000	0.00000	0.00000	0.00000	0.00000	0.00000	0.00000	0.00000	0.00000	0	0	0	-1.00000	0.00000	0.00000	0.00000		Y	0
58	02029058DLBDY（二）UA	29	DLBDY（二）UA	动力变电源（二）A相电压	N	5	N	N	2	11		1	N	16442	0	V	241	1	0.00000	0.00000	0.00000	0.00000	0.00000	241.00000	0.00000	0.00000	0.00000	0.00000	0.00000	0.00000	0.00000	0.00000	0	0	0	-1.00000	0.00000	0.00000	0.00000		Y	0
59	02029059DLBDY（二）UB	29	DLBDY（二）UB	动力变电源（二）B相电压	N	5	N	N	2	11		1	N	16443	0	V	236	1	0.00000	0.00000	0.00000	0.00000	0.00000	236.00000	0.00000	0.00000	0.00000	0.00000	0.00000	0.00000	0.00000	0.00000	0	0	0	-1.00000	0.00000	0.00000	0.00000		Y	0
60	02029060DLBDY（二）UC	29	DLBDY（二）UC	动力变电源（二）C相电压	N	5	N	N	2	11		1	N	16444	0	V	239	1	0.00000	0.00000	0.00000	0.00000	0.00000	239.00000	0.00000	0.00000	0.00000	0.00000	0.00000	0.00000	0.00000	0.00000	0	0	0	-1.00000	0.00000	0.00000	0.00000		Y	0
61	02029061DLBDY（二）UAB	29	DLBDY（二）UAB	动力变电源（二）AB线电压	N	5	N	N	2	11		1	N	16445	0	V	412	1	0.00000	0.00000	0.00000	0.00000	0.00000	412.00000	0.00000	0.00000	0.00000	0.00000	0.00000	0.00000	0.00000	0.00000	0	0	0	-1.00000	0.00000	0.00000	0.00000		Y	0
62	02029062DLBDY（二）UBC	29	DLBDY（二）UBC	动力变电源（二）BC线电压	N	5	N	N	2	11		1	N	16446	0	V	411	1	0.00000	0.00000	0.00000	0.00000	0.00000	411.00000	0.00000	0.00000	0.00000	0.00000	0.00000	0.00000	0.00000	0.00000	0	0	0	-1.00000	0.00000	0.00000	0.00000		Y	0
63	02029063DLBDY（二）UCA	29	DLBDY（二）UCA	动力变电源（二）CA线电压	N	5	N	N	2	11		1	N	16447	0	V	417	1	0.00000	0.00000	0.00000	0.00000	0.00000	417.00000	0.00000	0.00000	0.00000	0.00000	0.00000	0.00000	0.00000	0.00000	0	0	0	-1.00000	0.00000	0.00000	0.00000		Y	0
64	02029064DLBDY（二）YGGL	29	DLBDY（二）YGGL	动力变电源（二）有功功率	N	2	N	N	2	11		1	N	16448	0	kW	0	0.1	0.00000	0.00000	0.00000	0.00000	0.00000	0.00000	0.00000	0.00000	0.00000	0.00000	0.00000	0.00000	0.00000	0.00000	0	0	0	-1.00000	0.00000	0.00000	0.00000		Y	0
65	02029065DLBDY（二）WGGL	29	DLBDY（二）WGGL	动力变电源（二）无功功率	N	1	N	N	2	11		1	N	16449	0	Kvar	0	1	0.00000	0.00000	0.00000	0.00000	0.00000	0.00000	0.00000	0.00000	0.00000	0.00000	0.00000	0.00000	0.00000	0.00000	0	0	0	-1.00000	0.00000	0.00000	0.00000		Y	0
66	02029066DLBDY（二）PL	29	DLBDY（二）PL	动力变电源（二）频率	N	8	N	N	2	11		1	N	16450	0	Hz	5007	0.01	0.00000	0.00000	0.00000	0.00000	0.00000	50.07000	0.00000	0.00000	0.00000	0.00000	0.00000	0.00000	0.00000	0.00000	0	0	0	-1.00000	0.00000	0.00000	0.00000		Y	0
67	02029067BYQWKQDY1IA	29	BYQWKQDY1IA	变压器温控器电源1A相电流	N	6	N	N	2	11		1	N	16451	0	A	0	0.1	0.00000	0.00000	0.00000	0.00000	0.00000	0.00000	0.00000	0.00000	0.00000	0.00000	0.00000	0.00000	0.00000	0.00000	0	0	0	-1.00000	0.00000	0.00000	0.00000		Y	0
68	02029068BYQWKQDY1IB	29	BYQWKQDY1IB	变压器温控器电源1B相电流	N	6	N	N	2	11		1	N	16452	0	A	0	0.1	0.00000	0.00000	0.00000	0.00000	0.00000	0.00000	0.00000	0.00000	0.00000	0.00000	0.00000	0.00000	0.00000	0.00000	0	0	0	-1.00000	0.00000	0.00000	0.00000		Y	0
69	02029069BYQWKQDY1IC	29	BYQWKQDY1IC	变压器温控器电源1C相电流	N	6	N	N	2	11		1	N	16453	0	A	0	0.1	0.00000	0.00000	0.00000	0.00000	0.00000	0.00000	0.00000	0.00000	0.00000	0.00000	0.00000	0.00000	0.00000	0.00000	0	0	0	-1.00000	0.00000	0.00000	0.00000		Y	0
70	02029070YLIA	29	YLIA	预留1A相电流	N	6	N	N	2	11		1	N	16454	0	A	0	0.1	0.00000	0.00000	0.00000	0.00000	0.00000	0.00000	0.00000	0.00000	0.00000	0.00000	0.00000	0.00000	0.00000	0.00000	0	0	0	-1.00000	0.00000	0.00000	0.00000		Y	0
71	02029071YLIB	29	YLIB	预留1B相电流	N	6	N	N	2	11		1	N	16455	0	A	0	0.1	0.00000	0.00000	0.00000	0.00000	0.00000	0.00000	0.00000	0.00000	0.00000	0.00000	0.00000	0.00000	0.00000	0.00000	0	0	0	-1.00000	0.00000	0.00000	0.00000		Y	0
72	02029072YLIC	29	YLIC	预留1C相电流	N	6	N	N	2	11		1	N	16456	0	A	0	0.1	0.00000	0.00000	0.00000	0.00000	0.00000	0.00000	0.00000	0.00000	0.00000	0.00000	0.00000	0.00000	0.00000	0.00000	0	0	0	-1.00000	0.00000	0.00000	0.00000		Y	0
73	02029073YL2IA	29	YL2IA	天窗电源备A相电流	N	6	N	N	2	11		1	N	16457	0	A	0	0.1	0.00000	0.00000	0.00000	0.00000	0.00000	0.00000	0.00000	0.00000	0.00000	0.00000	0.00000	0.00000	0.00000	0.00000	0	0	0	-1.00000	0.00000	0.00000	0.00000		Y	0
74	02029074YL2IB	29	YL2IB	天窗电源备B相电流	N	6	N	N	2	11		1	N	16458	0	A	0	0.1	0.00000	0.00000	0.00000	0.00000	0.00000	0.00000	0.00000	0.00000	0.00000	0.00000	0.00000	0.00000	0.00000	0.00000	0	0	0	-1.00000	0.00000	0.00000	0.00000		Y	0
75	02029075YL2IC	29	YL2IC	天窗电源备C相电流	N	6	N	N	2	11		1	N	16459	0	A	0	0.1	0.00000	0.00000	0.00000	0.00000	0.00000	0.00000	0.00000	0.00000	0.00000	0.00000	0.00000	0.00000	0.00000	0.00000	0	0	0	-1.00000	0.00000	0.00000	0.00000		Y	0
76	02029076DLDYL-6IA	29	DLDYL-6IA	动力电源 L-6A相电流	N	6	N	N	2	11		1	N	16460	0	A	0	0.1	0.00000	0.00000	0.00000	0.00000	0.00000	0.00000	0.00000	0.00000	0.00000	0.00000	0.00000	0.00000	0.00000	0.00000	0	0	0	-1.00000	0.00000	0.00000	0.00000		Y	0
77	02029077DLDYL-6IB	29	DLDYL-6IB	动力电源 L-6B相电流	N	6	N	N	2	11		1	N	16461	0	A	0	0.1	0.00000	0.00000	0.00000	0.00000	0.00000	0.00000	0.00000	0.00000	0.00000	0.00000	0.00000	0.00000	0.00000	0.00000	0	0	0	-1.00000	0.00000	0.00000	0.00000		Y	0
78	02029078DLDYL-6IC	29	DLDYL-6IC	动力电源 L-6C相电流	N	6	N	N	2	11		1	N	16462	0	A	0	0.1	0.00000	0.00000	0.00000	0.00000	0.00000	0.00000	0.00000	0.00000	0.00000	0.00000	0.00000	0.00000	0.00000	0.00000	0	0	0	-1.00000	0.00000	0.00000	0.00000		Y	0
79	02029079DLDYL-3IA	29	DLDYL-3IA	动力电源 L-3A相电流	N	6	N	N	2	11		1	N	16463	0	A	0	0.1	0.00000	0.00000	0.00000	0.00000	0.00000	0.00000	0.00000	0.00000	0.00000	0.00000	0.00000	0.00000	0.00000	0.00000	0	0	0	-1.00000	0.00000	0.00000	0.00000		Y	0
80	02029080DLDYL-3IB	29	DLDYL-3IB	动力电源 L-3B相电流	N	6	N	N	2	11		1	N	16464	0	A	0	0.1	0.00000	0.00000	0.00000	0.00000	0.00000	0.00000	0.00000	0.00000	0.00000	0.00000	0.00000	0.00000	0.00000	0.00000	0	0	0	-1.00000	0.00000	0.00000	0.00000		Y	0
81	02029081DLDYL-3IC	29	DLDYL-3IC	动力电源 L-3C相电流	N	6	N	N	2	11		1	N	16465	0	A	0	0.1	0.00000	0.00000	0.00000	0.00000	0.00000	0.00000	0.00000	0.00000	0.00000	0.00000	0.00000	0.00000	0.00000	0.00000	0	0	0	-1.00000	0.00000	0.00000	0.00000		Y	0
82	02029082XXDY(Z)IA	29	XXDY(Z)IA	信息电源(主)A相电流	N	6	N	N	2	11		1	N	16466	0	A	0	0.1	0.00000	0.00000	0.00000	0.00000	0.00000	0.00000	0.00000	0.00000	0.00000	0.00000	0.00000	0.00000	0.00000	0.00000	0	0	0	-1.00000	0.00000	0.00000	0.00000		Y	0
83	02029083XXDY(Z)IB	29	XXDY(Z)IB	信息电源(主)B相电流	N	6	N	N	2	11		1	N	16467	0	A	0	0.1	0.00000	0.00000	0.00000	0.00000	0.00000	0.00000	0.00000	0.00000	0.00000	0.00000	0.00000	0.00000	0.00000	0.00000	0	0	0	-1.00000	0.00000	0.00000	0.00000		Y	0
84	02029084XXDY(Z)IC	29	XXDY(Z)IC	信息电源(主)C相电流	N	6	N	N	2	11		1	N	16468	0	A	0	0.1	0.00000	0.00000	0.00000	0.00000	0.00000	0.00000	0.00000	0.00000	0.00000	0.00000	0.00000	0.00000	0.00000	0.00000	0	0	0	-1.00000	0.00000	0.00000	0.00000		Y	0
85	02029085YL3IA	29	YL3IA	预留3A相电流	N	6	N	N	2	11	\N	1	N	16469	0	A	0	0.1	0.00000	0.00000	0.00000	0.00000	0.00000	0.00000	0.00000	0.00000	0.00000	0.00000	0.00000	0.00000	0.00000	0.00000	0	0	0	-1.00000	0.00000	0.00000	0.00000	\N	Y	0
86	02029086YL3IB	29	YL3IB	预留3B相电流	N	6	N	N	2	11	\N	1	N	16470	0	A	0	0.1	0.00000	0.00000	0.00000	0.00000	0.00000	0.00000	0.00000	0.00000	0.00000	0.00000	0.00000	0.00000	0.00000	0.00000	0	0	0	-1.00000	0.00000	0.00000	0.00000	\N	Y	0
87	02029087YL3IC	29	YL3IC	预留3C相电流	N	6	N	N	2	11	\N	1	N	16471	0	A	0	0.1	0.00000	0.00000	0.00000	0.00000	0.00000	0.00000	0.00000	0.00000	0.00000	0.00000	0.00000	0.00000	0.00000	0.00000	0	0	0	-1.00000	0.00000	0.00000	0.00000	\N	Y	0
88	02029088YL4IA	29	YL4IA	直流屏电源2A相电流	N	6	N	N	2	11	\N	1	N	16472	0	A	0	0.1	0.00000	0.00000	0.00000	0.00000	0.00000	0.00000	0.00000	0.00000	0.00000	0.00000	0.00000	0.00000	0.00000	0.00000	0	0	0	-1.00000	0.00000	0.00000	0.00000	\N	Y	0
89	02029089YL4IB	29	YL4IB	直流屏电源2B相电流	N	6	N	N	2	11	\N	1	N	16473	0	A	0	0.1	0.00000	0.00000	0.00000	0.00000	0.00000	0.00000	0.00000	0.00000	0.00000	0.00000	0.00000	0.00000	0.00000	0.00000	0	0	0	-1.00000	0.00000	0.00000	0.00000		Y	0
90	02029090YL4IC	29	YL4IC	直流屏电源2C相电流	N	6	N	N	2	11	\N	1	N	16474	0	A	0	0.1	0.00000	0.00000	0.00000	0.00000	0.00000	0.00000	0.00000	0.00000	0.00000	0.00000	0.00000	0.00000	0.00000	0.00000	0	0	0	-1.00000	0.00000	0.00000	0.00000	\N	Y	0
91	02029091DLDYL-1IA	29	DLDYL-1IA	动力电源 L-1A相电流	N	6	N	N	2	11		1	N	16475	0	A	0	0.1	0.00000	0.00000	0.00000	0.00000	0.00000	0.00000	0.00000	0.00000	0.00000	0.00000	0.00000	0.00000	0.00000	0.00000	0	0	0	-1.00000	0.00000	0.00000	0.00000		Y	0
92	02029092DLDYL-1IB	29	DLDYL-1IB	动力电源 L-1B相电流	N	6	N	N	2	11		1	N	16476	0	A	0	0.1	0.00000	0.00000	0.00000	0.00000	0.00000	0.00000	0.00000	0.00000	0.00000	0.00000	0.00000	0.00000	0.00000	0.00000	0	0	0	-1.00000	0.00000	0.00000	0.00000		Y	0
93	02029093DLDYL-1IC	29	DLDYL-1IC	动力电源 L-1C相电流	N	6	N	N	2	11		1	N	16477	0	A	0	0.1	0.00000	0.00000	0.00000	0.00000	0.00000	0.00000	0.00000	0.00000	0.00000	0.00000	0.00000	0.00000	0.00000	0.00000	0	0	0	-1.00000	0.00000	0.00000	0.00000		Y	0
94	02029094YL5IA	29	YL5IA	预留5A相电流	N	6	N	N	2	11	\N	1	N	16478	0	A	0	0.1	0.00000	0.00000	0.00000	0.00000	0.00000	0.00000	0.00000	0.00000	0.00000	0.00000	0.00000	0.00000	0.00000	0.00000	0	0	0	-1.00000	0.00000	0.00000	0.00000	\N	Y	0
95	02029095YL5IB	29	YL5IB	预留5B相电流	N	6	N	N	2	11	\N	1	N	16479	0	A	0	0.1	0.00000	0.00000	0.00000	0.00000	0.00000	0.00000	0.00000	0.00000	0.00000	0.00000	0.00000	0.00000	0.00000	0.00000	0	0	0	-1.00000	0.00000	0.00000	0.00000	\N	Y	0
96	02029096YL5IC	29	YL5IC	预留5C相电流	N	6	N	N	2	11	\N	1	N	16480	0	A	0	0.1	0.00000	0.00000	0.00000	0.00000	0.00000	0.00000	0.00000	0.00000	0.00000	0.00000	0.00000	0.00000	0.00000	0.00000	0	0	0	-1.00000	0.00000	0.00000	0.00000	\N	Y	0
97	02029097ZLPDCDY	29	097ZLPDCDY	直流屏电池电压	N	6	N	N	2	11	\N	1	N	16481	0	V	0	0.1	0.00000	0.00000	0.00000	0.00000	0.00000	0.00000	0.00000	0.00000	0.00000	0.00000	0.00000	0.00000	0.00000	0.00000	0	0	0	-1.00000	0.00000	0.00000	0.00000	\N	Y	0
98	02029098ZLPDCDL	29	098ZLPDCDL	直流屏电池电流	N	6	N	N	2	11	\N	1	N	16482	0	A	0	0.1	0.00000	0.00000	0.00000	0.00000	0.00000	0.00000	0.00000	0.00000	0.00000	0.00000	0.00000	0.00000	0.00000	0.00000	0	0	0	-1.00000	0.00000	0.00000	0.00000	\N	Y	0
99	02029099ZLPKMDY	29	099ZLPKMDY	直流屏控母电压	N	6	N	N	2	11	\N	1	N	16483	0	V	0	0.1	0.00000	0.00000	0.00000	0.00000	0.00000	0.00000	0.00000	0.00000	0.00000	0.00000	0.00000	0.00000	0.00000	0.00000	0	0	0	-1.00000	0.00000	0.00000	0.00000	\N	Y	0
100	02029100ZLPKMDL	29	100ZLPKMDL	直流屏控母电流	N	6	N	N	2	11	\N	1	N	16484	0	A	0	0.1	0.00000	0.00000	0.00000	0.00000	0.00000	0.00000	0.00000	0.00000	0.00000	0.00000	0.00000	0.00000	0.00000	0.00000	0	0	0	-1.00000	0.00000	0.00000	0.00000	\N	Y	0
101	02029101ZLP1JLABDY	29	101ZLP1JLABDY	直流屏1#交流AB电压	N	6	N	N	2	11	\N	1	N	16485	0	V	0	0.1	0.00000	0.00000	0.00000	0.00000	0.00000	0.00000	0.00000	0.00000	0.00000	0.00000	0.00000	0.00000	0.00000	0.00000	0	0	0	-1.00000	0.00000	0.00000	0.00000	\N	Y	0
102	02029102ZLP1JLBCDY	29	102ZLP1JLBCDY	直流屏1#交流BC电压	N	6	N	N	2	11	\N	1	N	16486	0	V	0	0.1	0.00000	0.00000	0.00000	0.00000	0.00000	0.00000	0.00000	0.00000	0.00000	0.00000	0.00000	0.00000	0.00000	0.00000	0	0	0	-1.00000	0.00000	0.00000	0.00000	\N	Y	0
103	02029103ZLP1JLCADY	29	103ZLP1JLCADY	直流屏1#交流CA电压	N	6	N	N	2	11	\N	1	N	16487	0	V	0	0.1	0.00000	0.00000	0.00000	0.00000	0.00000	0.00000	0.00000	0.00000	0.00000	0.00000	0.00000	0.00000	0.00000	0.00000	0	0	0	-1.00000	0.00000	0.00000	0.00000	\N	Y	0
104	02029104ZLP2JLABDY	29	104ZLP2JLABDY	直流屏2#交流AB电压	N	6	N	N	2	11	\N	1	N	16488	0	V	0	0.1	0.00000	0.00000	0.00000	0.00000	0.00000	0.00000	0.00000	0.00000	0.00000	0.00000	0.00000	0.00000	0.00000	0.00000	0	0	0	-1.00000	0.00000	0.00000	0.00000	\N	Y	0
105	02029105ZLP2JLBCDY	29	105ZLP2JLBCDY	直流屏2#交流BC电压	N	6	N	N	2	11	\N	1	N	16489	0	V	0	0.1	0.00000	0.00000	0.00000	0.00000	0.00000	0.00000	0.00000	0.00000	0.00000	0.00000	0.00000	0.00000	0.00000	0.00000	0	0	0	-1.00000	0.00000	0.00000	0.00000	\N	Y	0
106	02029106ZLP2JLCADY	29	106ZLP2JLCADY	直流屏2#交流CA电压	N	6	N	N	2	11	\N	1	N	16490	0	V	0	0.1	0.00000	0.00000	0.00000	0.00000	0.00000	0.00000	0.00000	0.00000	0.00000	0.00000	0.00000	0.00000	0.00000	0.00000	0	0	0	-1.00000	0.00000	0.00000	0.00000	\N	Y	0
107	02029107ZLP1DTDY	29	107ZLP1DTDY	直流屏1#单体电压	N	6	N	N	2	11	\N	1	N	16491	0	V	0	0.1	0.00000	0.00000	0.00000	0.00000	0.00000	0.00000	0.00000	0.00000	0.00000	0.00000	0.00000	0.00000	0.00000	0.00000	0	0	0	-1.00000	0.00000	0.00000	0.00000	\N	Y	0
108	02029108ZLP2DTDY	29	108ZLP2DTDY	直流屏2#单体电压	N	6	N	N	2	11	\N	1	N	16492	0	V	0	0.1	0.00000	0.00000	0.00000	0.00000	0.00000	0.00000	0.00000	0.00000	0.00000	0.00000	0.00000	0.00000	0.00000	0.00000	0	0	0	-1.00000	0.00000	0.00000	0.00000	\N	Y	0
109	02029109ZLP3DTDY	29	109ZLP3DTDY	直流屏3#单体电压	N	6	N	N	2	11	\N	1	N	16493	0	V	0	0.1	0.00000	0.00000	0.00000	0.00000	0.00000	0.00000	0.00000	0.00000	0.00000	0.00000	0.00000	0.00000	0.00000	0.00000	0	0	0	-1.00000	0.00000	0.00000	0.00000	\N	Y	0
110	02029110ZLP4DTDY	29	110ZLP4DTDY	直流屏4#单体电压	N	6	N	N	2	11	\N	1	N	16494	0	V	0	0.1	0.00000	0.00000	0.00000	0.00000	0.00000	0.00000	0.00000	0.00000	0.00000	0.00000	0.00000	0.00000	0.00000	0.00000	0	0	0	-1.00000	0.00000	0.00000	0.00000	\N	Y	0
111	02029111ZLP5DTDY	29	111ZLP5DTDY	直流屏5#单体电压	N	6	N	N	2	11	\N	1	N	16495	0	V	0	0.1	0.00000	0.00000	0.00000	0.00000	0.00000	0.00000	0.00000	0.00000	0.00000	0.00000	0.00000	0.00000	0.00000	0.00000	0	0	0	-1.00000	0.00000	0.00000	0.00000	\N	Y	0
112	02029112ZLP6DTDY	29	112ZLP6DTDY	直流屏6#单体电压	N	6	N	N	2	11	\N	1	N	16496	0	V	0	0.1	0.00000	0.00000	0.00000	0.00000	0.00000	0.00000	0.00000	0.00000	0.00000	0.00000	0.00000	0.00000	0.00000	0.00000	0	0	0	-1.00000	0.00000	0.00000	0.00000	\N	Y	0
113	02029113ZLP7DTDY	29	113ZLP7DTDY	直流屏7#单体电压	N	6	N	N	2	11	\N	1	N	16497	0	V	0	0.1	0.00000	0.00000	0.00000	0.00000	0.00000	0.00000	0.00000	0.00000	0.00000	0.00000	0.00000	0.00000	0.00000	0.00000	0	0	0	-1.00000	0.00000	0.00000	0.00000	\N	Y	0
114	02029114ZLP8DTDY	29	114ZLP8DTDY	直流屏8#单体电压	N	6	N	N	2	11	\N	1	N	16498	0	V	0	0.1	0.00000	0.00000	0.00000	0.00000	0.00000	0.00000	0.00000	0.00000	0.00000	0.00000	0.00000	0.00000	0.00000	0.00000	0	0	0	-1.00000	0.00000	0.00000	0.00000	\N	Y	0
115	02029115ZLP9DTDY	29	115ZLP9DTDY	直流屏9#单体电压	N	6	N	N	2	11	\N	1	N	16499	0	V	0	0.1	0.00000	0.00000	0.00000	0.00000	0.00000	0.00000	0.00000	0.00000	0.00000	0.00000	0.00000	0.00000	0.00000	0.00000	0	0	0	-1.00000	0.00000	0.00000	0.00000	\N	Y	0
116	02029116ZLP10DTDY	29	116ZLP10DTDY	直流屏10#单体电压	N	6	N	N	2	11	\N	1	N	16500	0	V	0	0.1	0.00000	0.00000	0.00000	0.00000	0.00000	0.00000	0.00000	0.00000	0.00000	0.00000	0.00000	0.00000	0.00000	0.00000	0	0	0	-1.00000	0.00000	0.00000	0.00000	\N	Y	0
117	02029117ZLP11DTDY	29	117ZLP11DTDY	直流屏11#单体电压	N	6	N	N	2	11	\N	1	N	16501	0	V	0	0.1	0.00000	0.00000	0.00000	0.00000	0.00000	0.00000	0.00000	0.00000	0.00000	0.00000	0.00000	0.00000	0.00000	0.00000	0	0	0	-1.00000	0.00000	0.00000	0.00000	\N	Y	0
118	02029118ZLP12DTDY	29	118ZLP12DTDY	直流屏12#单体电压	N	6	N	N	2	11	\N	1	N	16502	0	V	0	0.1	0.00000	0.00000	0.00000	0.00000	0.00000	0.00000	0.00000	0.00000	0.00000	0.00000	0.00000	0.00000	0.00000	0.00000	0	0	0	-1.00000	0.00000	0.00000	0.00000	\N	Y	0
119	02029119ZLP13DTDY	29	119ZLP13DTDY	直流屏13#单体电压	N	6	N	N	2	11	\N	1	N	16503	0	V	0	0.1	0.00000	0.00000	0.00000	0.00000	0.00000	0.00000	0.00000	0.00000	0.00000	0.00000	0.00000	0.00000	0.00000	0.00000	0	0	0	-1.00000	0.00000	0.00000	0.00000	\N	Y	0
120	02029120ZLP14DTDY	29	120ZLP14DTDY	直流屏14#单体电压	N	6	N	N	2	11	\N	1	N	16504	0	V	0	0.1	0.00000	0.00000	0.00000	0.00000	0.00000	0.00000	0.00000	0.00000	0.00000	0.00000	0.00000	0.00000	0.00000	0.00000	0	0	0	-1.00000	0.00000	0.00000	0.00000	\N	Y	0
121	02029121ZLP15DTDY	29	121ZLP15DTDY	直流屏15#单体电压	N	6	N	N	2	11	\N	1	N	16505	0	V	0	0.1	0.00000	0.00000	0.00000	0.00000	0.00000	0.00000	0.00000	0.00000	0.00000	0.00000	0.00000	0.00000	0.00000	0.00000	0	0	0	-1.00000	0.00000	0.00000	0.00000	\N	Y	0
122	02029122ZLP16DTDY	29	122ZLP16DTDY	直流屏16#单体电压	N	6	N	N	2	11	\N	1	N	16506	0	V	0	0.1	0.00000	0.00000	0.00000	0.00000	0.00000	0.00000	0.00000	0.00000	0.00000	0.00000	0.00000	0.00000	0.00000	0.00000	0	0	0	-1.00000	0.00000	0.00000	0.00000	\N	Y	0
123	02029123ZLP17DTDY	29	123ZLP17DTDY	直流屏17#单体电压	N	6	N	N	2	11	\N	1	N	16507	0	V	0	0.1	0.00000	0.00000	0.00000	0.00000	0.00000	0.00000	0.00000	0.00000	0.00000	0.00000	0.00000	0.00000	0.00000	0.00000	0	0	0	-1.00000	0.00000	0.00000	0.00000	\N	Y	0
124	02029124ZLP18DTDY	29	124ZLP18DTDY	直流屏18#单体电压	N	6	N	N	2	11	\N	1	N	16508	0	V	0	0.1	0.00000	0.00000	0.00000	0.00000	0.00000	0.00000	0.00000	0.00000	0.00000	0.00000	0.00000	0.00000	0.00000	0.00000	0	0	0	-1.00000	0.00000	0.00000	0.00000	\N	Y	0
125	02029125ZLP19DTDY	29	125ZLP19DTDY	直流屏19#单体电压	N	6	N	N	2	11	\N	1	N	16509	0	V	0	0.1	0.00000	0.00000	0.00000	0.00000	0.00000	0.00000	0.00000	0.00000	0.00000	0.00000	0.00000	0.00000	0.00000	0.00000	0	0	0	-1.00000	0.00000	0.00000	0.00000	\N	Y	0
126	02029126WKQ1-AWD	29	126WKQ1-AWD	温控器1-A相温度	N	8	N	N	2	11	\N	1	N	16510	0	°C	0	0.1	0.00000	0.00000	0.00000	0.00000	0.00000	0.00000	0.00000	0.00000	0.00000	0.00000	0.00000	0.00000	0.00000	0.00000	0	0	0	-1.00000	0.00000	0.00000	0.00000	\N	Y	0
127	02029127WKQ1-BWD	29	127WKQ1-BWD	温控器1-B相温度	N	8	N	N	2	11	\N	1	N	16511	0	°C	0	0.1	0.00000	0.00000	0.00000	0.00000	0.00000	0.00000	0.00000	0.00000	0.00000	0.00000	0.00000	0.00000	0.00000	0.00000	0	0	0	-1.00000	0.00000	0.00000	0.00000	\N	Y	0
128	02029128WKQ1-CWD	29	128WKQ1-CWD	温控器1-C相温度	N	8	N	N	2	11	\N	1	N	16512	0	°C	0	0.1	0.00000	0.00000	0.00000	0.00000	0.00000	0.00000	0.00000	0.00000	0.00000	0.00000	0.00000	0.00000	0.00000	0.00000	0	0	0	-1.00000	0.00000	0.00000	0.00000	\N	Y	0
129	02029129WKQ1-DWD	29	129WKQ1-DWD	温控器1-D相温度	N	8	N	N	2	11	\N	1	N	16513	0	°C	0	0.1	0.00000	0.00000	0.00000	0.00000	0.00000	0.00000	0.00000	0.00000	0.00000	0.00000	0.00000	0.00000	0.00000	0.00000	0	0	0	-1.00000	0.00000	0.00000	0.00000	\N	Y	0
130	02029130WKQ2-AWD	29	130WKQ2-AWD	温控器2-A相温度	N	8	N	N	2	11	\N	1	N	16514	0	°C	0	0.1	0.00000	0.00000	0.00000	0.00000	0.00000	0.00000	0.00000	0.00000	0.00000	0.00000	0.00000	0.00000	0.00000	0.00000	0	0	0	-1.00000	0.00000	0.00000	0.00000	\N	Y	0
131	02029131WKQ2-BWD	29	131WKQ2-BWD	温控器2-B相温度	N	8	N	N	2	11	\N	1	N	16515	0	°C	0	0.1	0.00000	0.00000	0.00000	0.00000	0.00000	0.00000	0.00000	0.00000	0.00000	0.00000	0.00000	0.00000	0.00000	0.00000	0	0	0	-1.00000	0.00000	0.00000	0.00000	\N	Y	0
132	02029132WKQ2-CWD	29	132WKQ2-CWD	温控器2-C相温度	N	8	N	N	2	11	\N	1	N	16516	0	°C	0	0.1	0.00000	0.00000	0.00000	0.00000	0.00000	0.00000	0.00000	0.00000	0.00000	0.00000	0.00000	0.00000	0.00000	0.00000	0	0	0	-1.00000	0.00000	0.00000	0.00000	\N	Y	0
133	02029133WKQ2-DWD	29	133WKQ2-DWD	温控器2-D相温度	N	8	N	N	2	11	\N	1	N	16517	0	°C	0	0.1	0.00000	0.00000	0.00000	0.00000	0.00000	0.00000	0.00000	0.00000	0.00000	0.00000	0.00000	0.00000	0.00000	0.00000	0	0	0	-1.00000	0.00000	0.00000	0.00000	\N	Y	0
1	0203001DYJX1Ia	30	01DYJX1Ia	电源进线一测量Ia		6	N	N	2	11	2012-01-01 00:00:00.	1	N	16385	0	A	0	0.0219780219780219	0.00000	0.00000	0.00000	0.00000	0.00000	0.00000	0.00000	0.00000	0.00000	0.00000	0.00000	0.00000	0.00000	0.00000	0	0	10	-1.00000	0.00000	0.00000	0.00000		Y	4
2	0203002DYJX1Ib	30	02DYJX1Ib	电源进线一测量Ib		6	N	N	2	11	2012-01-01 00:00:00.	1	N	16386	0	A	0	0.0219780219780219	0.00000	0.00000	0.00000	0.00000	0.00000	0.00000	0.00000	0.00000	0.00000	0.00000	0.00000	0.00000	0.00000	0.00000	0	0	10	-1.00000	0.00000	0.00000	0.00000		Y	4
3	0203003DYJX1Ic	30	03DYJX1Ic	电源进线一测量Ic		6	N	N	2	11	2012-01-01 00:00:00.	1	N	16387	0	A	0	0.0219780219780219	0.00000	0.00000	0.00000	0.00000	0.00000	0.00000	0.00000	0.00000	0.00000	0.00000	0.00000	0.00000	0.00000	0.00000	0	0	10	-1.00000	0.00000	0.00000	0.00000		Y	4
4	0203004DYJX1Ua	30	04DYJX1Ua	电源进线一测量Ua		5	N	N	2	11	2012-01-01 00:00:00.	1	N	16388	0	KV	0	0.0029296875	0.00000	0.00000	0.00000	0.00000	0.00000	0.00000	0.00000	0.00000	0.00000	0.00000	0.00000	0.00000	0.00000	0.00000	0	0	10	-1.00000	0.00000	0.00000	0.00000		Y	4
5	0203005DYJX1Ub	30	05DYJX1Ub	电源进线一测量Ub		5	N	N	2	11	2012-01-01 00:00:00.	1	N	16389	0	KV	0	0.0029296875	0.00000	0.00000	0.00000	0.00000	0.00000	0.00000	0.00000	0.00000	0.00000	0.00000	0.00000	0.00000	0.00000	0.00000	0	0	10	-1.00000	0.00000	0.00000	0.00000		Y	4
6	0203006DYJX1Uc	30	06DYJX1Uc	电源进线一测量Uc		5	N	N	2	11	2012-01-01 00:00:00.	1	N	16390	0	KV	0	0.0029296875	0.00000	0.00000	0.00000	0.00000	0.00000	0.00000	0.00000	0.00000	0.00000	0.00000	0.00000	0.00000	0.00000	0.00000	0	0	10	-1.00000	0.00000	0.00000	0.00000		Y	4
7	0203007DYJX1P	30	07DYJX1P	电源进线一P		2	N	N	2	11	2012-01-01 00:00:00.	1	N	16391	0	KW	0	0.2537109375	0.00000	0.00000	0.00000	0.00000	0.00000	0.00000	0.00000	0.00000	0.00000	0.00000	0.00000	0.00000	0.00000	0.00000	0	0	10	-1.00000	0.00000	0.00000	0.00000		Y	4
8	0203008DYJX1Q	30	08DYJX1Q	电源进线一Q		1	N	N	2	11	2012-01-01 00:00:00.	1	N	16392	0	KVar	0	0.2537109375	0.00000	0.00000	0.00000	0.00000	0.00000	0.00000	0.00000	0.00000	0.00000	0.00000	0.00000	0.00000	0.00000	0.00000	0	0	10	-1.00000	0.00000	0.00000	0.00000		Y	4
9	0203009DYJX1COSφ	30	09DYJX1COSφ	电源进线一COSφ		4	N	N	2	11	2012-01-01 00:00:00.	1	N	16393	0		0	0.000244140625	0.00000	0.00000	0.00000	0.00000	0.00000	0.00000	0.00000	0.00000	0.00000	0.00000	0.00000	0.00000	0.00000	0.00000	0	0	10	-1.00000	0.00000	0.00000	0.00000		Y	4
10	0203010DYJX2Ia	30	10DYJX2Ia	电源进线二测量Ia		6	N	N	2	11	2012-01-01 00:00:00.	1	N	16394	0	A	536	0.0219780219780219	0.00000	0.00000	0.00000	0.00000	0.00000	11.78022	0.00000	0.00000	0.00000	0.00000	0.00000	0.00000	0.00000	0.00000	0	0	10	-1.00000	0.00000	0.00000	0.00000		Y	5
11	0203011DYJX2Ib	30	11DYJX2Ib	电源进线二测量Ib		6	N	N	2	11	2012-01-01 00:00:00.	1	N	16395	0	A	0	0.0219780219780219	0.00000	0.00000	0.00000	0.00000	0.00000	0.00000	0.00000	0.00000	0.00000	0.00000	0.00000	0.00000	0.00000	0.00000	0	0	10	-1.00000	0.00000	0.00000	0.00000		Y	5
12	0203012DYJX2Ic	30	12DYJX2Ic	电源进线二测量Ic		6	N	N	2	11	2012-01-01 00:00:00.	1	N	16396	0	A	584	0.0219780219780219	0.00000	0.00000	0.00000	0.00000	0.00000	12.83516	0.00000	0.00000	0.00000	0.00000	0.00000	0.00000	0.00000	0.00000	0	0	10	-1.00000	0.00000	0.00000	0.00000		Y	5
[truncated: 222 more rows]
